# Supplementary material for: The genomes of 204 Vitis vinifera accessions reveal the origin of European wine grapes
Source: Nat Commun. 2021 Dec 21;12:7240. doi: 10.1038/s41467-021-27487-y (PMC8692429; doi:10.1038/s41467-021-27487-y)
Supplement: Supplementary file 4 — Supplementary Data 1 [file 41467_2021_27487_MOESM4_ESM.xlsx]

## Sheet: Supplementary Data 1
Supplementary Data 1. Metadata of WGS accessions.
A posteriori varietal identity (accession name or code used in this paper)	VIVC number	A posteriori taxonomic assignment	(SRA) Library name	(SRA) BioSample	(SRA) SRR	Sequenced in/by	Trimmed reads (n) and filtered for organelle sequences	Uniquely mapping reads (n) and filtered for library duplicates	Mean read length after trimming (bp)	Mean insert size (bp)	Useful reads for SNP calling (%)	Mean coverage of reference base positions	Reference genome covered (%)	Informative reference base positions	Number of SNPs with respect to the reference
Adjaruli Tetri	21847	cultivated variety	Adjaruli Tetri	SAMN07542845	SRR6156274	this study	130344606	89072614	123.56	405	68.3362	26.26	86.38	185109141	1800489
Agadai	95	cultivated variety	Agadai	SAMN07542846	SRR6156275	this study	123912967	84863498	123.49	381	68.4864	24.9	86.76	185757143	1813065
Aglianico	121	cultivated variety	Aglianico	SAMN07542847	SRR6156276-77	this study	361821425	187089681	97.75	471	51.7077	44.81	84.46	159078516	1539243
Airen	157	cultivated variety	Airen	SAMN07542848	SRR6156270	this study	132330062	90809671	123.56	387	68.6236	26.6	86.95	187320760	1747920
Alexandroouli	263	cultivated variety	Alexandroouli	SAMN07542849	SRR6156271	this study	137255275	92565054	123.54	390	67.4401	27.18	86.73	182410954	1880767
Ansonica	492	cultivated variety	Ansonica	SAMN07542850	SRR6156272	this study	264712598	131188066	96.07	353	49.5587	32.49	80.45	147103515	1351247
Ararati	553	cultivated variety	Ararati	SAMN07542851	SRR6156273	this study	128390836	86613486	123.43	427	67.4608	25.48	86.49	181260916	1856605
Assyrtiko	726	cultivated variety	Assyrtiko	SAMN07542852	SRR6156278	this study	161731439	110043726	123.57	406	68.041	32.45	86.39	184054357	1770489
Asyl Kara	731	cultivated variety	Asyl Kara	SAMN07542853	SRR6156279	this study	99025000	67609346	126.29	431	68.275	20.19	87.18	185730449	1792485
Autumn Royal	17651	cultivated variety	GRC10_29	SAMN00740138	SRR354199	Cardone et al 2016	70752016	23461423	75.19	268	33.1601	5.62	64.94	121660435	461277
Barbera	971	cultivated variety	Barbera	SAMN07542854	SRR6156340-43	this study, Magris et al 2019	574288447	243404792	98.86	495	42.3837	57.02	85.98	173847570	1719482
Bayan Shirei	149	cultivated variety	Bayan Shirei	SAMN07542855	SRR6156344	this study	95883325	64458255	124.03	389	67.2257	19.09	86.33	186757025	1806875
Berzamino	24422	cultivated variety	Berzamino	SAMN07542856	SRR6156345	this study	100222501	52826528	109.44	517	52.7092	14.55	82.89	157252560	1495787
Bombino Bianco	1533	cultivated variety	Passerina	SAMN07542908	SRR6156314	this study, Magris et al 2019	290871645	145134393	96.75	474	49.8964	36.56	79.6	132821829	1253208
Cabernet Franc	1927	cultivated variety	Cabernet Franc	SAMN07542858	SRR6156348	this study	297001012	143598497	94.29	266	48.3495	32.92	85.74	172921220	1733892
Cabernet Sauvignon	1929	cultivated variety	Cabernet Sauvignon	SAMN06860595	SRR5506717	this study, Dal Santo et al 2018	202041645	115295094	97.79	398	57.065	27.97	83.38	155876472	1516405
Carignan	2098	cultivated variety	Carignano	SAMN07542860, SAMN07289228	SRR6156388, SRR5803839	this study, Mercenaro et al 2017	81489425	32458596	97.31	481	39.8317	8.19	79.89	166999895	1204298
Catarratto Bianco Comune	2341	cultivated variety	Catarratto B.C.	SAMN07542861	SRR6156387, SRR6156390	this study	270088358	135888927	95.63	375	50.3128	32.73	82.31	148865369	1442893
Cesanese d'Affile	2399	cultivated variety	Cesanese D'affile	SAMN07542862	SRR6156384, SRR6156389	this study	162503962	74439740	107.72	568	45.808	20.24	83.78	149273923	1247579
Chaouch Blanc	10196	cultivated variety	Chaouch Blanc	SAMN07542863	SRR6156383	this study	188796143	129141522	123.9	389	68.4026	37.46	88.05	186515013	1790068
Chardonnay	2455	cultivated variety	Grape_Chardonnay(Vitis vinifera ssp. Vinifera)_Illumina	SAMN07174805	SRR5627799	Zhou et al 2017	254775778	155640955	99.3457	390.313	61.0894	31.8468	86.9226	194059810	1719648
Chasselas Blanc	2473	cultivated variety	Chasselas Blanc	SAMN07542864	SRR6156386	this study	157372364	109384579	123.86	390	69.5069	31.6	88.4	189217488	1690169
Clairette Blanche	2695	cultivated variety	Clairette Blanche	SAMN07542865	SRR6156385	this study	106005973	71385438	124.08	371	67.341	20.87	87.51	188007191	1769922
Coarna Alba	2724	cultivated variety	Coarna Alba	SAMN07542916	SRR6156382	this study	132486172	90282160	124.03	413	68.1446	26.39	87.46	185992527	1764977
Corvina Veronese	2863	cultivated variety	Corvina Veronese	SAMN07542866	SRR6156381	this study	288206962	153317260	97.82	507	53.1969	36.52	84.9	147516855	1404811
Daphnia	3312	cultivated variety	Daphnia	SAMN07542867	SRR6156409	this study	106002259	73776521	124.01	377	69.599	21.55	87.52	187136515	1667257
Disecka	17673	cultivated variety	Disecka	SAMN07542868	SRR6156410	this study	112104265	55226462	95.81	420	49.2635	13.6	80.52	156211244	1440019
Enantio	6689	cultivated variety	Enantio	SAMN07542869	SRR6156407	this study	89485230	51686753	98.19	472	57.7601	13.05	80.47	158089971	1409714
Falanghina	4049	cultivated variety	Falanghina	SAMN07542870	SRR6156405, SRR6156408	this study	252595340	121172902	95.57	355	47.9712	29.77	80.78	145040894	1329891
Fiano	4124	cultivated variety	Fiano	SAMN07542871	SRR6156403, SRR6156406	this study	195243938	108709143	96.96	543	55.6786	25.75	84.72	178867972	1685067
Fumat	24418	cultivated variety	Fumat	SAMN07542872	SRR6156404	this study	95102555	51412585	108.28	442	54.0602	13.86	83.54	162757224	1480506
Gamay Noir	4377	cultivated variety	Grape_Gamay Noir(Vitis vinifera ssp. Vinifera)_Illumina	SAMN07174806	SRR5627798	Zhou et al 2017	48206508	28153169	143.516	406.413	58.4012	8.4224	84.1165	190054390	1415286
Garganega	4419	cultivated variety	Garganega	SAMN07542873	SRR6156401	this study, Magris et al 2019	258475767	102568745	96.84	522	39.6822	24.96	82.66	152715211	1545318
Garnacha	4461	cultivated variety	Cannonau	SAMN07542859, SAMN07289226	SRR6156349, SRR5803836	this study, Mercenaro et al 2017	220197603	125512181	78.84	265	56.9998	24.81	82.37	149815608	1447022
Glera	9741	cultivated variety	Glera	SAMN07542874	SRR6156402	this study, Magris et al 2019	290923635	115808220	96.83	417	39.8071	27.26	85.32	164783512	1650183
Gordin Verde	4903	cultivated variety	Shafei	SAMN07542932	SRR6156394-95	this study	116200261	77955326	118.98	448	67.087	22.11	86.44	186195166	1803063
Gorula	4910	cultivated variety	Gorula	SAMN07542875	SRR6156426	this study	149470945	101057041	123.86	399	67.6098	29.58	87.27	185408937	1839640
Graciano	4935	cultivated variety	Bovale Sardo	SAMN07542857, SAMN07289173	SRR6156346-47, SRR5803837	this study, Mercenaro et al 2017	112694034	57652661	97.28	413	51.1586	13.98	82.97	171817773	1638396
Grechetto Bianco	4966	cultivated variety	Grechetto Bianco	SAMN07542877	SRR6156424, SRR6156425	this study	249573272	122397565	96.11	487	49.0427	30.12	81.01	143880595	1366951
Greco di Tufo	4790	cultivated variety	Greco di Tufo	SAMN07542878	SRR6156422	this study	276862685	141824548	96.66	290	51.2256	35.42	80.01	143602104	1368531
Grignolino	5019	cultivated variety	Grignolino	SAMN07542879	SRR6156430	this study	67950807	45105350	120.94	666	66.3794	13.39	84.02	189584405	1608639
Gyulyabi Dagestanskii	5159	cultivated variety	Gyulyabi Dagestanskii	SAMN07542880	SRR6156429	this study	93138564	62313296	123.43	398	66.9039	18.35	86.5	184744805	1740849
Harslevelue	5314	cultivated variety	Harslevelue	SAMN07542881	SRR6156428	this study	109196391	74596312	126.3	421	68.3139	22.16	87.62	185957777	1775353
Helfensteiner	21847	cultivated variety	Helfensteiner	SAMN17174431	SRR13343628	this study	73757493	65789582	121.51	654	89.1972	13.29	93.42	204804358	1072702
Henab Turki	5350	cultivated variety	Henab Turki	SAMN07542924	SRR6156427	this study	140135223	95144254	123.95	431	67.8946	28.03	86.73	184706196	1718424
Heunisch Weiss	5374	cultivated variety	Heunisch Weiss	SAMN07542876	SRR6156420	this study	488133556	251986876	94.04	299	51.6225	57.26	86.36	179880436	1846002
Italia	5582	cultivated variety	GRC10_29	SAMN00740137	SRR354198	Cardone et al 2016	100795652	52077261	74.64	277	51.6662	9.23	73.04	142868802	1116475
Kadarka	5898	cultivated variety	Kadarka	SAMN07542883	SRR6156423	this study	130224223	88305467	123.44	421	67.8103	25.87	86.87	183689705	1771908
Kandahari Siah	5956	cultivated variety	Sahibi Safid	SAMN07542926	SRR6156415	this study	110242542	74038436	123.87	438	67.1596	21.82	86.63	184857585	1863602
Khop Khalat	6187	cultivated variety	Khop Khalat	SAMN07542882	SRR6156285	this study	110749361	74012556	123.52	378	66.8289	21.86	86.31	183735452	1787268
Kishmish Vatkana	6277	cultivated variety	Kishmish Vatkana	SAMN07252403	SRR6167304-308	this study	187591311	163491926	97.2	305	87.1533	30.73	83.65	160081960	1598152
Kölner Blau	6344	cultivated variety	Zametovka	SAMN07542956	SRR6156364	this study	99645872	47351197	101.58	559	47.5195	12.21	82.73	151196903	1315767
Lambrusco di Sorbara	6690	cultivated variety	Lambrusco di Sorbara	SAMN07542886	SRR6156280, SRR6156287	this study	152184951	56266097	101.83	524	36.9722	15.09	81.45	132635488	1095152
Lambrusco Grasparossa	6692	cultivated variety	Lambrusco Grasparossa	SAMN07542885	SRR6156286	this study	177176493	100652557	98.4	400	56.8092	24.39	84.01	147493277	1416341
Limnio	6835	cultivated variety	Limnio	SAMN07542887	SRR6156281	this study	107645391	72284969	123.51	387	67.151	21.08	87.4	184030873	1746618
Listan Negro	14943	cultivated variety	TA-6264	SAMN07341259	SRR5891767	Liang et al 2019	52254514	22527203	147.375	348.839	43.1105	6.88807	81.2301	183813493	1380043
Malvasia Bianca Lunga	7662	cultivated variety	Malvasia Bianca Lunga	SAMN07542888	SRR6156282-83	this study	252232900	129367924	95.8	420	51.2891	31.29	82.16	152748236	1463240
Malvasia del Lazio	7263	cultivated variety	Malvasia Bianca	SAMN07542889	SRR6156288-89	this study	248835505	124889213	96.05	426	50.1895	31.76	78.36	138379097	1316861
Malvasia di Lipari	7266	cultivated variety	Malvasia di Sardegna	SAMN07542890	SRR6156300-1	this study	256002011	127474803	95.22	354	49.7945	30.66	82.17	148902993	1400409
Malvasia Istriana	7269	cultivated variety	Malvasia Istriana	SAMN07542891	SRR6156303	this study	100902332	52412092	108.47	447	51.9434	14.19	83.59	181351972	1740144
Marandi Shemakhinskii	7364	cultivated variety	Marandi Shemakhinskii	SAMN07542892	SRR6156302	this study	101628654	67916894	125.6	419	66.8285	20.56	85.55	184466968	1846633
Mauzac Blanc	7522	cultivated variety	Mauzac Blanc	SAMN07542893	SRR6156305	this study	150806672	102838878	123.48	386	68.1925	29.66	88.37	186424500	1740895
Mavrodaphni	7528	cultivated variety	Mavrodaphni	SAMN07542894	SRR6156304	this study	89961157	59990489	123.48	390	66.6849	17.79	85.96	187081205	1728908
Merlot Noir	7657	cultivated variety	Merlot Noir	SAMN07542895	SRR6156307	this study	199053460	121884934	98.63	602	61.2323	28.34	87.38	182752802	1726684
Mgaloblishvili	21847	cultivated variety	Mgaloblishvili	SAMN17174432	SRR13343627	this study	105564500	52921610	122.74	662	50.132	16.67	83.65	191607042	1849009
Montepulciano	7949	cultivated variety	Montepulciano	SAMN07542896	SRR6156306	this study	202416854	108825812	97.52	514	53.7632	26.27	83.71	153514891	1436723
Moscato di Scanzo	8052	cultivated variety	Moscato di Scanzo	SAMN07542898	SRR6156308	this study	67391401	44189406	120.95	668	65.5713	13.2	83.5	188116334	1622262
Mtsvane Kachuri	8121	cultivated variety	Mtsvane Kachuri	SAMN07542899	SRR6156331	this study	106625004	72452739	116.09	401	67.951	19.93	86.95	185785230	1876111
Muscat à Petits Grains Blancs	8193	cultivated variety	Moscato Bianco	SAMN07542897	SRR6156309	this study, Magris et al 2019	309902096	125256142	97.22	419	40.418	29.8	84.74	163594501	1563674
Muscat of Alexandria	8241	cultivated variety	Grape_Muscat of Alexandria(Vitis vinifera ssp. Vinifera)_Illumina	SAMN07174814	SRR5627781	Zhou et al 2017	71368747	32023809	129.149	398.871	44.8709	9.59887	83.9524	186285899	1589062
Narma	8352	cultivated variety	Narma	SAMN07542900	SRR6156333	this study	108170771	73634384	124.11	433	68.0723	21.66	86.96	184010181	1755873
Nasco	8354	cultivated variety	Nasco	SAMN07542901	SRR6156330	this study	259326590	135744582	96.6	480	52.345	33.35	81.5	140329167	1345426
Nebbiolo	8417	cultivated variety	Nebbiolo	SAMN07542902	SRR6156332, SRR6156336	this study	338730545	124063403	120.03	338	36.626	34.71	87.97	170582857	1519266
Negro Amaro	8456	cultivated variety	Negro Amaro	SAMN07542903	SRR6156334, SRR6156337	this study, Magris et al 2019	118352382	48420749	104.66	520	40.9124	12.8	82.93	144227398	1168855
Nero d'Avola	1986	cultivated variety	Nero d'Avola	SAMN07542904	SRR6156335, SRR6156338	this study	273180239	138535000	97.69	464	50.7119	33.08	84.63	169525881	1659516
Nieddu Mannu	8546	cultivated variety	Nieddu Mannu	SAMN07542905	SRR6156319, SRR6156339	this study	254060175	113742807	98.71	269	44.77	29.44	78.92	138042483	1326693
Nosiola	8606	cultivated variety	Nosiola	SAMN07542906	SRR6156317-18	this study	236498674	99193915	96.75	537	41.9427	23.65	84.25	157435357	1512178
Ojaleshi	8698	cultivated variety	Ojaleshi	SAMN07542907	SRR6156316	this study	101503622	69508417	112.56	418	68.4788	18.47	87.26	187390722	1837321
Pecorino	9072	cultivated variety	Pecorino	SAMN07542909	SRR6156313	this study	258783548	147028602	97.19	461	56.8153	34.68	85.18	163270107	1597571
Petit Rouge	9200	cultivated variety	Petit Rouge	SAMN07542910	SRR6156312-15	this study	100470198	44340066	102.46	504	44.1326	11.63	81.24	158733430	1347706
Picolit	9236	cultivated variety	Picolit	SAMN07542911	SRR6156311	this study	285659467	120422301	97.34	444	42.1559	28.13	86.33	187974970	1740572
Pignoletto	9254	cultivated variety	Pignoletto	SAMN07542912	SRR6156310	this study	300794611	146153292	96.38	441	48.5891	37.61	77.67	129558183	1232332
Pinela	9266	cultivated variety	Pinela	SAMN07542913	SRR6156352	this study	106395159	62235101	97.16	465	58.4943	15.05	83.04	172183754	1651420
Pinot Noir	9279	cultivated variety	exp_292_p_noir_vcr18_1_CGTACTAG_L001-002	SAMN05463241	SRR3990781-82	this study, Marroni et al 2017	618328455	315841840	97.39	331	51.0799	71.43	89.26	175216447	1386402
Plechistik	9558	cultivated variety	Plechistik	SAMN07542914	SRR6156353	this study	95811764	63599742	116.48	405	66.3799	17.59	86.78	188918061	1805982
Raboso Piave	9864	cultivated variety	Raboso Piave	SAMN07542917	SRR6156355	this study	76554835	44023245	99.07	436	57.5055	10.91	82.64	183880817	1482892
Red Globe	9972	cultivated variety	GRC10_29	SAMN00740139	SRR354201	Cardone et al 2016	94893954	46412386	74.59	268	48.9097	9.4	76.07	122202224	905866
Refosco dal Peduncolo Rosso	9987	cultivated variety	Refosco P.R.	SAMN07542918	SRR6156356	this study, Magris et al 2019	162771923	94786883	98.36	457	58.2329	21.85	87.99	173295747	1628129
Ribolla Gialla	10054	cultivated variety	Ribolla Gialla	SAMN07542920	SRR6156358	this study	305693993	127397057	97.42	364	41.6747	30.13	85.34	164764964	1626835
Riesling Weiss	10077	cultivated variety	Riesling Weiss	SAMN07542919	SRR6156357	this study	102810175	130176453	124.28	412	126.618	37.62	88.47	186980108	1824553
Rkatsiteli	10116	cultivated variety	Rkatsiteli	SAMN07542922	SRR6156350	this study	381933366	194272532	94.57	304	50.8656	44.33	86.35	170530065	1686379
Sagrantino	10457	cultivated variety	Sagrantino	SAMN07542925	SRR6156416-17	this study	171962879	76564974	105.33	609	44.5241	20.75	83.77	159788189	1500990
Sangiovese	10680	cultivated variety	Sangiovese	SAMN06860596	SRR5506711-16	this study, Dal Santo et al 2018, Magris et al 2019	723110740	397885373	95.72	307	55.0241	89.79	87.32	169209933	1695999
Sauvignon Blanc	10790	cultivated variety	Sauvignon Blanc	SAMN07542927	SRR6156414	this study	58394394	35662227	98.58	342	61.0713	8.56	84.71	182766210	1581376
Savagnin Blanc	17363	cultivated variety	Savagnin Blanc	SAMN07542940	SRR6156413	this study	438376127	261195180	96.26	345	59.5824	59.49	87.39	161459724	1526027
Schiava Gentile	10821	cultivated variety	Schiava Gentile	SAMN07542928	SRR6156412	this study	168612085	91941498	109.92	416	54.5284	23.83	87.38	169363272	1462482
Schiava Grossa	10823	cultivated variety	Schiava Grossa	SAMN07542929	SRR6156411	this study	176711058	60485467	94.12	244	34.2285	13.89	86.78	155002485	1077711
Schioppettino	10830	cultivated variety	Schioppettino	SAMN07542930	SRR6156419	this study	132793354	59766641	97.61	443	45.0073	14.32	84.02	165777561	1372913
Sciavtsitska	-	cultivated variety	Sciavtsitska	SAMN07542931	SRR6156393	this study	93463070	64778549	126.35	405	69.3092	19.44	86.79	183732396	1748292
Semillon	11480	cultivated variety	Grape_Semillion(Vitis vinifera ssp. Vinifera)_Illumina	SAMN07174811	SRR5627793	Zhou et al 2017	51159718	29120485	143.581	402.026	56.9207	8.71819	83.798	182085370	1462352
Sirgula	11830	cultivated variety	Sirgula	SAMN07542933	SRR6156396	this study	117591885	79337962	124.13	438	67.4689	23.44	84.97	185171368	1867695
Sultanina	12051	cultivated variety	PE600BPGAII	SAMN02212234	SRR924196, SRR931841-6	Di Genova et al 2014	440302737	258699727	132.77	461	58.755	82.81	86.77	162501051	1648185
Tagobi	12201	cultivated variety	Tagobi	SAMN07542934	SRR6156397-98	this study	126331060	85342273	116.86	457	67.5545	23.66	86.85	185992685	1818330
Taifi Rozovyi	12208	cultivated variety	Taifi Rozovyi	SAMN07542935	SRR6156399-400	this study	116075698	79186495	116.71	448	68.2197	21.74	87.6	187310708	1826977
Tannat	12257	cultivated variety	Illumina HiSeq 1000	SAMN02147099	SRR863595, SRR863618	Da Silva et al 2013	146622156	93659845	99.74	272	63.8784	22.12	87.63	189720749	1787677
Tavkveri	12276	cultivated variety	Tavkveri	SAMN07542936	SRR6156391-92	this study	105370522	70920053	116.54	440	67.3054	19.6	86.9	188551942	1828629
Tebrizi	6249	cultivated variety	Katta Kurgan	SAMN07542884	SRR6156284	this study	111649701	74977268	123.53	361	67.154	22.06	86.62	185637895	1739642
Tempranillo Tinto	12350	cultivated variety	TT51	SAMN04235589	SRR2895164	Carbonell-Bejerano et al 2017	187292628	108274770	89.4019	468.582	57.8105	19.9349	82.5211	178214150	1634949
Terbash	12364	cultivated variety	Terbash	SAMN07542937	SRR6156291	this study	139435727	92395813	123.98	431	66.2641	27.79	84.91	183663758	1852908
Terrano	12374	cultivated variety	Terrano	SAMN07542938	SRR6156290, SRR6156293	this study	298843770	156333635	96.7	453	52.3128	36.79	85.38	165203586	1636652
Tibouren	12434	cultivated variety	Tibouren	SAMN07542923	SRR6156351, SRR6156418	this study	146955595	80229605	98.37	480	54.5945	19.28	84.4	178104187	1643494
Tocai Friulano	12543	cultivated variety	Tocai Friulano	SAMN07542939	SRR6156292	this study	291715065	153359209	97.22	380	52.5716	36.96	83.37	153147223	1415608
Touriga National	12594	cultivated variety	Grape_Aramon(Vitis vinifera ssp. Vinifera)_Illumina	SAMN07174804	SRR5627800	Zhou et al 2017	68625948	38621043	143.688	393.976	56.2776	11.5764	84.757	190154890	1572657
Trebbiano Toscano	12628	cultivated variety	Trebbiano Toscano	SAMN07542941	SRR6156295	this study	327562599	128970076	95.04	375	39.3727	29.91	85.4	163252416	1586155
Tribidrag	9703	cultivated variety	Zinfandel	SAMN07542915	SRR6156354	this study, Magris et al 2019	77625227	41369831	98.08	412	53.2943	10.36	81.21	176581969	1492036
Tschvediansis Tetra	-	cultivated variety	Tschvediansis Tetra	SAMN07542942	SRR6156294	this study	164731791	111503591	118.26	434	67.688	31.07	87.43	194551155	1827940
Uva di Troia	12819	cultivated variety	Uva di Troia	SAMN07542943	SRR6156297	this study	399586931	184813685	97.11	356	46.2512	41.59	89.48	171824266	1657182
Verdicchio Bianco	-	cultivated variety	Verdicchio Bianco	SAMN07542953	SRR6156360, SRR6156367	this study	281140904	112737422	97.02	487	40.1	26.83	84.54	159477521	1556878
Verduzzo Friulano	12976	cultivated variety	Verduzzo Friulano	SAMN07542954	SRR6156366	this study	87624083	44363114	111.75	519	50.6289	12.96	79.97	142679264	1291703
Vermentino	12989	cultivated variety	Vermentino	SAMN07289229	SRR5803838	Mercenaro et al 2017	100904460	42237998	91.82	361	41.8594	9.65	80.11	145334660	1134312
Vernaccia di San Gimignano	12998	cultivated variety	Vernaccia S.G.	SAMN07542955	SRR6156365	this study	311040167	150330870	96.05	410	48.3317	37.85	79.14	134581241	1286485
Welschriesling	13217	cultivated variety	Welschriesling	SAMN07542921	SRR6156359	this study	281432040	145920225	96.94	516	51.8492	35.31	83.02	150203339	1555328
Zelen	13412	cultivated variety	Zelen	SAMN07542957	SRR6156369	this study	143039147	81274711	119.83	562	56.8199	23.22	86.05	178331258	1697245
Azerbaijan1	-	Eastern feral	Wild grape_Azerbaijan1(Vitis vinifera ssp. sylvestris)_Illumina	SAMN07174795	SRR5627787	Zhou et al 2017	52531138	24358928	144.793	393.517	46.3705	7.35152	81.6795	172085683	1364109
Azerbaijan2	-	Eastern feral	Wild grape_Azerbaijan2(Vitis vinifera ssp. sylvestris)_Illumina	SAMN07174796	SRR5627790	Zhou et al 2017	55381868	23518045	144.798	394.179	42.4652	7.09696	79.9762	169276791	1120616
Pakistan1	-	Eastern feral	Wild grape_Pakistan1(Vitis vinifera ssp. sylvestris)_Illumina	SAMN07174801	SRR5627785	Zhou et al 2017	75273480	35774730	144.796	402.385	47.5263	10.7945	83.7202	183840533	1578772
Pakistan3	-	Eastern feral	Wild grape_Pakistan3(Vitis vinifera ssp. sylvestris)_Illumina	SAMN07174803	SRR5627791	Zhou et al 2017	79408800	38860521	144.424	393.544	48.9373	11.6971	84.1412	187120791	1652521
Turkmenistan2	-	Eastern feral	Wild grape_Turkmenistan2(Vitis vinifera ssp. sylvestris)_Illumina	SAMN07174800	SRR5627786	Zhou et al 2017	59945852	27881608	144.803	394.258	46.5113	8.41691	81.4481	184231751	1556661
V267	-	Eastern feral	V267	SAMN07542944	SRR6156296-99	this study	137119475	91690442	116.63	449	66.869	25.3	87.09	187283069	1886196
V278	-	Eastern feral	V278	SAMN07542945	SRR6156262, SRR6156298	this study	111634741	74434203	116.66	471	66.6766	20.77	86.15	182526958	1839375
V292	-	Eastern feral	V292	SAMN07542946	SRR6156260, SRR6156263	this study	117494080	80161828	116.15	428	68.2263	22.06	86.95	187572712	1800036
V294	-	Eastern feral	V294	SAMN07542947	SRR6156261, SRR6156266	this study	134070854	90109915	116.46	444	67.2107	24.91	86.8	185602607	1872910
V385	-	Eastern feral	V385	SAMN07542948	SRR6156267	this study	114398400	75105307	124.02	451	65.6524	22.1	86.83	186399172	1861829
V389	-	Eastern feral	V389	SAMN07542949	SRR6156264-65	this study	114214814	76968665	116.54	456	67.3894	21.15	87.38	185458530	1880174
V410	-	Eastern feral	V410	SAMN07542951	SRR6156269, SRR6156363	this study	120300950	82218487	119.25	461	68.344	23.08	87.55	186012348	1812796
V411	-	Eastern feral	V411	SAMN07542952	SRR6156361-62	this study	107676768	71170935	121.88	444	66.0968	20.78	86.06	185137232	1869647
armenia	-	Eastern sylvestris	Wild grape_Armenia(Vitis vinifera ssp. sylvestris)_Illumina	SAMN07174798	SRR5627784	Zhou et al 2017	25139968	10621461	144.882	394.377	42.2493	3.20438	74.4749	170974094	536581
georgia	-	Eastern sylvestris	Wild grape_Georgia(Vitis vinifera ssp. sylvestris)_Illumina	SAMN07174797	SRR5627789	Zhou et al 2017	55850948	26923624	144.853	396.479	48.2062	8.12457	81.5316	184019984	1430561
V395	-	Eastern sylvestris	V395	SAMN07542950	SRR6156268	this study	148813849	99941934	124.11	436	67.159	29.79	85.78	182711412	1752553
GZ1	-	Western feral	GZ1	SAMN07542958	SRR6156372	this study	181127039	71321482	119	346	39.3765	21.5821	81.5515	139081452	1235691
K26	-	Western feral	K26	SAMN07341207	SRR5891708	Liang et al 2019	33142604	16771343	146.957	337.203	50.6036	5.12031	78.7157	169469198	953501
K27	-	Western feral	K27	SAMN07341208	SRR5891703	Liang et al 2019	63040516	30429578	147.039	314.693	48.2699	9.29567	81.5322	183680883	1301845
KE_06	-	Western feral	KE 06	SAMN07341230	SRR5891607	Liang et al 2019	41083128	17780524	147.639	333.888	43.2794	5.43965	81.6087	173103350	1173638
KE_23	-	Western feral	KE 23	SAMN07341263	SRR5891759	Liang et al 2019	66843198	29666874	147.883	300.301	44.3828	9.08755	80.8657	182001625	1420384
PK14	-	Western feral	PK14	SAMN07542959	SRR6156371	this study	100881714	47715599	115	253	47.2986	14.6217	78.5059	125290626	1080853
PK15	-	Western feral	PK15	SAMN07542960	SRR6156370	this study	133366293	65865471	120	257	49.3869	20.3446	80.1951	138739418	1256756
TA-5905	-	Western feral	TA-5905	SAMN07341265	SRR5891679	Liang et al 2019	56218368	22076798	147.76	333.809	39.2697	6.75561	78.5187	172254472	1158582
TA-6195	-	Western feral	TA-6195	SAMN07341211	SRR5891704	Liang et al 2019	48843932	19607211	148.412	295.435	40.1426	6.02848	79.9227	178515323	1082728
TA-6197	-	Western feral	TA-6197	SAMN07341212	SRR5891711	Liang et al 2019	51621452	19925370	148.275	291.163	38.599	6.12795	78.8345	175470432	1122284
TA-6201	-	Western feral	TA-6201	SAMN07341215	SRR5891718	Liang et al 2019	37092810	17290348	147.725	330.952	46.6137	5.29341	77.4322	170124083	1045335
TA-6209	-	Western feral	TA-6209	SAMN07341219	SRR5891714	Liang et al 2019	45808396	20285370	147.549	345.31	44.2831	6.20042	77.5667	178645283	1130240
TA-6213	-	Western feral	TA-6213	SAMN07341223	SRR5891720	Liang et al 2019	37479434	17671141	147.827	303.352	47.1489	5.41166	76.7365	170091455	1093046
TA-6225	-	Western feral	TA-6225	SAMN07341231	SRR5891608	Liang et al 2019	73128694	25884210	148.426	268.459	35.3954	7.9546	80.2024	182044531	1276459
TA-6239	-	Western feral	TA-6239	SAMN07341240	SRR5891939	Liang et al 2019	41407234	16089708	148.52	298.182	38.8572	4.94533	77.5499	178797064	980222
TA-6245	-	Western feral	TA-6245	SAMN07341244	SRR5891878	Liang et al 2019	75019028	30191568	147.906	326.173	40.2452	9.24579	80.5526	181825956	1392914
TA-6246	-	Western feral	TA-6246	SAMN07341245	SRR5891879	Liang et al 2019	70251290	31220170	147.935	290.5	44.4407	9.5658	79.7158	182267966	1417848
TA-6253	-	Western feral	TA-6253	SAMN07341249	SRR5891875	Liang et al 2019	58121512	24212971	147.926	316.699	41.6592	7.41897	79.0288	176459284	1257707
TA-6259	-	Western feral	TA-6259	SAMN07341255	SRR5891763	Liang et al 2019	65377220	28725500	147.652	317.328	43.9381	8.79445	78.6412	169590068	1284548
TA-6260	-	Western feral	TA-6260	SAMN07341256	SRR5891762	Liang et al 2019	42298916	18935866	147.619	304.598	44.7668	5.79633	77.3934	173541681	1130973
K2	-	Western sylvestris	K2	SAMN07341205	SRR5891706	Liang et al 2019	70785188	26448166	147.841	318.48	37.364	8.10283	78.9983	182204342	1280850
K22	-	Western sylvestris	K22	SAMN07341206	SRR5891709	Liang et al 2019	57556122	25223446	147.77	299.396	43.8241	7.72696	78.0692	178318216	1247816
RM02	-	Western sylvestris	RM02	SAMN07341264	SRR5891678	Liang et al 2019	37789150	18765549	147.293	314.879	49.6586	5.73219	77.285	174170447	1055576
TA-5607	-	Western sylvestris	TA-5607	SAMN07341266	SRR5891676	Liang et al 2019	50238810	16955689	148.335	298.134	33.7502	5.20767	77.2078	168522017	970339
TA-5901	-	Western sylvestris	TA-5901	SAMN07341584	SRR5891795	Liang et al 2019	42367656	17662569	148.703	283.143	41.6888	5.43294	76.5367	170020986	984699
TA-6187	-	Western sylvestris	TA-6187	SAMN07341204	SRR5891707	Liang et al 2019	42654810	18245453	147.646	323.558	42.7747	5.58137	77.3955	172328330	1016647
TA-6190	-	Western sylvestris	TA-6190	SAMN07341209	SRR5891702	Liang et al 2019	47105218	17910696	148.228	287.045	38.0227	5.50713	76.6116	170678583	991097
TA-6194	-	Western sylvestris	TA-6194	SAMN07341210	SRR5891705	Liang et al 2019	50179688	22212993	147.767	307.003	44.2669	6.80398	77.4302	172436508	1193730
TA-6198	-	Western sylvestris	TA-6198	SAMN07341213	SRR5891710	Liang et al 2019	54445576	21296624	148.426	287.675	39.1154	6.5487	74.4142	152787524	1048450
TA-6199	-	Western sylvestris	TA-6199	SAMN07341214	SRR5891719	Liang et al 2019	47730990	21653462	147.658	320.602	45.3656	6.62501	78.1368	181949104	1190862
TA-6204	-	Western sylvestris	TA-6204	SAMN07341216	SRR5891717	Liang et al 2019	38413392	15166396	148.263	281.127	39.4821	4.66314	75.7313	174584318	887083
TA-6207	-	Western sylvestris	TA-6207	SAMN07341217	SRR5891716	Liang et al 2019	39034614	15554005	148.163	292.093	39.8467	4.78048	76.357	176466604	911483
TA-6208	-	Western sylvestris	TA-6208	SAMN07341218	SRR5891715	Liang et al 2019	41396948	15370116	148.272	294.917	37.1286	4.72531	77.5253	177517844	904090
TA-6210	-	Western sylvestris	TA-6210	SAMN07341220	SRR5891713	Liang et al 2019	37818640	18547594	147.195	329.834	49.0435	5.66237	77.07	173457834	1063975
TA-6211	-	Western sylvestris	TA-6211	SAMN07341221	SRR5891712	Liang et al 2019	39295256	14925223	148.423	284.976	37.9823	4.58965	76.0028	174960345	868537
TA-6212	-	Western sylvestris	TA-6212	SAMN07341222	SRR5891721	Liang et al 2019	78083622	34782250	147.524	333.928	44.5449	10.6283	79.4639	180191807	1351460
TA-6216	-	Western sylvestris	TA-6216	SAMN07341224	SRR5891613	Liang et al 2019	41575392	14381933	148.557	272.039	34.5924	4.41987	76.2272	172366039	826385
TA-6219	-	Western sylvestris	TA-6219	SAMN07341225	SRR5891614	Liang et al 2019	42343720	19738537	147.372	343.548	46.615	6.02683	76.8811	177054099	1090037
TA-6220	-	Western sylvestris	TA-6220	SAMN07341226	SRR5891611	Liang et al 2019	96759428	43707951	147.695	307.448	45.1718	13.3765	79.9616	181158420	1408557
TA-6222	-	Western sylvestris	TA-6222	SAMN07341227	SRR5891612	Liang et al 2019	39910886	19018153	147.705	307.828	47.6515	5.8186	77.338	175581045	1102858
TA-6223	-	Western sylvestris	TA-6223	SAMN07341228	SRR5891609	Liang et al 2019	43286882	15247717	148.504	271.779	35.2248	4.68616	76.2889	174983495	869518
TA-6224	-	Western sylvestris	TA-6224	SAMN07341229	SRR5891610	Liang et al 2019	66843550	26173725	148.616	279.988	39.1567	8.0512	79.2153	181411863	1223620
TA-6228	-	Western sylvestris	TA-6228	SAMN07341232	SRR5891605	Liang et al 2019	48121030	16769692	148.675	246.834	34.849	5.15581	77.0122	163458012	958946
TA-6230	-	Western sylvestris	TA-6230	SAMN07341233	SRR5891606	Liang et al 2019	41105890	15970704	148.4	293.155	38.8526	4.91084	75.6126	170851324	876493
TA-6233	-	Western sylvestris	TA-6233	SAMN07341234	SRR5891941	Liang et al 2019	55997000	21074886	148.519	300.463	37.6357	6.48043	77.7301	177003405	1124148
TA-6234	-	Western sylvestris	TA-6234	SAMN07341235	SRR5891940	Liang et al 2019	93121354	33625679	148.491	292.723	36.1095	10.3411	80.1412	179615042	1379334
TA-6235	-	Western sylvestris	TA-6235	SAMN07341236	SRR5891943	Liang et al 2019	44054932	16804004	148.68	261.33	38.1433	5.16972	76.3207	163013111	957996
TA-6236	-	Western sylvestris	TA-6236	SAMN07341237	SRR5891942	Liang et al 2019	57353274	25623833	147.546	332.399	44.6772	7.83735	78.6561	181424010	1287260
TA-6237	-	Western sylvestris	TA-6237	SAMN07341238	SRR5891937	Liang et al 2019	41557632	15819522	148.331	304.543	38.0665	4.85871	75.9221	162888276	912996
TA-6242	-	Western sylvestris	TA-6242	SAMN07341241	SRR5891938	Liang et al 2019	54468708	27467159	147.499	311.565	50.4274	8.40583	79.4973	177270346	1295045
TA-6243	-	Western sylvestris	TA-6243	SAMN07341242	SRR5891935	Liang et al 2019	62945022	29509982	147.56	314.259	46.8822	9.02606	78.3456	179863688	1317174
TA-6244	-	Western sylvestris	TA-6244	SAMN07341243	SRR5891934	Liang et al 2019	52655756	19819154	148.508	329.124	37.6391	6.09119	78.6013	178707472	1110559
TA-6247	-	Western sylvestris	TA-6247	SAMN07341246	SRR5891880	Liang et al 2019	75915290	34701351	147.295	310.276	45.7106	10.6089	79.2614	180045922	1339296
TA-6248	-	Western sylvestris	TA-6248	SAMN07341247	SRR5891881	Liang et al 2019	50168188	23366973	147.177	320.817	46.5773	7.14207	78.5201	176423856	1220358
TA-6250	-	Western sylvestris	TA-6250	SAMN07341248	SRR5891874	Liang et al 2019	55625120	22500975	147.838	313.61	40.4511	6.8925	77.9787	172343584	1207657
TA-6254	-	Western sylvestris	TA-6254	SAMN07341250	SRR5891876	Liang et al 2019	84648470	40094268	147.438	292.938	47.3656	12.2665	79.924	181774415	1403464
TA-6255	-	Western sylvestris	TA-6255	SAMN07341251	SRR5891877	Liang et al 2019	73444516	28870375	148.125	290.895	39.3091	8.85383	79.0532	178231177	1325531
TA-6256	-	Western sylvestris	TA-6256	SAMN07341252	SRR5891882	Liang et al 2019	59411902	22664025	148.183	289.346	38.1473	6.95021	77.9977	173946981	1199984
TA-6257	-	Western sylvestris	TA-6257	SAMN07341253	SRR5891883	Liang et al 2019	38917862	20205177	147.696	286.278	51.9175	2.04377	25.2376	178976861	1161178
TA-6258	-	Western sylvestris	TA-6258	SAMN07341254	SRR5891764	Liang et al 2019	75086640	29150183	148.31	267.989	38.8221	8.94516	79.2313	177220884	1322831
TA-6262	-	Western sylvestris	TA-6262	SAMN07341257	SRR5891761	Liang et al 2019	48690942	20871656	147.625	322.889	42.8656	6.38819	77.5412	178199034	1126813
TA-6263	-	Western sylvestris	TA-6263	SAMN07341258	SRR5891768	Liang et al 2019	53554606	24037877	147.518	306.897	44.8848	7.35526	78.3018	176395609	1239956
TA-6265	-	Western sylvestris	TA-6265	SAMN07341260	SRR5891766	Liang et al 2019	62690912	28777325	147.705	312.668	45.9035	8.80772	79.1065	178717050	1328347
TA-6266	-	Western sylvestris	TA-6266	SAMN07341261	SRR5891765	Liang et al 2019	45868690	20887066	147.747	339.419	45.5367	6.3968	77.1257	177159216	1131138
TA-6267	-	Western sylvestris	TA-6267	SAMN07341262	SRR5891760	Liang et al 2019	58773878	26516501	147.567	318.461	45.1161	8.11107	79.0452	182315618	1322136
Vitis amurensis	-	Asian Vitis species	207	SAMN10032678	SRR7819178	Ma et al 2018	191689457	37588596	99.7315	316.442	19.6091	9.62713	67.8726	148508056	1844506
Vitis armata	-	Asian Vitis species	Vitis armata	SAMN07542970	SRR6156376	this study	88824233	44627546	126	407	50.2425	15.6825	74.0872	156930801	2253152
Vitis flexuosa	-	Asian Vitis species	109	SAMN10032665	SRR7819169	Ma et al 2018	85056898	37863842	122.951	286.829	44.5159	9.69738	67.1856	144377593	1928996
Vitis hancockii	-	Asian Vitis species	170	SAMN10032673	SRR7819166	Ma et al 2018	119722212	53406668	123.689	306.888	44.6088	13.668	68.47	148895869	2081854
Vitis acerifolia	-	American Vitis species	TA-6147	SAMN07341267	SRR5891677	Liang et al 2019	49158098	12664603	147.315	382.415	25.763	3.87454	61.9841	144559124	1215057
Vitis arizonica	-	American Vitis species	NA10	SAMN10032652	SRR7819181	Ma et al 2018	74507250	22627443	149.648	300.87	30.3695	6.97702	62.5226	143862208	1919678
Vitis riparia Gloire de Montpellier	-	American Vitis species	L343_HS076, rgm-2_CCAGGGCA-AHNCFCBBXX_L002, rgm-3_TGCCTCAT-AHNCFCBBXX_L002, L341_HS076, rgm-1_AATAATGG-AHNCFCBBXX_L002, rgm-4_GTGTCATC-AHNCFCBBXX_L002	SAMN10662253	SRR8379638,41-44,81	Girollet et al 2019	813301934	187177532	87.6338	300.228	23.0145	42.6707	74.6105	157463574	2428184
Vitis rupestris du Lot	10389	American Vitis species	Vitis rupestris	SAMN07542971	SRR6156375	this study	84405051	41200529	126	404	48.8129	15.5813	68.7621	144672785	2613976
Muscadinia rotundifolia	-	Muscadinia species	TA-6238	SAMN07341239	SRR5891936	Liang et al 2019	51082688	7642964	148.339	281.664	14.9619	2.35135	41.9599	95318520	1031447
Muscadinia rotundifolia	-	Muscadinia species	Muscadine Grape(Vitis rotundifolia)_Illumina	SAMN07174794	SRR5627788	Zhou et al 2017	88075880	14874557	144.35	387.963	16.8883	4.50226	49.0952	91061720	1287192
