# Supplementary material for: The genomes of 204 Vitis vinifera accessions reveal the origin of European wine grapes
Source: Nat Commun. 2021 Dec 21;12:7240. doi: 10.1038/s41467-021-27487-y (PMC8692429; doi:10.1038/s41467-021-27487-y)
Supplement: Supplementary file 5 — Supplementary Data 2 [file 41467_2021_27487_MOESM5_ESM.xlsx]

## Sheet: Supplementary Data 2
Supplementary Data 2. Three–population test with hybridization–based genotyping data in the diversity panel. Reported are the f3 statistics (only negative values), f3 standard error and Z–scores for all combinations of four groups shown in Fig. 1b of the main text. Groups of cultivated varieties are bold faced.
Admixed population	Ancestral populations		f3	standard error	Z–score
cultivated primitive European varieties	cultivated Balkans & Magna Graecia	wild France	-0.0271463	0.000646965	-41.9594
cultivated primitive European varieties	cultivated Eastern Mediterranean & Middle East	wild France	-0.0310391	0.000748838	-41.4497
cultivated primitive European varieties	cultivated Black Sea Basin	wild France	-0.0285192	0.000698208	-40.8463
cultivated primitive European varieties	cultivated Maghreb	wild France	-0.0303652	0.000750203	-40.4759
cultivated primitive European varieties	cultivated Caspian Sea Basin & Central Asia	wild France	-0.0294236	0.00073657	-39.9468
cultivated primitive European varieties	cultivated Balkans & Magna Graecia	wild Germany & Slovakia	-0.0335464	0.000858121	-39.0929
cultivated primitive European varieties	cultivated Eastern Mediterranean & Middle East	wild Germany & Slovakia	-0.0388831	0.00100373	-38.7384
cultivated primitive European varieties	cultivated Maghreb	wild Germany & Slovakia	-0.0382093	0.000996677	-38.3367
cultivated primitive European varieties	cultivated Black Sea Basin	wild Germany & Slovakia	-0.0356026	0.000947881	-37.5602
cultivated primitive European varieties	cultivated Caspian Sea Basin & Central Asia	wild Germany & Slovakia	-0.0368435	0.000993696	-37.0772
cultivated primitive European varieties	cultivated Maghreb	wild Italian Peninsula & Croatian coast	-0.0216428	0.000592825	-36.5079
cultivated primitive European varieties	cultivated Eastern Mediterranean & Middle East	wild Italian Peninsula & Croatian coast	-0.022248	0.00061384	-36.244
cultivated primitive European varieties	cultivated Western Mediterranean	wild France	-0.0268532	0.000746813	-35.9571
cultivated primitive European varieties	cultivated Balkans & Magna Graecia	wild Italian Peninsula & Croatian coast	-0.0190675	0.000531919	-35.8466
cultivated primitive European varieties	cultivated Black Sea Basin	wild Italian Peninsula & Croatian coast	-0.0203049	0.000573322	-35.4163
cultivated primitive European varieties	cultivated Caspian Sea Basin & Central Asia	wild Italian Peninsula & Croatian coast	-0.0210766	0.0006095	-34.5801
cultivated primitive European varieties	cultivated Western Mediterranean	wild Germany & Slovakia	-0.0332575	0.000991284	-33.5499
cultivated primitive European varieties	cultivated Western Mediterranean	wild Italian Peninsula & Croatian coast	-0.01931	0.000610096	-31.6508
cultivated primitive European varieties	cultivated Caucasian wine grapes	wild France	-0.0157039	0.000682899	-22.996
cultivated primitive European varieties	cultivated Caucasian wine grapes	wild Germany & Slovakia	-0.0187203	0.000904219	-20.7033
cultivated primitive European varieties	cultivated Caucasian wine grapes	wild Italian Peninsula & Croatian coast	-0.0104524	0.000529218	-19.7507
cultivated primitive European varieties	cultivated Balkans & Magna Graecia	wild Maghreb	-0.00804419	0.000505228	-15.9219
cultivated primitive European varieties	cultivated Western Mediterranean	wild Maghreb	-0.00716974	0.00056392	-12.7141
cultivated primitive European varieties	cultivated Black Sea Basin	wild Maghreb	-0.00677546	0.000545176	-12.428
cultivated primitive European varieties	cultivated Maghreb	wild Maghreb	-0.00692036	0.000591404	-11.7016
cultivated primitive European varieties	cultivated Caspian Sea Basin & Central Asia	wild Maghreb	-0.00682037	0.000594371	-11.4749
cultivated primitive European varieties	cultivated Eastern Mediterranean & Middle East	wild Maghreb	-0.00695438	0.000622051	-11.1798
cultivated primitive European varieties	wild Caucasus	wild France	-0.00637209	0.000646013	-9.86371
cultivated primitive European varieties	cultivated Maghreb	cultivated Alpine wine grapes	-0.00657986	0.000673767	-9.76577
cultivated primitive European varieties	cultivated Alpine wine grapes	wild Caucasus	-0.00407014	0.000437254	-9.30841
cultivated primitive European varieties	wild Italian Peninsula & Croatian coast	wild Caucasus	-0.0042865	0.000482154	-8.89033
cultivated primitive European varieties	cultivated Alpine wine grapes	cultivated Caspian Sea Basin & Central Asia	-0.00587414	0.000667173	-8.80453
cultivated primitive European varieties	cultivated Eastern Mediterranean & Middle East	cultivated Alpine wine grapes	-0.0059955	0.000685967	-8.74022
cultivated primitive European varieties	wild Caucasus	wild Germany & Slovakia	-0.00734035	0.000845304	-8.68369
cultivated primitive European varieties	cultivated Alpine wine grapes	wild Maghreb	-0.00308068	0.000363513	-8.47474
cultivated primitive European varieties	cultivated Black Sea Basin	cultivated Alpine wine grapes	-0.00545947	0.000653428	-8.35513
cultivated primitive European varieties	cultivated Caucasian wine grapes	cultivated Alpine wine grapes	-0.00425721	0.000520585	-8.17775
cultivated primitive European varieties	cultivated Alpine wine grapes	wild Western Mediterranean	-0.00428316	0.000603422	-7.09812
cultivated primitive European varieties	cultivated Western Mediterranean	cultivated Alpine wine grapes	-0.00423675	0.000624564	-6.78354
cultivated primitive European varieties	cultivated Caucasian wine grapes	wild Maghreb	-0.00294011	0.00046516	-6.32063
cultivated primitive European varieties	cultivated Alpine wine grapes	wild Balkans	-0.00402968	0.000685375	-5.87953
cultivated primitive European varieties	cultivated Balkans & Magna Graecia	cultivated Alpine wine grapes	-0.00342609	0.000588687	-5.81988
cultivated primitive European varieties	cultivated Alpine wine grapes	wild Italian Peninsula & Croatian coast	-0.000783246	0.000485247	-1.61412
cultivated primitive European varieties	cultivated Balkans & Magna Graecia	wild Western Mediterranean	-0.00128561	0.000903755	-1.42252
cultivated primitive European varieties	cultivated Western Mediterranean	wild Balkans	-0.000851743	0.00101083	-0.84262
cultivated Alpine wine grapes	cultivated Eastern Mediterranean & Middle East	wild Germany & Slovakia	-0.0194931	0.00135943	-14.3392
cultivated Alpine wine grapes	cultivated Balkans & Magna Graecia	wild Germany & Slovakia	-0.0167259	0.00119075	-14.0466
cultivated Alpine wine grapes	cultivated Maghreb	wild Germany & Slovakia	-0.018235	0.00137881	-13.2252
cultivated Alpine wine grapes	cultivated Caspian Sea Basin & Central Asia	wild Germany & Slovakia	-0.0175749	0.00138488	-12.6906
cultivated Alpine wine grapes	cultivated Black Sea Basin	wild Germany & Slovakia	-0.0167486	0.00132655	-12.6257
cultivated Alpine wine grapes	cultivated Western Mediterranean	wild Germany & Slovakia	-0.0156263	0.00135643	-11.5202
cultivated Alpine wine grapes	cultivated Eastern Mediterranean & Middle East	wild France	-0.0104311	0.00104833	-9.95018
cultivated Alpine wine grapes	cultivated Balkans & Magna Graecia	wild France	-0.00910768	0.000928416	-9.80992
cultivated Alpine wine grapes	cultivated Maghreb	wild France	-0.00917278	0.00106712	-8.59586
cultivated Alpine wine grapes	cultivated Caspian Sea Basin & Central Asia	wild France	-0.00893696	0.0010715	-8.3406
cultivated Alpine wine grapes	cultivated Black Sea Basin	wild France	-0.0084472	0.00103421	-8.1678
cultivated Alpine wine grapes	cultivated Western Mediterranean	wild France	-0.00800396	0.00105409	-7.59326
cultivated Alpine wine grapes	cultivated Caucasian wine grapes	wild Germany & Slovakia	-0.00106866	0.00137858	-0.775184
cultivated Alpine wine grapes	cultivated Eastern Mediterranean & Middle East	wild Italian Peninsula & Croatian coast	-0.000537884	0.000970429	-0.554274
cultivated Caucasian wine grapes	cultivated Eastern Mediterranean & Middle East	wild Germany & Slovakia	-0.0113378	0.0011594	-9.779
cultivated Caucasian wine grapes	cultivated Caspian Sea Basin & Central Asia	wild Germany & Slovakia	-0.00967288	0.00114976	-8.41296
cultivated Caucasian wine grapes	cultivated Black Sea Basin	wild Germany & Slovakia	-0.00741955	0.0011017	-6.73463
cultivated Caucasian wine grapes	cultivated Eastern Mediterranean & Middle East	wild France	-0.00651025	0.000982855	-6.62381
cultivated Caucasian wine grapes	cultivated Caspian Sea Basin & Central Asia	wild France	-0.00526937	0.000971802	-5.42226
cultivated Caucasian wine grapes	cultivated Maghreb	wild Germany & Slovakia	-0.00603621	0.0012518	-4.82202
cultivated Caucasian wine grapes	cultivated Black Sea Basin	wild France	-0.00335257	0.000935535	-3.58358
cultivated Caucasian wine grapes	cultivated Eastern Mediterranean & Middle East	wild Italian Peninsula & Croatian coast	-0.00297067	0.00086553	-3.43219
cultivated Caucasian wine grapes	cultivated Caspian Sea Basin & Central Asia	wild Italian Peninsula & Croatian coast	-0.00217387	0.00085913	-2.53032
cultivated Caucasian wine grapes	cultivated Maghreb	wild France	-0.00120846	0.00108765	-1.11107
cultivated Caucasian wine grapes	cultivated Black Sea Basin	wild Italian Peninsula & Croatian coast	-0.000389822	0.000817056	-0.477105
cultivated Black Sea Basin	cultivated Eastern Mediterranean & Middle East	wild Germany & Slovakia	-0.00565244	0.0007963	-7.09838
cultivated Black Sea Basin	cultivated Eastern Mediterranean & Middle East	wild France	-0.00489184	0.00069115	-7.07783
cultivated Black Sea Basin	cultivated Eastern Mediterranean & Middle East	wild Italian Peninsula & Croatian coast	-0.00431501	0.000612246	-7.04782
cultivated Black Sea Basin	cultivated Eastern Mediterranean & Middle East	wild Balkans	-0.00352213	0.000574002	-6.1361
cultivated Black Sea Basin	cultivated Western Mediterranean	cultivated Caspian Sea Basin & Central Asia	-0.00188831	0.000333641	-5.65971
cultivated Black Sea Basin	cultivated Eastern Mediterranean & Middle East	cultivated Alpine wine grapes	-0.00290795	0.000525989	-5.52854
cultivated Black Sea Basin	cultivated Eastern Mediterranean & Middle East	cultivated primitive European varieties	-0.00237192	0.000444596	-5.33501
cultivated Black Sea Basin	cultivated Eastern Mediterranean & Middle East	wild Caucasus	-0.00216418	0.000426507	-5.07419
cultivated Black Sea Basin	cultivated Eastern Mediterranean & Middle East	wild Maghreb	-0.00255084	0.000518218	-4.92233
cultivated Black Sea Basin	cultivated Eastern Mediterranean & Middle East	cultivated Balkans & Magna Graecia	-0.00129641	0.000267096	-4.85372
cultivated Black Sea Basin	cultivated Caspian Sea Basin & Central Asia	wild Balkans	-0.00265841	0.000550436	-4.82964
cultivated Black Sea Basin	cultivated Alpine wine grapes	cultivated Caspian Sea Basin & Central Asia	-0.00225518	0.000481763	-4.6811
cultivated Black Sea Basin	cultivated Caspian Sea Basin & Central Asia	cultivated primitive European varieties	-0.00184051	0.00039673	-4.63921
cultivated Black Sea Basin	cultivated Eastern Mediterranean & Middle East	cultivated Caucasian wine grapes	-0.00173416	0.000374982	-4.62465
cultivated Black Sea Basin	cultivated Caspian Sea Basin & Central Asia	wild Italian Peninsula & Croatian coast	-0.00261219	0.000573203	-4.55719
cultivated Black Sea Basin	cultivated Caspian Sea Basin & Central Asia	wild France	-0.00274494	0.000654589	-4.19338
cultivated Black Sea Basin	cultivated Caspian Sea Basin & Central Asia	wild Germany & Slovakia	-0.00308147	0.000738381	-4.17328
cultivated Black Sea Basin	cultivated Caspian Sea Basin & Central Asia	wild Maghreb	-0.00188542	0.000486906	-3.87225
cultivated Black Sea Basin	cultivated Maghreb	wild Caucasus	-0.00171485	0.000496117	-3.45655
cultivated Black Sea Basin	cultivated Caucasian wine grapes	cultivated Maghreb	-0.00130851	0.000401317	-3.26054
cultivated Black Sea Basin	cultivated Maghreb	wild Balkans	-0.00174137	0.000690825	-2.52071
cultivated Black Sea Basin	cultivated Caspian Sea Basin & Central Asia	wild Western Mediterranean	-0.00131209	0.000551171	-2.38055
cultivated Black Sea Basin	cultivated Caucasian wine grapes	cultivated Caspian Sea Basin & Central Asia	-0.000828141	0.000353628	-2.34184
cultivated Black Sea Basin	cultivated Eastern Mediterranean & Middle East	wild Western Mediterranean	-0.000997991	0.00060331	-1.65419
cultivated Black Sea Basin	cultivated Eastern Mediterranean & Middle East	cultivated Western Mediterranean	-0.000539163	0.000360913	-1.49389
cultivated Black Sea Basin	cultivated Caspian Sea Basin & Central Asia	wild Caucasus	-0.00045859	0.000422096	-1.08646
cultivated Balkans & Magna Graecia	cultivated Eastern Mediterranean & Middle East	cultivated Alpine wine grapes	-0.00427439	0.000569201	-7.50945
cultivated Balkans & Magna Graecia	cultivated Eastern Mediterranean & Middle East	wild France	-0.0055978	0.000811043	-6.90198
cultivated Balkans & Magna Graecia	cultivated Eastern Mediterranean & Middle East	wild Italian Peninsula & Croatian coast	-0.0048855	0.000713785	-6.84449
cultivated Balkans & Magna Graecia	cultivated Black Sea Basin	cultivated Alpine wine grapes	-0.00266285	0.000493318	-5.39784
cultivated Balkans & Magna Graecia	cultivated Alpine wine grapes	cultivated Caspian Sea Basin & Central Asia	-0.00278814	0.000563071	-4.95166
cultivated Balkans & Magna Graecia	cultivated Maghreb	cultivated Alpine wine grapes	-0.0025998	0.000553073	-4.70064
cultivated Balkans & Magna Graecia	cultivated Maghreb	wild Germany & Slovakia	-0.0041089	0.000908546	-4.52251
cultivated Balkans & Magna Graecia	cultivated Eastern Mediterranean & Middle East	cultivated primitive European varieties	-0.00170498	0.000449388	-3.794
cultivated Balkans & Magna Graecia	cultivated Caspian Sea Basin & Central Asia	wild Germany & Slovakia	-0.00363719	0.000959642	-3.79015
cultivated Balkans & Magna Graecia	cultivated Black Sea Basin	wild Germany & Slovakia	-0.00268561	0.000795251	-3.37706
cultivated Balkans & Magna Graecia	cultivated Maghreb	wild France	-0.0026649	0.000797484	-3.34163
cultivated Balkans & Magna Graecia	cultivated Caspian Sea Basin & Central Asia	wild Italian Peninsula & Croatian coast	-0.0023492	0.000735613	-3.19353
cultivated Balkans & Magna Graecia	cultivated Caspian Sea Basin & Central Asia	wild France	-0.00261742	0.000839935	-3.11622
cultivated Balkans & Magna Graecia	cultivated Black Sea Basin	wild Italian Peninsula & Croatian coast	-0.00186691	0.000602931	-3.09638
cultivated Balkans & Magna Graecia	cultivated Maghreb	wild Italian Peninsula & Croatian coast	-0.00202136	0.00068228	-2.96266
cultivated Balkans & Magna Graecia	cultivated Black Sea Basin	wild France	-0.00200238	0.000690957	-2.89797
cultivated Balkans & Magna Graecia	cultivated Black Sea Basin	cultivated primitive European varieties	-0.000629466	0.000377643	-1.66683
cultivated Balkans & Magna Graecia	cultivated Eastern Mediterranean & Middle East	wild Maghreb	-0.000615169	0.000596495	-1.03131
cultivated Balkans & Magna Graecia	cultivated Caspian Sea Basin & Central Asia	cultivated primitive European varieties	-0.000340085	0.000451828	-0.752686
cultivated Maghreb	cultivated Eastern Mediterranean & Middle East	cultivated Western Mediterranean	-0.00252072	0.000343935	-7.32907
cultivated Maghreb	cultivated Western Mediterranean	cultivated Caspian Sea Basin & Central Asia	-0.00124447	0.000379792	-3.27671
cultivated Caspian Sea Basin & Central Asia	cultivated Eastern Mediterranean & Middle East	wild Germany & Slovakia	-0.00136682	0.000606652	-2.25306
cultivated Caspian Sea Basin & Central Asia	cultivated Eastern Mediterranean & Middle East	wild France	-0.000942759	0.000536682	-1.75664
cultivated Caspian Sea Basin & Central Asia	cultivated Eastern Mediterranean & Middle East	wild Caucasus	-0.000501447	0.000330026	-1.51941
cultivated Caspian Sea Basin & Central Asia	cultivated Eastern Mediterranean & Middle East	wild Italian Peninsula & Croatian coast	-0.000498673	0.000479626	-1.03971
cultivated Eastern Mediterranean & Middle East	cultivated Maghreb	cultivated Caspian Sea Basin & Central Asia	-0.000138181	0.000206884	-0.667914
