# Supplementary material for: The genomes of 204 Vitis vinifera accessions reveal the origin of European wine grapes
Source: Nat Commun. 2021 Dec 21;12:7240. doi: 10.1038/s41467-021-27487-y (PMC8692429; doi:10.1038/s41467-021-27487-y)
Supplement: Supplementary file 6 — Supplementary Data 3 [file 41467_2021_27487_MOESM6_ESM.xlsx]

## Sheet: Supplementary Data 3
Supplementary Data 3. Phenotypic data for berry–related traits. Berries were collected in the germplasm repositories of the University of Udine (Udine, 46.03 N, 13.23 E), Kmetijsko Gozdarski Zavod Nova Gorica (Vrhpolje, 45.86 N, 13.96 E) and VCR Research Center (Rauscedo, 46.06 N, 12.84 E), during the season 2016. Values represent the average of three replicates. Soluble sugar concentration was e…
Cultivated variety / Accession	Sampling date (Day of the Year)	Berry stage	Berry weight (g)	100-seeds weight (g)	Seeds per berry (no.)	Seed content (g)	Seed-to-berry ratio	Soluble sugars (°Brix)
Heunisch Weiss	204	hard	0.584529	3.24005	1.60119	0.0515464	0.0879804	6
Heunisch Weiss	204	soft	0.479665	2.8222	1.19841	0.0338325	0.0705426	6.33333
Pinor Noir	207	hard	0.824403	4.66724	2.03333	0.0949133	0.115149	4.76667
Pinor Noir	207	soft	0.831247	4.35095	1.8	0.0782867	0.0942665	6.7
Chasselas Blanc	207	hard	1.12355	4.84106	1.33333	0.0643667	0.057357	5.43333
Chasselas Blanc	207	soft	1.24381	5.09601	1.38889	0.0708411	0.0567364	6.76667
Savagnin Blanc	208	hard	0.811395	4.40255	2.19048	0.0966667	0.118255	4.53333
Savagnin Blanc	208	soft	0.748279	4.42743	1.55357	0.0687119	0.0914608	7.73333
Muscat a Petits Grains B.	209	hard	1.47119	3.13702	2.65476	0.082575	0.0561884	5.73333
Muscat a Petits Grains B.	209	soft	1.53265	3.10412	2.65556	0.0823422	0.0536444	7.16667
Sultanina	209	hard	0.930572	0	0	0	0	7.2
Sultanina	209	soft	1.2268	0	0	0	0	8.13333
Gordin Verde	209	hard	0.737271	3.32731	2.66667	0.0887	0.120307	4.76667
Gordin Verde	209	soft	0.719328	3.12855	1.93333	0.0601933	0.0837422	6.55
Ribolla Gialla	211	hard	1.21515	3.52388	1.72222	0.0607389	0.0500064	4.9
Ribolla Gialla	211	soft	1.34527	3.68303	1.57937	0.0579643	0.0429834	5.86667
Welschriesling	211	hard	0.909152	3.623	2.95238	0.10699	0.117942	3.8
Welschriesling	211	soft	0.773333	3.32892	2.21667	0.073385	0.0946447	4.26667
Sangiovese	211	hard	1.55718	5.11651	2.51587	0.128708	0.082572	5.03333
Sangiovese	211	soft	1.60649	5.63932	2.15	0.121477	0.0755612	6.36667
Uva di Troia	211	hard	2.2045	3.486	1.36508	0.0474635	0.0215188	5.03333
Uva di Troia	211	soft	2.04122	3.08933	1	0.0308933	0.0152365	6.23333
Malvasia Istriana	211	hard	1.77266	4.68205	1.45833	0.06855	0.0385285	4.66667
Malvasia Istriana	211	soft	1.64139	5.08333	1.26667	0.0626933	0.0381858	5.46667
Merlot Noir	215	hard	1.10337	4.78821	2.35556	0.112471	0.101938	4.66667
Merlot Noir	215	soft	1.10459	4.60337	2.19643	0.100943	0.0910731	6.3
Sauvignon Blanc	215	hard	0.931994	4.84476	1.38889	0.0676	0.0722441	4.86667
Sauvignon Blanc	215	soft	1.10974	4.78659	1.23333	0.0587911	0.0531061	9.13333
Alexandroouli	215	hard	0.706632	4.41688	1.78333	0.078565	0.111206	5.33333
Alexandroouli	215	soft	0.858348	4.381	1.61905	0.0708667	0.0824569	8.73333
Kadarka	217	hard	1.51295	4.56344	2.00794	0.0912984	0.0603521	4.2
Kadarka	217	soft	1.56708	4.85222	1.5	0.0727056	0.0455661	5.56667
Vernaccia S.G.	217	hard	1.76012	5.17228	1.65079	0.0854198	0.0483858	4.06667
Vernaccia S.G.	217	soft	1.93446	4.68139	1.63492	0.0764524	0.0394984	6.1
Sagrantino	217	hard	0.904214	5.05018	1.61905	0.0817048	0.090452	5.23333
Sagrantino	217	soft	0.905485	5.129	1.60317	0.0824056	0.0907633	6.76667
Riesling Weiss	217	hard	1.07671	3.88859	2.34921	0.0914421	0.0848344	4.6
Riesling Weiss	217	soft	1.20055	4.00865	2.38889	0.0953444	0.0789125	5.86667
Ansonica	217	hard	1.33222	7.07829	1.16667	0.0823778	0.0617093	4.8
Ansonica	217	soft	1.61099	6.11706	1.16667	0.0708222	0.044013	9.16667
Vermentino	217	hard	2.03696	4.73768	1.55357	0.073475	0.0360449	5.36667
Vermentino	217	soft	2.25769	4.09928	1.78571	0.0719159	0.031861	6.7
Terrano	217	hard	1.52875	4.52587	2.44444	0.110313	0.0717901	4.36667
Terrano	217	soft	1.48118	4.76361	2.11111	0.100544	0.0678213	6
Garganega	217	hard	1.06808	5.08207	1.32143	0.0670708	0.0628314	4.96667
Garganega	217	soft	1.21753	4.89714	1.19841	0.0584175	0.0480324	7.33333
Tribidrag	217	hard	1.63315	5.03479	2.06548	0.105033	0.0637592	4.5
Tribidrag	217	soft	1.94046	5.92422	1.66667	0.0993333	0.0509578	6.53333
Chaouch Blanc	218	hard	1.40739	6.10952	1.625	0.09885	0.0662177	4.25
Tschvediansis Tetra	218	hard	0.858369	4.28715	2.56667	0.110112	0.1283	5.46667
Tebrizi	218	hard	1.71568	6.7915	1.77778	0.121317	0.0703653	5.36667
Kishmish Vatkana	218	hard	0.716733	1.915	1	0.01915	0.0399419	5.7
Kishmish Vatkana	218	soft	1.91697	3.305	1	0.03305	0.0154776	14.25
Bayan Shirei	219	hard	1.2962	3.6487	2.53333	0.0924367	0.0712584	5.53333
Bayan Shirei	219	soft	1.50483	4.29228	2.125	0.09169	0.0606524	7.25
Terbash	219	hard	1.55386	4.705	1.75	0.0823375	0.0533624	6.95
Terbash	219	soft	1.97551	4.96182	2.01667	0.100238	0.0506136	7.3
Gorula	219	hard	1.23668	6.54171	1.44444	0.0944389	0.0764309	5.73333
Gorula	219	soft	1.28987	6.92812	1.16667	0.0798833	0.0618722	7.35
Grignolino	219	hard	1.20495	3.98931	3.33333	0.133044	0.110431	4.93333
Grignolino	219	soft	1.26121	4.1661	2.66667	0.111267	0.0881302	6.43333
Harslevelue	221	hard	0.618	3.28012	1.4	0.04554	0.0736416	5.63333
Harslevelue	221	soft	0.823613	3.17931	1.925	0.061305	0.0738434	10.4
Clairette Blanche	221	hard	0.654433	3.30833	1.66667	0.054875	0.0838052	5.6
Clairette Blanche	221	soft	0.74769	2.56027	1.5	0.0385	0.0513541	9.3
Mauzac Blanc	221	hard	0.51267	4.67802	1.6	0.07449	0.145027	5.25
Mauzac Blanc	221	soft	0.84484	3.89027	1.5	0.05837	0.0691803	15.1
Tavkveri	221	hard	1.19189	5.33286	1.93333	0.10306	0.0855103	5.2
Tavkveri	221	soft	1.28887	5.27615	1.85714	0.0979857	0.0760267	6.55
Gyulyabi Dagestanskii	221	hard	1.29176	6.33036	1.3	0.08192	0.0637638	5.85
Gyulyabi Dagestanskii	221	soft	1.66667	5.78097	1.9	0.110125	0.0659641	8.4
Malvasia Bianca Lunga	221	hard	0.9722	3.25279	2.27778	0.07395	0.0765069	5.2
Malvasia Bianca Lunga	221	soft	1.20568	3.45294	2.5	0.0856333	0.0709029	6.63333
Negro Amaro	221	hard	2.16114	6.02411	1.27778	0.0768611	0.0355702	4.8
Negro Amaro	221	soft	2.29869	5.27907	1.55556	0.0820333	0.0356904	6.33333
Cabernet Franc	221	hard	1.08268	4.73168	2.27778	0.107639	0.0994045	4.76667
Cabernet Franc	221	soft	1.18771	5.20076	2.09524	0.108702	0.0915379	5.8
Tocai Friulano	221	hard	1.05265	3.96111	3	0.118833	0.112987	4.93333
Tocai Friulano	221	soft	1.14974	3.86495	3.16667	0.122389	0.106392	6.5
Garnacha	221	hard	1.42967	3.5696	1.94444	0.0690056	0.0481673	4.7
Garnacha	221	soft	1.35126	3.27806	1.90476	0.0623556	0.046141	6.53333
Pignoletto	221	hard	1.09644	4.79951	1.85714	0.0887532	0.0807695	4.66667
Pignoletto	221	soft	1.1133	4.88736	1.75	0.085075	0.0762146	6.1
Verduzzo	221	hard	0.990529	4.23304	3	0.127079	0.128075	5.16667
Verduzzo	221	soft	1.11651	3.78885	2.87778	0.108953	0.0975781	7.76667
Trebbiano Toscano	221	hard	1.44144	4.49159	1.94444	0.0871722	0.0602881	4.06667
Trebbiano Toscano	221	soft	1.51933	4.68636	1.66667	0.0778833	0.0512872	5.96667
Schiava Grossa	221	hard	1.94542	6.09506	2.55556	0.155944	0.0801281	4.43333
Schiava Grossa	221	soft	2.04084	5.908	2.26667	0.13442	0.0656349	5.66667
Montepulciano	221	hard	1.7793	4.54764	1.66667	0.0756	0.0420222	4.16667
Montepulciano	221	soft	2.01667	4.2973	1.86667	0.0802267	0.0394963	5.93333
Verdicchio	221	hard	1.61119	4.50039	3	0.134933	0.0837313	5.26667
Verdicchio	221	soft	1.57552	4.38559	2.86667	0.125673	0.0798428	6.5
Glera	221	hard	1.35343	5.2204	2.2	0.11294	0.0835149	5.03333
Glera	221	soft	1.37909	5.0869	1.86667	0.0942467	0.0683706	7.23333
Airen	221	hard	1.84834	3.96809	2.11111	0.08345	0.0451114	4.9
Airen	221	soft	2.03654	3.77757	1.92222	0.0716478	0.0351831	7.66667
Rkatsiteli	221	hard	1.48744	5.00972	2.24444	0.112448	0.0755824	4.93333
Rkatsiteli	221	soft	1.39813	4.92389	2.06667	0.101862	0.0725745	6.46667
Fiano	221	hard	0.969539	4.45173	1.27778	0.0568722	0.0586287	4.83333
Fiano	221	soft	0.985707	4.20722	1.2	0.0504867	0.0511937	9.76667
Nebbiolo	221	hard	1.16057	4.46781	2.33333	0.10422	0.0896994	4.66667
Nebbiolo	221	soft	1.19897	4.37964	2.46667	0.10764	0.0900128	6.3
Cabernet Sauvignon	221	hard	0.915523	4.33025	2.13333	0.0923311	0.101009	4.36667
Cabernet Sauvignon	221	soft	0.976189	4.315	2.32143	0.100071	0.102407	5.5
Catarratto B.C.	221	hard	1.55982	5.98537	1.14286	0.0683524	0.043613	4.66667
Catarratto B.C.	221	soft	1.64322	4.77833	1.15	0.0546825	0.0327628	7.05
Barbera	221	hard	2.01153	5.41974	2.28571	0.123781	0.0616389	4.36667
Barbera	221	soft	2.04495	5.25625	2.3	0.12081	0.0591687	5.515
Bombino Bianco	221	hard	1.79926	4.69829	1.18889	0.0558078	0.0308322	4.43333
Bombino Bianco	221	soft	2.05462	4.53857	1.25	0.0567917	0.0276872	5.7
Pecorino	221	hard	0.992632	3.63533	2.57778	0.0931256	0.0937951	4.4
Pecorino	221	soft	1.10277	3.99707	2.225	0.088905	0.0806225	6.25
Tannat	221	hard	0.998263	3.98774	3.06667	0.12224	0.122531	5.5
Tannat	221	soft	1.05386	4.16803	2.68333	0.111898	0.106976	6.56667
Mtsvane Kachuri	222	hard	1.06169	6.85074	1.8	0.123313	0.116047	4.2
Mtsvane Kachuri	222	soft	1.25392	6.22808	1.78333	0.108223	0.0862563	6.7
Daphnia	222	hard	3.07848	5.50419	3.13333	0.171829	0.055332	5.06667
Daphnia	222	soft	2.82636	6.39571	2	0.127914	0.0452577	6.3
Limnio	222	hard	1.29527	4.64357	2.73333	0.12602	0.0973726	4.76667
Limnio	222	soft	1.60684	4.96584	2.85	0.13965	0.0863404	7.7
Picolit	222	hard	0.745	6.20383	1.78571	0.110864	0.147328	4.9
Picolit	222	soft	0.72531	6.35917	1.4	0.08915	0.122835	5.35
Sirgula	222	hard	0.934589	4.69977	1.91667	0.0902917	0.0964528	6.25
Sirgula	222	soft	0.9688	5.88833	1.375	0.0809625	0.0840061	7.25
V385	222	hard	1.03835	6.74661	1.46429	0.0988202	0.0951403	5.55
V385	222	soft	1.07455	7.11271	1.4	0.10003	0.092452	7.1
Refosco P.R.	224	hard	1.22312	5.60525	2.06667	0.115824	0.0946575	4.56667
Refosco P.R.	224	soft	1.31576	5.83357	2.11111	0.123278	0.0935543	5.73333
Lambrusco Grasparossa	224	hard	1.28077	5.6286	2.77778	0.156211	0.121984	4.23333
Lambrusco Grasparossa	224	soft	1.36694	5.26241	3.22222	0.169578	0.124006	5.73333
Lambrusco di Sorbara	224	hard	1.88175	5.64941	2.66667	0.15025	0.0798209	4.9
Lambrusco di Sorbara	224	soft	1.88618	5.60125	2.47619	0.138865	0.073473	5.4
Falanghina	224	hard	1.29828	5.7135	2.11111	0.12025	0.0925638	4.9
Falanghina	224	soft	1.24153	5.64231	1.7619	0.0995476	0.0800706	5.7
Corvina Veronese	224	hard	1.89982	4.71183	2.16667	0.102483	0.053802	5.4
Corvina Veronese	224	soft	2.31052	5.00277	2.43333	0.121873	0.0527485	5.53333
Cesanese d'Affile	224	hard	1.27458	5.02213	2.22222	0.111694	0.0874526	4.7
Cesanese d'Affile	224	soft	1.22301	4.62583	2	0.0925167	0.0756495	5.3
Aglianico	224	hard	1.89984	4.71183	2.16667	0.102483	0.0538012	5.4
Aglianico	224	soft	2.04484	5.00277	2.16667	0.108701	0.0527485	5.53333
Fumat	225	hard	1.21745	6.07962	2.58889	0.157502	0.129167	5.33333
Fumat	225	soft	1.26242	5.51727	3.66667	0.2023	0.160248	6.3
Berzamino	225	hard	1.42889	7.01202	1.83333	0.128789	0.090003	4.7
Berzamino	225	soft	1.44582	6.51997	2.18333	0.142417	0.0984366	5.35
Sciavtsitska	225	hard	0.80327	4.32917	2.7	0.11679	0.145074	5.5
Sciavtsitska	225	soft	0.86331	4.55991	2.6	0.11811	0.13635	7.55
Henab Turki	225	hard	1.40909	4.613	1.875	0.0865375	0.0596913	3.7
Carignan	225	hard	1.57668	4.96531	2.33333	0.115125	0.0730129	5.1
Carignan	225	soft	2.1053	6.065	2	0.1213	0.0576165	6.2
Zametovka	229	hard	1.43237	4.60688	1.84921	0.0851841	0.059475	5.13333
Zametovka	229	soft	1.55741	4.65156	2.53333	0.1169	0.0750275	6.96667
Zelen	229	hard	1.20346	5.23417	1.75	0.0912625	0.0756305	4.75
Zelen	229	soft	1.2765	5.08513	1.83333	0.092025	0.0719107	6.13333
Pinela	229	hard	1.16044	5.72125	1.1	0.0626375	0.0539586	4.45
Pinela	229	soft	1.6544	5.51627	1.93333	0.106457	0.0641635	6.5
Mavrodaphni	230	hard	0.739604	5.112	1.19643	0.0607929	0.0820285	4.25
Mavrodaphni	230	soft	0.69138	5.312	1	0.05312	0.0768318	5.7
V294	230	hard	1.31949	4.15666	1.5	0.0593444	0.0502984	4.1
V294	230	soft	0.952225	5.28375	1.16667	0.0617917	0.0645246	5.3
Italia	230	hard	3.93988	6.64644	2.83333	0.188532	0.0477405	5.2
Italia	230	soft	4.66031	6.4065	2.5	0.15972	0.0339751	7.55
Greco di Tufo	230	hard	1.16912	3.712	3.26667	0.121427	0.104535	4.83333
Greco di Tufo	230	soft	1.32346	3.05258	3.52381	0.109269	0.0814339	6.95
Schioppettino	230	hard	1.33659	5.55426	1.6	0.08846	0.0662043	4.2
Schioppettino	230	soft	1.28531	3.60111	1.13333	0.06482	0.0502332	6.16667
Assyrtiko	230	hard	1.88176	5.40732	2.33333	0.12615	0.0671574	5.7
Assyrtiko	230	soft	1.72236	5.59882	1.75	0.0977583	0.0568997	7.6
V411	232	hard	0.672122	4.4137	2.15541	0.0947931	0.141616	6.06667
V411	232	soft	-	4.92545	2.5	0.1225	-	7.65
V267	236	hard	0.836307	6.03292	1.5	0.0903429	0.107569	5.75
V267	236	soft	0.790167	5.72444	1.5	0.0858667	0.108669	6.6
Raboso Piave	236	hard	1.41666	4.4897	2.54167	0.114337	0.0803799	4.46667
Raboso Piave	236	soft	1.43384	4.16917	2.6	0.10819	0.0754319	5.95
Ojaleshi	236	hard	1.38552	4.75987	2.72222	0.129639	0.0935232	3.76667
V395	236	hard	0.1585	3.755	1	0.03755	0.236909	6.7
