# Supplementary material for: The genomes of 204 Vitis vinifera accessions reveal the origin of European wine grapes
Source: Nat Commun. 2021 Dec 21;12:7240. doi: 10.1038/s41467-021-27487-y (PMC8692429; doi:10.1038/s41467-021-27487-y)
Supplement: Supplementary file 8 — Source Data [file 41467_2021_27487_MOESM8_ESM.xlsx]

## Sheet: Fig.2
Fig. 2. Chromosomal patterns of gene flow from western sylvestris into table grapes generating Alpine wine grapes.
Chromosome	Genomic window start	Genomic window end	fd value (shown in Fig. 2a)	Shorter genetic distance between Alpine wine grapes and western sylvestris than between Alpine wine grapes and any other cultivated group (shown in Fig. 2b)
chr1	433	162605	0.7901	yes
chr1	162606	308042	0.6838	yes
chr1	308043	444748	0.6646	yes
chr1	444749	562540	0.5887	yes
chr1	562541	680664	0.378	yes
chr1	680665	789860	0.299	yes
chr1	789861	929352	0.4655	yes
chr1	929353	1054762	0.3587	yes
chr1	1054763	1176614	0.5547	no
chr1	1176615	1293058	0.6011	yes
chr1	1293059	1417934	0.5345	yes
chr1	1417935	1550991	0.4332	yes
chr1	1550992	1676676	0.6233	yes
chr1	1676677	1795565	0.6604	yes
chr1	1795566	1922832	0.5282	yes
chr1	1922833	2047859	0.5279	yes
chr1	2047860	2188482	0.5978	yes
chr1	2188483	2323721	0.4691	yes
chr1	2323722	2468581	0.4079	yes
chr1	2468582	2576948	0.4516	yes
chr1	2576949	2698456	0.4879	yes
chr1	2698457	2854578	0.6612	yes
chr1	2854579	2995513	0.6835	yes
chr1	2995514	3118922	0.5012	yes
chr1	3118923	3251921	0.571	yes
chr1	3251922	3379735	0.4583	yes
chr1	3379736	3500042	0.4036	yes
chr1	3500043	3639344	0.4193	yes
chr1	3639345	3762691	0.3192	yes
chr1	3762692	3886395	0.2444	yes
chr1	3886396	4006264	0.1742	no
chr1	4006265	4125393	0.4029	yes
chr1	4125394	4234879	0.3524	yes
chr1	4234880	4384236	0.501	yes
chr1	4384237	4518872	0.292	yes
chr1	4518873	4661899	0.492	yes
chr1	4661900	4793171	0.2445	no
chr1	4793172	4933090	0.4134	yes
chr1	4933091	5065701	0.4529	yes
chr1	5065702	5275983	0.1638	no
chr1	5275984	5417836	0.308	yes
chr1	5417837	5571298	0.3284	yes
chr1	5571299	5721111	0.1372	yes
chr1	5721112	5847680	0.2524	yes
chr1	5847681	6005998	0.255	yes
chr1	6005999	6123531	0.2065	no
chr1	6123532	6251505	0.21	no
chr1	6251506	6413059	0.1513	no
chr1	6413060	6540892	0.2244	no
chr1	6540893	6686306	0.2523	no
chr1	6686307	6820169	0.3318	no
chr1	6820170	6949577	0.2723	no
chr1	6949578	7089271	0.3465	no
chr1	7089272	7231012	0.4669	no
chr1	7231013	7375116	0.3831	yes
chr1	7375117	7535977	0.2478	no
chr1	7535978	7676435	0.1991	no
chr1	7676436	7797300	0.2866	yes
chr1	7797301	7959156	0.1911	yes
chr1	7959157	8097693	0.0815	no
chr1	8097694	8274522	0.2541	yes
chr1	8274523	8497423	0.1877	no
chr1	8497424	8732947	0.1225	no
chr1	8732948	8890123	0.1438	no
chr1	8890124	9010659	0.1571	no
chr1	9010660	9205691	0.0413	no
chr1	9205692	9375756	0.1874	no
chr1	9375757	9529247	0.1292	no
chr1	9529248	9701975	0.1704	no
chr1	9701976	9867074	0.1219	no
chr1	9867075	9991571	0.2873	no
chr1	9991572	10132710	0.3714	yes
chr1	10132711	10276846	0.374	no
chr1	10276847	10440725	0.2661	no
chr1	10440726	10607628	NA	no
chr1	10607629	10784227	0.147	no
chr1	10784228	10970355	0.2335	no
chr1	10970356	11116210	0.3715	yes
chr1	11116211	11268444	0.2268	no
chr1	11268445	11453707	0.2206	no
chr1	11453708	11600683	0.2021	no
chr1	11600684	11816742	0.2023	no
chr1	11816743	12011922	0.2399	no
chr1	12011923	12174713	0.4083	yes
chr1	12174714	12310961	0.2022	no
chr1	12310962	12492243	0.2525	no
chr1	12492244	13669064	0.1969	no
chr1	13669065	13892179	0.4278	no
chr1	13892180	14161715	0.2527	no
chr1	14161716	14506928	0.2949	no
chr1	14506929	14875992	0.2242	no
chr1	14875993	15225546	0.1228	no
chr1	15225547	15463842	0.1772	no
chr1	15463843	15702285	0.042	no
chr1	15702286	15898521	0.2343	no
chr1	15898522	16188134	0.1651	no
chr1	16188135	16449069	0.3127	no
chr1	16449070	16619577	0.1507	no
chr1	16619578	16829792	0.3058	no
chr1	16829793	17038321	0.3248	no
chr1	17038322	17256779	0.4379	yes
chr1	17256780	17423876	0.3294	no
chr1	17423877	17637370	0.3565	yes
chr1	17637371	17878413	0.3	no
chr1	17878414	18019970	0.246	no
chr1	18019971	18234268	0.3516	no
chr1	18234269	18406091	0.3429	no
chr1	18406092	18586992	0.2477	no
chr1	18586993	18763945	0.2922	no
chr1	18763946	19019187	0.4237	no
chr1	19019188	19170921	0.3944	no
chr1	19170922	19343638	0.3265	yes
chr1	19343639	19521965	0.011	no
chr1	19521966	19658774	0.3986	no
chr1	19658775	19784649	0.2482	no
chr1	19784650	19919522	0.0976	no
chr1	19919523	20079801	0.2049	yes
chr1	20079802	20339778	0.1476	no
chr1	20339779	20518190	0.1127	no
chr1	20518191	20687800	0.2139	no
chr1	20687801	20829634	0.2105	no
chr1	20829635	20977087	0.3402	yes
chr1	20977088	21103189	0.3234	yes
chr1	21103190	21233266	0.3736	no
chr1	21233267	21418211	0.5816	yes
chr1	21418212	21564881	0.3846	no
chr1	21564882	21699172	0.347	yes
chr1	21699173	21876033	0.5786	yes
chr1	21876034	22006844	0.5715	yes
chr1	22006845	22181757	0.5445	yes
chr1	22181758	22315197	0.465	yes
chr1	22315198	22449880	0.4712	yes
chr1	22449881	22574913	0.3574	yes
chr1	22574914	22691321	0.5964	yes
chr1	22691322	22810440	0.5087	no
chr1	22810441	22972760	0.4422	no
chr2	1	138101	0.2007	no
chr2	138102	286369	0.3062	no
chr2	286370	402571	0.6562	yes
chr2	402572	536871	0.3762	yes
chr2	536872	659673	0.3284	yes
chr2	659674	774633	0.257	no
chr2	774634	895419	0.274	no
chr2	895420	1020300	0.3147	no
chr2	1020301	1151021	0.2444	no
chr2	1151022	1278660	0.3921	no
chr2	1278661	1407574	0.2274	no
chr2	1407575	1531787	0.2331	no
chr2	1531788	1658121	0.3293	no
chr2	1658122	1781331	0.2466	no
chr2	1781332	1899908	0.2917	no
chr2	1899909	2040835	0.1997	no
chr2	2040836	2166181	0.1321	no
chr2	2166182	2281817	0.181	no
chr2	2281818	2401561	0.1569	no
chr2	2401562	2528801	0.2819	no
chr2	2528802	2661683	0.5287	yes
chr2	2661684	2811368	0.408	yes
chr2	2811369	2935923	0.371	no
chr2	2935924	3059443	0.3316	no
chr2	3059444	3187381	0.3082	no
chr2	3187382	3314456	0.1978	no
chr2	3314457	3461474	NA	no
chr2	3461475	3587532	0.3169	no
chr2	3587533	3707356	0.3325	no
chr2	3707357	3852666	0.3429	yes
chr2	3852667	3988804	0.3334	yes
chr2	3988805	4125789	0.1267	yes
chr2	4125790	4247695	0.1766	no
chr2	4247696	4398030	0.5062	yes
chr2	4398031	4511507	0.3554	yes
chr2	4511508	4627086	0.1871	no
chr2	4627087	4751468	0.4405	no
chr2	4751469	4874347	0.5294	no
chr2	4874348	4994897	0.2153	no
chr2	4994898	5105495	0.1816	no
chr2	5105496	5235469	0.1437	no
chr2	5235470	5371877	0.1876	yes
chr2	5371878	5520802	0.2672	yes
chr2	5520803	5667582	0.4199	yes
chr2	5667583	5799512	0.2868	yes
chr2	5799513	5999881	0.361	no
chr2	5999882	6187669	0.3368	no
chr2	6187670	6348711	0.2936	no
chr2	6348712	6490476	0.1734	no
chr2	6490477	6646666	0.2484	no
chr2	6646667	6774634	0.2733	yes
chr2	6774635	6928360	0.1657	yes
chr2	6928361	7065952	0.2869	yes
chr2	7065953	7213410	0.2135	no
chr2	7213411	7383412	0.2338	no
chr2	7383413	7552444	0.2092	yes
chr2	7552445	7717827	0.2264	no
chr2	7717828	7899307	0.2306	no
chr2	7899308	8064061	0.2398	yes
chr2	8064062	8237399	0.1639	yes
chr2	8237400	8433930	0.1172	no
chr2	8433931	8635089	0.2735	no
chr2	8635090	8864660	0.2664	no
chr2	8864661	9070501	0.2266	no
chr2	9070502	9351543	0.3726	no
chr2	9351544	9551779	0.575	yes
chr2	9551780	9771575	0.3709	no
chr2	9771576	9961040	0.4079	yes
chr2	9961041	10258869	0.4177	yes
chr2	10258870	10459361	0.5714	yes
chr2	10459362	10701764	0.3695	yes
chr2	10701765	11642831	0.4236	yes
chr2	11642832	12308779	0.6485	yes
chr2	12308780	12777985	0.4741	no
chr2	12777986	13021588	0.3162	no
chr2	13021589	13249122	0.4886	yes
chr2	13249123	13513949	0.5752	yes
chr2	13513950	13775304	NA	no
chr2	13775305	14011066	0.0593	no
chr2	14011067	14215737	0.274	no
chr2	14215738	14511557	0.4202	no
chr2	14511558	14735623	0.4918	no
chr2	14735624	15042226	0.1494	no
chr2	15042227	15247223	0.0971	no
chr2	15247224	15477429	0.2039	no
chr2	15477430	15769188	0.2392	no
chr2	15769189	15973672	0.2971	yes
chr2	15973673	16193591	0.2985	no
chr2	16193592	16437329	0.2489	no
chr2	16437330	16626943	0.2207	no
chr2	16626944	16809071	0.2135	no
chr2	16809072	16979962	0.1431	no
chr2	16979963	17202696	0.1991	no
chr2	17202697	17401457	0.2464	no
chr2	17401458	17616079	0.2098	no
chr2	17616080	17771345	0.3338	no
chr2	17771346	17930129	0.3609	no
chr2	17930130	18090110	0.3026	no
chr2	18090111	18272424	0.3653	yes
chr2	18272425	18442847	0.3352	no
chr2	18442848	18725736	0.1575	no
chr3	2315	158132	0.3985	yes
chr3	158133	346567	0.4811	no
chr3	346568	466676	0.4097	yes
chr3	466677	629590	0.4237	yes
chr3	629591	747563	0.3976	yes
chr3	747564	909003	0.4096	no
chr3	909004	1020469	0.2214	no
chr3	1020470	1160974	0.2303	no
chr3	1160975	1301473	0.127	no
chr3	1301474	1432341	0.204	no
chr3	1432342	1542202	0.3334	no
chr3	1542203	1669294	0.2157	yes
chr3	1669295	1794243	0.2621	no
chr3	1794244	1917559	0.3078	no
chr3	1917560	2043661	0.3599	no
chr3	2043662	2167096	0.5033	yes
chr3	2167097	2308354	0.4385	yes
chr3	2308355	2436671	0.5005	yes
chr3	2436672	2545786	0.4086	no
chr3	2545787	2666379	0.4256	no
chr3	2666380	2787944	0.3051	no
chr3	2787945	2914946	0.2158	no
chr3	2914947	3034214	0.2892	yes
chr3	3034215	3159451	0.3045	no
chr3	3159452	3287081	0.1027	no
chr3	3287082	3428848	0.1248	no
chr3	3428849	3560763	0.3022	no
chr3	3560764	3702545	0.6873	yes
chr3	3702546	3859089	0.573	yes
chr3	3859090	3999884	0.4692	yes
chr3	3999885	4130368	0.402	no
chr3	4130369	4276638	0.5497	yes
chr3	4276639	4415810	0.4181	yes
chr3	4415811	4535317	0.6423	yes
chr3	4535318	4695443	0.693	yes
chr3	4695444	4858652	0.4287	yes
chr3	4858653	5018605	0.3861	yes
chr3	5018606	5167725	0.3714	yes
chr3	5167726	5298844	0.3553	yes
chr3	5298845	5430173	0.1674	yes
chr3	5430174	5554977	0.2279	no
chr3	5554978	5703144	0.3276	yes
chr3	5703145	5827706	0.41	no
chr3	5827707	5965192	0.3721	no
chr3	5965193	6096261	0.6304	yes
chr3	6096262	6270957	0.6536	yes
chr3	6270958	6482620	0.6419	yes
chr3	6482621	6642892	0.6408	yes
chr3	6642893	6783918	0.5805	yes
chr3	6783919	6986202	0.4915	yes
chr3	6986203	7129864	0.3912	yes
chr3	7129865	7309223	0.4797	no
chr3	7309224	7471874	0.4092	yes
chr3	7471875	7653896	0.5656	yes
chr3	7653897	7847568	0.4873	yes
chr3	7847569	8031747	0.3985	yes
chr3	8031748	8245530	0.4409	yes
chr3	8245531	8419019	0.5504	yes
chr3	8419020	8646256	0.8336	no
chr3	8646257	8823267	0.8718	yes
chr3	8823268	9045056	0.6316	yes
chr3	9045057	9224249	0.5654	yes
chr3	9224250	9416576	0.6044	yes
chr3	9416577	9609246	0.6002	yes
chr3	9609247	9851764	0.5165	yes
chr3	9851765	10113911	0.4925	yes
chr3	10113912	10410667	0.4465	yes
chr3	10410668	10645135	0.4706	yes
chr3	10645136	10847973	0.3495	yes
chr3	10847974	11049709	0.4923	yes
chr3	11049710	11225403	0.1593	yes
chr3	11225404	11433509	0.3618	yes
chr3	11433510	11739016	0.2981	no
chr3	11739017	12026780	0.3408	yes
chr3	12026781	12297400	0.3403	no
chr3	12297401	12739852	0.4843	yes
chr3	12739853	13001775	0.8078	yes
chr3	13001776	13244478	0.5072	yes
chr3	13244479	14042378	0.6103	yes
chr3	14042379	14354016	0.5014	yes
chr3	14354017	14668334	0.4515	yes
chr3	14668335	14961317	0.7141	yes
chr3	14961318	15194334	0.4619	yes
chr3	15194335	15483302	0.4408	yes
chr3	15483303	15768045	0.2449	no
chr3	15768046	16073539	0.2717	yes
chr3	16073540	16359888	0.3792	no
chr3	16359889	16591233	0.4387	yes
chr3	16591234	16862747	0.5443	yes
chr3	16862748	17144010	0.5977	yes
chr3	17144011	17374937	0.4067	yes
chr3	17374938	17569419	0.55	yes
chr3	17569420	17764453	0.5127	yes
chr3	17764454	17908696	0.4516	yes
chr3	17908697	18035478	0.2332	yes
chr3	18035479	18225005	0.2716	no
chr3	18225006	18406058	0.2991	yes
chr3	18406059	18626938	0.2609	yes
chr3	18626939	18916694	0.4932	yes
chr3	18916695	19102591	0.2879	no
chr3	19102592	19320785	0.413	yes
chr4	1	181870	0.0869	no
chr4	181871	357394	0.1334	no
chr4	357395	490821	0.0798	no
chr4	490822	621941	0.1677	no
chr4	621942	728875	0.1206	no
chr4	728876	873515	0.1144	no
chr4	873516	980541	0.1173	no
chr4	980542	1109686	0.1662	no
chr4	1109687	1225561	0.4473	yes
chr4	1225562	1363752	0.5276	yes
chr4	1363753	1493781	0.0381	no
chr4	1493782	1615386	0.1392	no
chr4	1615387	1758637	0.1161	no
chr4	1758638	1883081	NA	no
chr4	1883082	2007067	NA	no
chr4	2007068	2145106	0.3941	no
chr4	2145107	2267844	0.2188	no
chr4	2267845	2387756	0.0692	no
chr4	2387757	2532463	0.1401	no
chr4	2532464	2646880	0.0211	no
chr4	2646881	2767168	0.0668	no
chr4	2767169	2889683	0.1432	no
chr4	2889684	3007944	0.0091	no
chr4	3007945	3132142	0.0452	no
chr4	3132143	3253012	0.0638	no
chr4	3253013	3431136	0.0371	no
chr4	3431137	3569602	0.1585	no
chr4	3569603	3695617	0.1034	no
chr4	3695618	3837747	0.117	no
chr4	3837748	3991792	0.2422	no
chr4	3991793	4182106	0.1974	no
chr4	4182107	4324262	0.1421	no
chr4	4324263	4461758	0.1267	no
chr4	4461759	4580650	0.2064	no
chr4	4580651	4727706	0.0965	no
chr4	4727707	4847597	0.0255	no
chr4	4847598	4980195	0.1131	no
chr4	4980196	5124079	0.1754	no
chr4	5124080	5268653	0.1215	no
chr4	5268654	5407815	0.0466	no
chr4	5407816	5567926	0.1505	no
chr4	5567927	5697413	0.3322	yes
chr4	5697414	5868546	0.2578	no
chr4	5868547	6036774	0.4124	no
chr4	6036775	6177122	0.1713	no
chr4	6177123	6367452	0.2087	no
chr4	6367453	6493849	0.2233	no
chr4	6493850	6620836	0.129	no
chr4	6620837	6785192	0.0763	no
chr4	6785193	6923805	NA	no
chr4	6923806	7099252	0.1406	no
chr4	7099253	7288624	0.1526	no
chr4	7288625	7467364	NA	no
chr4	7467365	7650136	0.4322	yes
chr4	7650137	7851748	0.3149	no
chr4	7851749	8172788	0.1292	no
chr4	8172789	8373964	0.5254	no
chr4	8373965	8657804	0.2628	no
chr4	8657805	8870321	NA	no
chr4	8870322	9052443	0.1121	no
chr4	9052444	9215313	0.1244	no
chr4	9215314	9459314	0.1503	no
chr4	9459315	9663268	0.0808	no
chr4	9663269	9967131	0.1752	no
chr4	9967132	10247842	0.0881	no
chr4	10247843	10530630	0.0525	no
chr4	10530631	10759216	0.1082	no
chr4	10759217	10954302	0.0301	no
chr4	10954303	11256334	0.0504	no
chr4	11256335	11532869	NA	no
chr4	11532870	11770500	NA	no
chr4	11770501	12095992	0.0392	no
chr4	12095993	12503870	0.0941	no
chr4	12503871	13018006	0.0405	no
chr4	13018007	13404155	NA	no
chr4	13404156	13642810	0.0377	no
chr4	13642811	13959179	0.0872	no
chr4	13959180	14206877	0.1695	no
chr4	14206878	14397636	0.1717	no
chr4	14397637	14671215	0.1564	no
chr4	14671216	14878153	0.1439	no
chr4	14878154	15122593	0.1103	no
chr4	15122594	15299546	0.0935	no
chr4	15299547	15584727	0.0131	no
chr4	15584728	15778489	0.1242	no
chr4	15778490	15991093	0.1843	no
chr4	15991094	16201509	0.1816	no
chr4	16201510	16391730	0.1229	no
chr4	16391731	16568944	0.1153	no
chr4	16568945	16730469	0.1064	no
chr4	16730470	16872176	0.1216	no
chr4	16872177	17099112	0.3657	no
chr4	17099113	17266711	0.3699	yes
chr4	17266712	17405275	0.4374	yes
chr4	17405276	17555506	0.3823	yes
chr4	17555507	17684095	0.4089	no
chr4	17684096	17878214	0.4431	yes
chr4	17878215	18034409	0.4579	yes
chr4	18034410	18171807	0.5619	yes
chr4	18171808	18338042	0.4076	yes
chr4	18338043	18457040	0.3635	no
chr4	18457041	18579341	0.3053	yes
chr4	18579342	18734490	0.3542	yes
chr4	18734491	18943743	0.2729	no
chr4	18943744	19076179	0.3881	no
chr4	19076180	19228968	0.4293	yes
chr4	19228969	19399895	0.2003	no
chr4	19399896	19538950	0.4055	no
chr4	19538951	19677722	0.443	yes
chr4	19677723	19806415	0.2177	yes
chr4	19806416	19982687	0.2805	no
chr4	19982688	20123740	0.3106	no
chr4	20123741	20277747	0.4832	yes
chr4	20277748	20393510	0.4159	no
chr4	20393511	20552694	0.197	no
chr4	20552695	20689913	0.2666	no
chr4	20689914	20824181	0.3428	yes
chr4	20824182	20966189	0.3645	yes
chr4	20966190	21107030	0.3907	no
chr4	21107031	21247698	0.3397	yes
chr4	21247699	21415783	0.1491	no
chr4	21415784	21603066	0.1806	no
chr4	21603067	21803772	0.0764	no
chr4	21803773	22003616	0.0303	no
chr4	22003617	22157531	0.1164	no
chr4	22157532	22332581	0.2127	no
chr4	22332582	22513524	0.4647	yes
chr4	22513525	22689609	0.3591	yes
chr4	22689610	22827683	0.5356	yes
chr4	22827684	22996491	0.5066	yes
chr4	22996492	23179756	0.2654	no
chr4	23179757	23368767	0.5069	yes
chr4	23368768	23547877	NA	yes
chr4	23547878	23673761	0.4587	yes
chr4	23673762	23842249	0.2689	yes
chr5	1552	235404	0.2463	no
chr5	235405	357606	0.3041	yes
chr5	357607	490602	0.0324	yes
chr5	490603	604913	0.3568	no
chr5	604914	732095	0.5764	yes
chr5	732096	856247	0.2081	yes
chr5	856248	990348	0.4467	yes
chr5	990349	1132298	0.1347	no
chr5	1132299	1261878	0.6448	yes
chr5	1261879	1401215	0.3673	yes
chr5	1401216	1514041	0.3852	yes
chr5	1514042	1648570	0.575	yes
chr5	1648571	1824892	0.3479	yes
chr5	1824893	1986361	0.4177	yes
chr5	1986362	2179995	NA	yes
chr5	2179996	2342084	0.8691	yes
chr5	2342085	2460282	0.5635	yes
chr5	2460283	2578809	0.4948	yes
chr5	2578810	2700674	0.5969	yes
chr5	2700675	2816128	0.6484	yes
chr5	2816129	2945363	0.645	yes
chr5	2945364	3068181	0.6178	yes
chr5	3068182	3191660	0.5437	yes
chr5	3191661	3320064	0.4082	yes
chr5	3320065	3444191	0.1008	yes
chr5	3444192	3556854	0.3504	yes
chr5	3556855	3699730	0.3075	yes
chr5	3699731	3838267	0.3078	yes
chr5	3838268	3964133	0.4437	yes
chr5	3964134	4083902	0.5382	yes
chr5	4083903	4211114	0.3427	yes
chr5	4211115	4337686	0.4776	yes
chr5	4337687	4475725	0.6044	yes
chr5	4475726	4602649	0.4724	yes
chr5	4602650	4740407	0.322	no
chr5	4740408	4869949	0.3328	no
chr5	4869950	5003063	0.2458	no
chr5	5003064	5160623	0.2515	yes
chr5	5160624	5308299	0.3597	no
chr5	5308300	5445095	0.2349	no
chr5	5445096	5564381	0.2795	no
chr5	5564382	5703810	0.2796	no
chr5	5703811	5835453	0.2116	no
chr5	5835454	5980400	0.1348	no
chr5	5980401	6157215	0.1247	no
chr5	6157216	6317595	0.3227	no
chr5	6317596	6442023	0.1382	no
chr5	6442024	6576161	0.2202	no
chr5	6576162	6703827	0.081	no
chr5	6703828	6848259	0.0234	no
chr5	6848260	7029025	0.2096	no
chr5	7029026	7179256	0.1367	no
chr5	7179257	7344333	0.0142	no
chr5	7344334	7494206	0.0807	no
chr5	7494207	7646236	0.1624	no
chr5	7646237	7841477	0.0112	no
chr5	7841478	8008983	0.0084	no
chr5	8008984	8193630	0.1425	no
chr5	8193631	8369164	0.0868	no
chr5	8369165	8552531	NA	no
chr5	8552532	8716083	NA	no
chr5	8716084	8869860	0.0109	no
chr5	8869861	9111189	0.0873	no
chr5	9111190	9263561	0.1783	no
chr5	9263562	9453796	0.1638	no
chr5	9453797	9676386	NA	no
chr5	9676387	9853459	0.117	no
chr5	9853460	10109796	0.1434	no
chr5	10109797	10316948	0.1181	no
chr5	10316949	10570129	0.0577	no
chr5	10570130	10789935	0.1123	no
chr5	10789936	10963060	0.0312	no
chr5	10963061	11233704	0.1678	no
chr5	11233705	11422420	NA	no
chr5	11422421	11688302	0.0568	no
chr5	11688303	11892453	0.2106	no
chr5	11892454	12155991	0.3016	no
chr5	12155992	12425168	0.3785	yes
chr5	12425169	13416323	0.2317	no
chr5	13416324	13682781	0.0714	no
chr5	13682782	13976525	0.2714	no
chr5	13976526	14190730	0.1017	no
chr5	14190731	14518923	0.0809	no
chr5	14518924	14756626	0.0429	no
chr5	14756627	14994547	0.184	no
chr5	14994548	15188960	0.0712	no
chr5	15188961	15414248	0.1055	no
chr5	15414249	15664330	0.275	no
chr5	15664331	15896351	0.3162	no
chr5	15896352	16054556	0.1586	no
chr5	16054557	16247314	0.1381	no
chr5	16247315	16477315	0.0929	no
chr5	16477316	16725354	0.1197	no
chr5	16725355	16953588	0.1227	no
chr5	16953589	17115783	0.1127	yes
chr5	17115784	17305340	0.042	yes
chr5	17305341	17516641	0.0463	no
chr5	17516642	17741798	0.0221	no
chr5	17741799	17964349	0.0375	no
chr5	17964350	18154419	NA	no
chr5	18154420	18310162	0.101	no
chr5	18310163	18510269	0.1842	no
chr5	18510270	18805919	0.1559	no
chr5	18805920	18999936	0.0125	no
chr5	18999937	19221598	0.0284	no
chr5	19221599	19417637	0.0311	no
chr5	19417638	19603368	NA	no
chr5	19603369	19739903	0.0628	no
chr5	19739904	19920472	NA	no
chr5	19920473	20099056	NA	no
chr5	20099057	20271900	NA	no
chr5	20271901	20466750	0.0691	no
chr5	20466751	20630997	0.1071	no
chr5	20630998	20822771	0.1047	no
chr5	20822772	20995298	0.08	no
chr5	20995299	21161603	NA	no
chr5	21161604	21336943	NA	no
chr5	21336944	21562770	0.3009	no
chr5	21562771	21724268	0.0701	no
chr5	21724269	21912129	0.2041	yes
chr5	21912130	22067193	0.1787	yes
chr5	22067194	22199575	0.1092	no
chr5	22199576	22370881	NA	no
chr5	22370882	22493367	0.0561	no
chr5	22493368	22640841	0.1311	no
chr5	22640842	22816859	0.0604	no
chr5	22816860	22991526	0.1651	yes
chr5	22991527	23162069	0.1783	no
chr5	23162070	23303506	0.0336	no
chr5	23303507	23432343	0.1589	no
chr5	23432344	23546804	NA	no
chr5	23546805	23703362	0.1659	no
chr5	23703363	23823894	0.0362	no
chr5	23823895	24038139	NA	no
chr5	24038140	24183569	NA	no
chr5	24183570	24310965	NA	no
chr5	24310966	24463223	0.1966	no
chr5	24463224	24590523	0.1841	no
chr5	24590524	24755999	0.174	yes
chr5	24756000	24897473	0.1476	no
chr6	1	182216	0.0193	no
chr6	182217	324832	0.251	yes
chr6	324833	438872	0.2335	yes
chr6	438873	557922	0.2234	yes
chr6	557923	684641	0.3323	yes
chr6	684642	814110	0.2862	yes
chr6	814111	952452	0.4622	yes
chr6	952453	1073499	0.4959	yes
chr6	1073500	1205198	0.3392	yes
chr6	1205199	1369873	0.2882	yes
chr6	1369874	1502879	0.3506	no
chr6	1502880	1625762	0.4095	yes
chr6	1625763	1750687	0.3238	yes
chr6	1750688	1905371	0.439	yes
chr6	1905372	2046999	NA	no
chr6	2047000	2178772	0.2712	yes
chr6	2178773	2308981	0.3909	no
chr6	2308982	2430048	0.3289	no
chr6	2430049	2561551	0.3504	yes
chr6	2561552	2682178	0.5188	yes
chr6	2682179	2804013	0.2779	no
chr6	2804014	2935676	0.2068	no
chr6	2935677	3092032	0.3414	no
chr6	3092033	3248895	0.2169	no
chr6	3248896	3381321	0.3775	no
chr6	3381322	3521412	0.3234	no
chr6	3521413	3652481	0.205	no
chr6	3652482	3792519	0.3069	no
chr6	3792520	3910260	0.1756	no
chr6	3910261	4048418	0.3859	yes
chr6	4048419	4200794	0.1856	no
chr6	4200795	4323049	0.2591	no
chr6	4323050	4489455	0.2525	no
chr6	4489456	4614092	0.2924	no
chr6	4614093	4743991	0.1619	no
chr6	4743992	4863307	0.303	yes
chr6	4863308	4986638	0.1167	no
chr6	4986639	5099671	0.2914	no
chr6	5099672	5215715	0.1072	no
chr6	5215716	5362750	0.1241	no
chr6	5362751	5500144	0.2579	no
chr6	5500145	5623362	0.2745	no
chr6	5623363	5754337	0.3153	yes
chr6	5754338	5895308	0.2307	no
chr6	5895309	6013933	0.3173	no
chr6	6013934	6148406	0.2341	no
chr6	6148407	6334759	0.3213	no
chr6	6334760	6473373	0.3762	no
chr6	6473374	6599968	0.331	no
chr6	6599969	6727595	0.1943	no
chr6	6727596	6887082	0.2124	no
chr6	6887083	7030879	0.3189	no
chr6	7030880	7184085	0.2757	no
chr6	7184086	7322564	0.1949	no
chr6	7322565	7454871	0.1779	no
chr6	7454872	7569044	0.3055	no
chr6	7569045	7687061	0.2671	no
chr6	7687062	7816015	0.2886	no
chr6	7816016	7970946	0.3426	no
chr6	7970947	8149311	0.1445	no
chr6	8149312	8284974	0.3427	no
chr6	8284975	8448151	0.1425	no
chr6	8448152	8593239	0.3102	no
chr6	8593240	8716844	0.2159	no
chr6	8716845	8885750	0.1384	no
chr6	8885751	9057491	0.059	no
chr6	9057492	9203837	0.0779	no
chr6	9203838	9422916	0.1846	no
chr6	9422917	10157343	0.1826	no
chr6	10157344	10348912	0.1415	no
chr6	10348913	10680280	0.1794	no
chr6	10680281	10940758	0.1298	no
chr6	10940759	11200722	0.2	no
chr6	11200723	11491838	0.0878	no
chr6	11491839	11811307	NA	no
chr6	11811308	12039289	0.0886	no
chr6	12039290	12280321	0.0711	no
chr6	12280322	12487374	NA	no
chr6	12487375	12692353	NA	no
chr6	12692354	12885971	NA	no
chr6	12885972	13086736	NA	yes
chr6	13086737	13377366	0.2296	yes
chr6	13377367	13561348	0.4463	yes
chr6	13561349	13716879	NA	no
chr6	13716880	13910378	0.2632	yes
chr6	13910379	14112363	0.2332	yes
chr6	14112364	14301745	0.4794	yes
chr6	14301746	14498661	0.2754	yes
chr6	14498662	14677510	0.1934	yes
chr6	14677511	14848164	0.3066	yes
chr6	14848165	15042413	0.1613	yes
chr6	15042414	15242065	0.1986	yes
chr6	15242066	15424939	0.5513	yes
chr6	15424940	15584854	0.2938	yes
chr6	15584855	15843741	0.0847	no
chr6	15843742	16170792	0.0702	no
chr6	16170793	16350819	0.2996	no
chr6	16350820	16506288	0.5403	yes
chr6	16506289	16711358	0.5102	no
chr6	16711359	16861979	0.2851	yes
chr6	16861980	17028358	0.2709	yes
chr6	17028359	17167374	0.2708	yes
chr6	17167375	17315661	0.2987	yes
chr6	17315662	17468435	0.4359	yes
chr6	17468436	17656934	0.3473	no
chr6	17656935	17797404	0.5866	yes
chr6	17797405	17941821	0.5905	yes
chr6	17941822	18107001	0.5071	no
chr6	18107002	18261826	0.572	no
chr6	18261827	18383763	0.5307	no
chr6	18383764	18512768	0.4107	yes
chr6	18512769	18672504	0.5534	yes
chr6	18672505	18809746	0.534	yes
chr6	18809747	18956217	0.5323	yes
chr6	18956218	19084886	0.4509	yes
chr6	19084887	19210830	0.4074	yes
chr6	19210831	19371096	0.4845	yes
chr6	19371097	19500288	0.3072	yes
chr6	19500289	19672840	0.1575	no
chr6	19672841	19819086	0.2418	yes
chr6	19819087	20005243	0.4435	yes
chr6	20005244	20192891	0.5062	yes
chr6	20192892	20349455	0.6199	yes
chr6	20349456	20521683	0.6518	yes
chr6	20521684	20681084	0.6602	yes
chr6	20681085	20840314	0.4103	yes
chr6	20840315	20991201	0.4512	yes
chr6	20991202	21185351	0.2543	no
chr6	21185352	21375386	0.19	no
chr7	833	143309	0.2977	no
chr7	143310	292860	0.1936	no
chr7	292861	415202	0.1992	no
chr7	415203	562307	0.3203	yes
chr7	562308	764832	0.1621	no
chr7	764833	913438	0.3034	no
chr7	913439	1027664	0.0805	no
chr7	1027665	1146707	0.127	no
chr7	1146708	1291234	0.4753	no
chr7	1291235	1419162	0.3451	no
chr7	1419163	1568550	0.324	no
chr7	1568551	1692638	0.3651	yes
chr7	1692639	1820205	0.4446	yes
chr7	1820206	1940818	0.4733	yes
chr7	1940819	2064380	0.5469	no
chr7	2064381	2191474	0.3691	yes
chr7	2191475	2317573	0.357	no
chr7	2317574	2439127	0.2126	no
chr7	2439128	2554885	0.2892	no
chr7	2554886	2690459	0.4015	yes
chr7	2690460	2851800	0.3679	yes
chr7	2851801	2980656	0.399	yes
chr7	2980657	3102398	0.2848	yes
chr7	3102399	3234388	0.4031	no
chr7	3234389	3352868	0.3998	yes
chr7	3352869	3473762	0.3122	no
chr7	3473763	3597731	0.3115	yes
chr7	3597732	3714369	0.402	no
chr7	3714370	3867853	0.5162	yes
chr7	3867854	3993162	0.2736	yes
chr7	3993163	4135112	0.332	yes
chr7	4135113	4252994	0.3448	yes
chr7	4252995	4383182	0.3128	yes
chr7	4383183	4508857	0.5446	yes
chr7	4508858	4636658	0.3461	no
chr7	4636659	4803354	0.4545	yes
chr7	4803355	4917192	0.3054	no
chr7	4917193	5035073	0.1223	yes
chr7	5035074	5271594	0.3804	yes
chr7	5271595	5614939	0.3218	no
chr7	5614940	5814641	0.3902	yes
chr7	5814642	5933429	0.3584	no
chr7	5933430	6094480	0.269	no
chr7	6094481	6231199	0.279	no
chr7	6231200	6380663	0.3143	no
chr7	6380664	6519438	0.2766	no
chr7	6519439	6659343	0.3547	no
chr7	6659344	6819690	0.1649	no
chr7	6819691	6964233	0.1464	no
chr7	6964234	7147736	0.1836	no
chr7	7147737	7313302	0.3008	yes
chr7	7313303	7469737	0.3271	no
chr7	7469738	7615277	0.1062	no
chr7	7615278	7813933	NA	no
chr7	7813934	8004716	0.263	no
chr7	8004717	8155632	0.3037	no
chr7	8155633	8331497	0.0839	no
chr7	8331498	8521481	0.0928	no
chr7	8521482	8834948	0.2618	no
chr7	8834949	9080574	0.2	no
chr7	9080575	9322536	0.291	no
chr7	9322537	9551731	0.2685	no
chr7	9551732	9771995	0.5023	no
chr7	9771996	10003916	0.1735	no
chr7	10003917	10263784	0.4123	yes
chr7	10263785	10547485	NA	no
chr7	10547486	10868527	0.364	yes
chr7	10868528	11120217	0.182	yes
chr7	11120218	11410893	0.273	yes
chr7	11410894	11636554	0.1672	yes
chr7	11636555	11805170	NA	yes
chr7	11805171	12016988	0.1425	yes
chr7	12016989	12250281	0.5648	yes
chr7	12250282	12524815	0.456	yes
chr7	12524816	13001922	0.2511	no
chr7	13001923	13280268	NA	no
chr7	13280269	13533751	0.4943	yes
chr7	13533752	13844912	0.4703	no
chr7	13844913	14053971	0.2862	yes
chr7	14053972	14284712	0.491	yes
chr7	14284713	14417861	0.4128	no
chr7	14417862	14529777	0.2969	no
chr7	14529778	14699053	0.5071	no
chr7	14699054	14832416	0.614	yes
chr7	14832417	14962130	0.7139	yes
chr7	14962131	15101662	0.5068	yes
chr7	15101663	15242905	0.4415	yes
chr7	15242906	15368282	0.3603	yes
chr7	15368283	15510201	0.5079	no
chr7	15510202	15625092	0.4861	yes
chr7	15625093	15743544	0.4575	yes
chr7	15743545	15861544	0.4472	no
chr7	15861545	16011013	0.4134	no
chr7	16011014	16163423	0.431	no
chr7	16163424	16286090	0.5221	no
chr7	16286091	16409764	0.3135	no
chr7	16409765	16558685	0.1415	no
chr7	16558686	16672217	0.3353	yes
chr7	16672218	16789161	0.3616	yes
chr7	16789162	16901926	0.317	yes
chr7	16901927	17026570	0.5163	yes
chr7	17026571	17171429	0.4676	yes
chr7	17171430	17304047	0.5629	yes
chr7	17304048	17421071	0.4518	yes
chr7	17421072	17548108	0.443	no
chr7	17548109	17686095	0.5148	yes
chr7	17686096	17809699	0.5589	yes
chr7	17809700	17944004	0.3402	yes
chr7	17944005	18061837	0.3263	yes
chr7	18061838	18197484	0.3831	yes
chr7	18197485	18325850	0.2498	yes
chr7	18325851	18452749	0.2091	no
chr7	18452750	18623470	0.1406	no
chr7	18623471	18799822	0.1954	no
chr7	18799823	18975506	0.2583	no
chr7	18975507	19146351	0.2743	no
chr7	19146352	19322984	0.1957	no
chr7	19322985	19496501	0.0873	no
chr7	19496502	19664650	0.1199	no
chr7	19664651	19805362	0.1087	no
chr7	19805363	19960952	0.2226	no
chr7	19960953	20118081	0.0916	no
chr7	20118082	20284168	0.2829	yes
chr7	20284169	20461048	0.4391	no
chr7	20461049	20595201	0.1634	no
chr7	20595202	20752051	0.3521	yes
chr7	20752052	20928309	0.1309	no
chr8	1	205760	0.0997	no
chr8	205761	339442	0.1344	no
chr8	339443	469082	0.0982	no
chr8	469083	672667	0.0875	no
chr8	672668	849844	0.1945	no
chr8	849845	973635	0.1306	no
chr8	973636	1179819	NA	no
chr8	1179820	1364251	0.0234	no
chr8	1364252	1558444	0.2778	yes
chr8	1558445	1756874	0.1372	no
chr8	1756875	1936096	0.1212	no
chr8	1936097	2072016	0.1846	no
chr8	2072017	2272783	0.0933	no
chr8	2272784	2471291	0.2381	no
chr8	2471292	2654868	0.2143	no
chr8	2654869	2864072	0.2108	no
chr8	2864073	3064613	0.0377	no
chr8	3064614	3334986	0.1226	no
chr8	3334987	3517062	0.111	no
chr8	3517063	3780189	0.0745	no
chr8	3780190	3995229	0.0799	no
chr8	3995230	4203702	0.0701	no
chr8	4203703	4384710	0.103	no
chr8	4384711	4642897	0.1627	no
chr8	4642898	4963128	NA	no
chr8	4963129	5278434	0.1881	no
chr8	5278435	5579211	0.1935	no
chr8	5579212	5822872	0.1458	no
chr8	5822873	6540912	0.1768	no
chr8	6540913	7247853	0.1039	no
chr8	7247854	7452229	0.1347	no
chr8	7452230	7644579	0.1823	no
chr8	7644580	7826471	0.2247	no
chr8	7826472	8073611	0.0013	no
chr8	8073612	8242755	NA	no
chr8	8242756	8512795	0.4362	yes
chr8	8512796	8723340	0.1828	no
chr8	8723341	8919758	NA	no
chr8	8919759	9140375	0.0196	no
chr8	9140376	9345529	0.108	no
chr8	9345530	9535044	0.1455	no
chr8	9535045	9709032	NA	no
chr8	9709033	9844806	0.0628	no
chr8	9844807	9998725	0.1194	no
chr8	9998726	10178454	0.1016	no
chr8	10178455	10343288	0.1669	no
chr8	10343289	10469876	0.1614	no
chr8	10469877	10636519	0.0784	no
chr8	10636520	10774310	NA	no
chr8	10774311	10897866	0.1856	no
chr8	10897867	11047087	0.0411	no
chr8	11047088	11184169	0.1189	no
chr8	11184170	11339822	0.1124	no
chr8	11339823	11472900	NA	no
chr8	11472901	11609286	0.0236	yes
chr8	11609287	11733476	0.1049	no
chr8	11733477	11873420	0.1774	no
chr8	11873421	12005999	0.1012	no
chr8	12006000	12163994	0.1018	no
chr8	12163995	12312437	0.1124	no
chr8	12312438	12484510	0.0982	no
chr8	12484511	12638445	0.0528	no
chr8	12638446	12756123	0.0639	no
chr8	12756124	12881515	0.1537	no
chr8	12881516	13008237	0.1754	no
chr8	13008238	13125155	0.1625	no
chr8	13125156	13283969	0.1299	no
chr8	13283970	13409779	0.0877	no
chr8	13409780	13534193	0.2066	no
chr8	13534194	13678784	0.2518	no
chr8	13678785	13806180	0.1037	no
chr8	13806181	13950983	0.1639	no
chr8	13950984	14069303	0.003	no
chr8	14069304	14202519	0.1418	no
chr8	14202520	14336959	0.0666	no
chr8	14336960	14468500	0.234	no
chr8	14468501	14593410	0.1652	no
chr8	14593411	14717467	0.1706	no
chr8	14717468	14831868	0.1997	no
chr8	14831869	14958499	0.2101	no
chr8	14958500	15088761	0.2475	no
chr8	15088762	15215056	0.3184	no
chr8	15215057	15363477	0.4156	no
chr8	15363478	15485653	0.3948	no
chr8	15485654	15616056	0.1257	no
chr8	15616057	15744968	0.0166	no
chr8	15744969	15874175	0.1508	no
chr8	15874176	16006367	0.1208	no
chr8	16006368	16115629	0.182	no
chr8	16115630	16227396	0.3039	no
chr8	16227397	16359990	0.3112	no
chr8	16359991	16484930	0.2412	no
chr8	16484931	16616554	0.3616	no
chr8	16616555	16743489	0.3455	no
chr8	16743490	16881681	0.2733	no
chr8	16881682	17021428	0.451	yes
chr8	17021429	17140728	0.2982	yes
chr8	17140729	17262963	0.2235	yes
chr8	17262964	17383272	0.2807	no
chr8	17383273	17529244	0.4155	yes
chr8	17529245	17654608	0.422	yes
chr8	17654609	17789011	0.5344	yes
chr8	17789012	17909675	0.4533	yes
chr8	17909676	18037501	0.3839	yes
chr8	18037502	18168739	0.6447	yes
chr8	18168740	18304965	0.3725	yes
chr8	18304966	18431317	0.44	yes
chr8	18431318	18562192	0.3086	yes
chr8	18562193	18693390	0.3231	no
chr8	18693391	18821847	0.3805	yes
chr8	18821848	18954454	0.3907	yes
chr8	18954455	19074137	0.359	yes
chr8	19074138	19196248	0.5342	yes
chr8	19196249	19328832	0.6509	yes
chr8	19328833	19447908	0.6281	yes
chr8	19447909	19588710	0.5853	yes
chr8	19588711	19728315	0.5041	yes
chr8	19728316	19845029	0.4996	yes
chr8	19845030	19976127	0.5304	yes
chr8	19976128	20102323	0.4054	yes
chr8	20102324	20231195	0.6293	yes
chr8	20231196	20359627	0.4208	no
chr8	20359628	20470342	0.6709	yes
chr8	20470343	20612208	0.6465	yes
chr8	20612209	20744907	0.4967	yes
chr8	20744908	20862388	0.3264	yes
chr8	20862389	20971663	0.6717	no
chr8	20971664	21090234	0.4624	no
chr8	21090235	21225458	0.5309	yes
chr8	21225459	21347180	0.6224	yes
chr8	21347181	21460020	0.6322	yes
chr8	21460021	21572331	0.6979	yes
chr8	21572332	21690887	0.6958	yes
chr8	21690888	21822782	0.6292	yes
chr8	21822783	21959109	0.5701	yes
chr8	21959110	22088225	0.4848	yes
chr8	22088226	22206730	0.5261	no
chr8	22206731	22348916	0.4442	no
chr9	339	174123	0.3042	yes
chr9	174124	290656	0.2318	no
chr9	290657	422872	0.0568	no
chr9	422873	538399	0.1835	no
chr9	538400	666437	0.3034	no
chr9	666438	799218	0.1455	no
chr9	799219	935100	0.1513	no
chr9	935101	1147026	0.036	no
chr9	1147027	1261979	NA	no
chr9	1261980	1389490	0.2029	no
chr9	1389491	1513460	0.0512	no
chr9	1513461	1637904	0.2471	no
chr9	1637905	1784720	0.2508	no
chr9	1784721	1901131	0.2031	no
chr9	1901132	2028967	0.3824	yes
chr9	2028968	2141673	0.0418	no
chr9	2141674	2257732	0.1762	no
chr9	2257733	2384324	0.1515	no
chr9	2384325	2506305	0.103	no
chr9	2506306	2650699	0.3395	yes
chr9	2650700	2821342	0.2647	yes
chr9	2821343	2963967	0.2504	no
chr9	2963968	3086025	0.0933	yes
chr9	3086026	3226532	0.3693	yes
chr9	3226533	3359753	0.2287	no
chr9	3359754	3480158	0.2579	no
chr9	3480159	3647652	0.0869	no
chr9	3647653	3766114	0.505	no
chr9	3766115	3884496	0.3287	no
chr9	3884497	4021575	0.3349	yes
chr9	4021576	4146953	0.3546	no
chr9	4146954	4289016	0.2177	no
chr9	4289017	4419856	0.1993	no
chr9	4419857	4550992	0.25	no
chr9	4550993	4746765	0.1795	no
chr9	4746766	4882495	0.338	no
chr9	4882496	5018074	0.5476	yes
chr9	5018075	5188933	0.4218	no
chr9	5188934	5350281	0.4409	yes
chr9	5350282	5505016	0.3034	no
chr9	5505017	5647485	0.0515	no
chr9	5647486	5819648	0.2969	no
chr9	5819649	5958377	0.237	yes
chr9	5958378	6181135	0.374	no
chr9	6181136	6340685	0.2984	yes
chr9	6340686	6495954	0.3388	no
chr9	6495955	6652165	0.3119	no
chr9	6652166	6782837	0.4053	no
chr9	6782838	6955466	0.389	yes
chr9	6955467	7084139	0.4293	yes
chr9	7084140	7257679	0.5298	yes
chr9	7257680	7415773	0.511	yes
chr9	7415774	7601184	0.5125	yes
chr9	7601185	7789541	0.2137	yes
chr9	7789542	7957590	NA	yes
chr9	7957591	8141553	0.4207	yes
chr9	8141554	8316514	0.4521	yes
chr9	8316515	8547946	0.356	yes
chr9	8547947	8769264	0.3199	yes
chr9	8769265	8948220	0.4146	yes
chr9	8948221	9222120	0.4051	yes
chr9	9222121	9389492	NA	yes
chr9	9389493	9583120	0.3362	yes
chr9	9583121	9851086	0.5131	yes
chr9	9851087	10137918	0.5666	yes
chr9	10137919	10398543	0.4953	yes
chr9	10398544	10584129	0.536	no
chr9	10584130	10792447	0.3582	no
chr9	10792448	11057129	0.0903	no
chr9	11057130	11279578	0.2281	no
chr9	11279579	11435434	NA	no
chr9	11435435	11713550	0.0596	yes
chr9	11713551	12010756	0.0498	no
chr9	12010757	12340928	0.1781	yes
chr9	12340929	12611641	0.0206	no
chr9	12611642	12829305	0.1391	yes
chr9	12829306	13014531	0.1658	yes
chr9	13014532	13205415	0.3902	yes
chr9	13205416	13419692	0.2969	no
chr9	13419693	13630866	0.2318	no
chr9	13630867	13870345	0.2903	no
chr9	13870346	14030489	0.2532	no
chr9	14030490	14204168	0.1762	no
chr9	14204169	14553387	0.2323	no
chr9	14553388	14987256	NA	no
chr9	14987257	15257965	0.2553	no
chr9	15257966	15581703	0.3006	no
chr9	15581704	15819381	0.4489	no
chr9	15819382	16096918	0.1661	no
chr9	16096919	16332250	0.291	yes
chr9	16332251	16560414	0.2995	yes
chr9	16560415	16788235	0.2796	yes
chr9	16788236	17017118	0.2278	yes
chr9	17017119	17223010	NA	no
chr9	17223011	17481755	0.3373	no
chr9	17481756	17733428	0.4142	yes
chr9	17733429	17948108	0.0362	yes
chr9	17948109	18192704	0.3067	no
chr9	18192705	18394509	0.3026	yes
chr9	18394510	18563668	0.3713	yes
chr9	18563669	18769017	0.4064	yes
chr9	18769018	18996851	0.4188	yes
chr9	18996852	19180386	0.3722	yes
chr9	19180387	19427905	0.4565	yes
chr9	19427906	19579747	0.1288	no
chr9	19579748	19764541	0.2492	no
chr9	19764542	19972037	0.1096	no
chr9	19972038	20149785	0.2705	no
chr9	20149786	20301479	0.3875	yes
chr9	20301480	20484298	0.2145	yes
chr9	20484299	20650199	0.2993	no
chr9	20650200	20838396	0.2868	no
chr9	20838397	21012829	0.2964	no
chr9	21012830	21246674	0.4214	yes
chr9	21246675	21457439	0.4536	yes
chr9	21457440	21608670	0.3314	yes
chr9	21608671	21766183	0.2882	yes
chr9	21766184	21888760	0.3811	yes
chr9	21888761	22032650	0.4408	yes
chr9	22032651	22235488	0.183	no
chr9	22235489	22412144	0.1239	no
chr9	22412145	22584136	0.2492	no
chr9	22584137	22711461	0.1635	no
chr9	22711462	22900911	0.1829	no
chr10	144	192991	0.1686	no
chr10	192992	318301	0.4748	yes
chr10	318302	424076	0.2362	yes
chr10	424077	582271	NA	yes
chr10	582272	730197	0.3227	yes
chr10	730198	857513	0.3218	yes
chr10	857514	972612	0.0734	yes
chr10	972613	1101773	0.0586	yes
chr10	1101774	1228662	0.0155	yes
chr10	1228663	1344531	0.2032	yes
chr10	1344532	1452291	0.2642	no
chr10	1452292	1591276	0.2375	no
chr10	1591277	1713556	0.2055	yes
chr10	1713557	1855001	0.2721	yes
chr10	1855002	2038115	0.2359	no
chr10	2038116	2182884	0.3401	no
chr10	2182885	2360689	0.2568	no
chr10	2360690	2491460	0.4347	no
chr10	2491461	2605237	0.256	no
chr10	2605238	2775028	0.2661	no
chr10	2775029	2914363	0.2136	no
chr10	2914364	3036473	0.2228	no
chr10	3036474	3172958	0.3119	no
chr10	3172959	3300019	0.376	yes
chr10	3300020	3474475	0.3375	no
chr10	3474476	3617113	0.4613	yes
chr10	3617114	3774452	0.3997	no
chr10	3774453	3937004	0.4413	no
chr10	3937005	4124504	0.5481	yes
chr10	4124505	4278693	0.5501	no
chr10	4278694	4476990	0.5564	no
chr10	4476991	4652775	0.6071	yes
chr10	4652776	4800668	0.5959	yes
chr10	4800669	4935198	0.318	yes
chr10	4935199	5108782	0.4066	yes
chr10	5108783	5284721	0.19	no
chr10	5284722	5448759	0.1589	no
chr10	5448760	5599159	0.3745	yes
chr10	5599160	5817973	0.4302	yes
chr10	5817974	6005219	0.3808	no
chr10	6005220	6193383	0.3404	yes
chr10	6193384	6421153	0.3741	yes
chr10	6421154	6577110	0.3381	yes
chr10	6577111	6695540	0.4233	yes
chr10	6695541	6847835	0.1683	no
chr10	6847836	6980656	0.1589	no
chr10	6980657	7141795	0.2703	yes
chr10	7141796	7364989	0.6018	yes
chr10	7364990	7545352	0.3125	yes
chr10	7545353	7718352	0.2371	no
chr10	7718353	7885133	0.2369	yes
chr10	7885134	8077019	0.2497	yes
chr10	8077020	8267744	0.5187	yes
chr10	8267745	8437928	0.2058	no
chr10	8437929	8602502	0.2461	yes
chr10	8602503	8794457	0.3043	yes
chr10	8794458	8930828	0.284	yes
chr10	8930829	9096072	0.4553	no
chr10	9096073	9340606	0.3108	no
chr10	9340607	9544139	0.2463	no
chr10	9544140	9774449	0.5505	yes
chr10	9774450	10012115	0.4074	yes
chr10	10012116	10223044	0.2956	yes
chr10	10223045	10472503	0.3158	yes
chr10	10472504	10665285	0.3675	no
chr10	10665286	10896429	0.4509	no
chr10	10896430	11084432	0.2598	yes
chr10	11084433	11293329	0.4174	yes
chr10	11293330	11528313	0.3021	yes
chr10	11528314	11817896	0.4741	yes
chr10	11817897	12011297	0.1622	no
chr10	12011298	12240863	0.1599	no
chr10	12240864	12551712	0.22	no
chr10	12551713	12701706	0.1581	no
chr10	12701707	12911914	0.1906	no
chr10	12911915	13124131	0.1356	no
chr10	13124132	13384508	0.1037	no
chr10	13384509	13673741	0.1836	no
chr10	13673742	13971993	0.4508	no
chr10	13971994	14183869	0.2533	no
chr10	14183870	14438803	0.2352	yes
chr10	14438804	14726469	0.0488	no
chr10	14726470	15006072	0.2566	no
chr10	15006073	15252290	0.2059	no
chr10	15252291	15661667	0.2183	yes
chr10	15661668	16210295	0.2496	no
chr10	16210296	16443181	0.3536	no
chr10	16443182	16639484	0.1911	yes
chr10	16639485	16861641	0.1583	no
chr10	16861642	17108224	0.2034	no
chr10	17108225	17286628	0.3906	no
chr10	17286629	17488584	0.1276	no
chr10	17488585	17688413	0.0625	no
chr10	17688414	17906709	NA	no
chr10	17906710	18089271	0.0207	no
chr11	1	185502	0.3544	yes
chr11	185503	342429	0.3356	no
chr11	342430	460424	0.1392	no
chr11	460425	589040	0.188	no
chr11	589041	705466	0.3115	no
chr11	705467	812343	0.2716	no
chr11	812344	937967	0.3361	no
chr11	937968	1049794	NA	no
chr11	1049795	1170643	0.4389	no
chr11	1170644	1322496	0.1862	no
chr11	1322497	1436511	0.2296	no
chr11	1436512	1562218	0.1567	no
chr11	1562219	1673331	0.2411	no
chr11	1673332	1800897	0.2724	no
chr11	1800898	1923664	0.3031	no
chr11	1923665	2038690	0.2101	no
chr11	2038691	2163798	0.2345	no
chr11	2163799	2301436	0.3187	yes
chr11	2301437	2415516	0.5374	no
chr11	2415517	2532524	0.3749	no
chr11	2532525	2646704	0.1839	no
chr11	2646705	2777192	0.127	no
chr11	2777193	2893883	0.098	no
chr11	2893884	3016714	0.0705	no
chr11	3016715	3143824	0.3592	yes
chr11	3143825	3253254	0.3197	yes
chr11	3253255	3377579	0.5908	no
chr11	3377580	3515100	0.4904	yes
chr11	3515101	3639610	0.4042	no
chr11	3639611	3784737	0.401	no
chr11	3784738	3897226	0.309	yes
chr11	3897227	4019446	0.3678	no
chr11	4019447	4151609	0.2574	no
chr11	4151610	4291965	0.2416	no
chr11	4291966	4414562	0.2355	no
chr11	4414563	4571503	0.1409	no
chr11	4571504	4728596	0.1207	no
chr11	4728597	4866510	0.0939	no
chr11	4866511	5017669	NA	no
chr11	5017670	5160613	0.1688	no
chr11	5160614	5289189	0.1973	no
chr11	5289190	5434404	0.2753	no
chr11	5434405	5583434	0.3428	no
chr11	5583435	5763988	0.41	no
chr11	5763989	5924938	0.271	no
chr11	5924939	6112152	0.2851	no
chr11	6112153	6294976	0.2677	no
chr11	6294977	6408182	0.2515	no
chr11	6408183	6557753	0.2603	no
chr11	6557754	6728431	0.2843	no
chr11	6728432	6921640	0.1496	no
chr11	6921641	7116385	0.2655	no
chr11	7116386	7322497	0.4332	no
chr11	7322498	7443643	0.2484	no
chr11	7443644	7626971	0.2396	no
chr11	7626972	7787854	0.2277	no
chr11	7787855	7935545	0.2386	no
chr11	7935546	8135511	0.3352	no
chr11	8135512	8314702	0.347	no
chr11	8314703	8538764	0.0814	no
chr11	8538765	8747084	0.1874	no
chr11	8747085	9023804	0.1421	no
chr11	9023805	9275244	0.2006	no
chr11	9275245	9440036	0.1757	no
chr11	9440037	9619634	0.27	no
chr11	9619635	9844546	0.3238	no
chr11	9844547	10048253	0.0823	no
chr11	10048254	10239781	0.5298	yes
chr11	10239782	10461471	0.6732	no
chr11	10461472	10727865	0.5801	yes
chr11	10727866	10997745	0.437	yes
chr11	10997746	11536239	0.323	no
chr11	11536240	12248750	0.3262	no
chr11	12248751	12541356	0.2393	no
chr11	12541357	12839029	0.1752	no
chr11	12839030	13133471	0.4311	no
chr11	13133472	13520334	0.5587	no
chr11	13520335	13727616	0.4471	no
chr11	13727617	13984641	0.6781	yes
chr11	13984642	14208394	0.3691	yes
chr11	14208395	14400095	0.3438	no
chr11	14400096	14623317	0.4114	no
chr11	14623318	14799293	0.2805	no
chr11	14799294	15064262	0.1692	no
chr11	15064263	15254182	0.2518	no
chr11	15254183	15517676	0.3081	no
chr11	15517677	15804410	0.2765	no
chr11	15804411	15978364	0.2255	no
chr11	15978365	16182008	0.402	yes
chr11	16182009	16408129	0.5569	yes
chr11	16408130	16597600	0.384	yes
chr11	16597601	16772359	0.3549	yes
chr11	16772360	16964329	0.4373	yes
chr11	16964330	17136249	0.3272	no
chr11	17136250	17306315	0.6018	yes
chr11	17306316	17484028	0.2687	no
chr11	17484029	17666436	0.13	no
chr11	17666437	17824068	0.3497	no
chr11	17824069	17965019	0.1758	yes
chr11	17965020	18120616	0.4107	yes
chr11	18120617	18256017	0.2449	no
chr11	18256018	18416035	0.1289	no
chr11	18416036	18556711	0.1239	no
chr11	18556712	18720702	0.0966	no
chr11	18720703	18906428	0.1702	no
chr11	18906429	19036872	0.2741	yes
chr11	19036873	19191714	0.0674	yes
chr11	19191715	19353275	0.1584	no
chr11	19353276	19541801	0.2926	yes
chr11	19541802	19726284	0.535	no
chr12	7361	164510	0.3184	yes
chr12	164511	313472	0.3574	yes
chr12	313473	496136	0.4215	yes
chr12	496137	679678	0.5089	yes
chr12	679679	874005	0.4312	yes
chr12	874006	1045300	0.4679	yes
chr12	1045301	1179335	0.3853	yes
chr12	1179336	1366971	0.4219	no
chr12	1366972	1518136	0.4425	no
chr12	1518137	1664195	0.385	yes
chr12	1664196	1806070	0.4247	yes
chr12	1806071	1956509	0.2247	yes
chr12	1956510	2103795	0.3941	yes
chr12	2103796	2295334	0.2522	no
chr12	2295335	2427531	0.236	yes
chr12	2427532	2559365	0.3914	yes
chr12	2559366	2694812	0.4608	yes
chr12	2694813	2886566	0.5369	yes
chr12	2886567	3004799	0.4461	no
chr12	3004800	3129807	0.2869	no
chr12	3129808	3256409	0.3967	no
chr12	3256410	3382534	0.4157	yes
chr12	3382535	3536252	0.3714	yes
chr12	3536253	3699137	0.2729	no
chr12	3699138	3854476	0.4909	no
chr12	3854477	3975119	0.0624	no
chr12	3975120	4121785	0.3196	no
chr12	4121786	4266554	0.281	no
chr12	4266555	4437926	0.1227	no
chr12	4437927	4633733	0.3224	no
chr12	4633734	4765037	0.1905	no
chr12	4765038	4942448	0.2343	no
chr12	4942449	5099943	0.07	no
chr12	5099944	5235875	0.1158	no
chr12	5235876	5383756	0.298	no
chr12	5383757	5519086	0.2226	yes
chr12	5519087	5656820	0.287	yes
chr12	5656821	5805909	0.2893	yes
chr12	5805910	5982692	0.221	no
chr12	5982693	6126197	0.2145	no
chr12	6126198	6262773	0.3227	yes
chr12	6262774	6394542	0.3559	yes
chr12	6394543	6561388	0.2723	no
chr12	6561389	6693619	0.3113	no
chr12	6693620	6829952	0.311	yes
chr12	6829953	6968725	0.3374	yes
chr12	6968726	7134799	0.1313	no
chr12	7134800	7277973	0.2548	no
chr12	7277974	7427327	0.1432	no
chr12	7427328	7624081	0.4042	yes
chr12	7624082	7802043	0.2296	no
chr12	7802044	8051491	NA	no
chr12	8051492	8185735	0.0378	no
chr12	8185736	8394396	0.0968	no
chr12	8394397	8607357	NA	no
chr12	8607358	8784899	NA	no
chr12	8784900	8923687	0.2212	no
chr12	8923688	9077037	0.327	no
chr12	9077038	9233188	0.1729	no
chr12	9233189	9351397	0.1496	no
chr12	9351398	9596799	0.4563	yes
chr12	9596800	9734327	0.2653	no
chr12	9734328	9930942	0.2603	no
chr12	9930943	10073575	0.3869	no
chr12	10073576	10224125	0.3965	yes
chr12	10224126	11298601	0.021	no
chr12	11298602	11707858	0.2012	yes
chr12	11707859	11995450	0.1306	no
chr12	11995451	12257983	0.0312	no
chr12	12257984	12527919	0.101	no
chr12	12527920	12789673	0.2213	yes
chr12	12789674	13049657	0.2077	no
chr12	13049658	13228262	0.3129	no
chr12	13228263	13470164	0.2954	yes
chr12	13470165	13627354	0.0185	yes
chr12	13627355	13820984	NA	yes
chr12	13820985	14058120	0.1836	no
chr12	14058121	14268683	0.0316	yes
chr12	14268684	14447640	0.0109	no
chr12	14447641	14695521	NA	no
chr12	14695522	14915972	0.063	no
chr12	14915973	15170671	NA	no
chr12	15170672	15470826	0.1812	no
chr12	15470827	15739422	0.0273	yes
chr12	15739423	15990117	NA	no
chr12	15990118	16348119	NA	no
chr12	16348120	16566717	0.2143	no
chr12	16566718	16776003	0.2786	no
chr12	16776004	16936010	0.0984	no
chr12	16936011	17116766	0.2217	yes
chr12	17116767	17286508	0.1798	yes
chr12	17286509	17436292	0.5797	yes
chr12	17436293	17629470	0.4325	yes
chr12	17629471	17799994	0.281	no
chr12	17799995	17981031	0.3792	yes
chr12	17981032	18168901	0.0868	yes
chr12	18168902	18354126	0.2135	yes
chr12	18354127	18514919	0.4727	yes
chr12	18514920	18687569	0.3757	yes
chr12	18687570	18856198	0.3284	no
chr12	18856199	18988953	0.4604	yes
chr12	18988954	19147652	0.5173	yes
chr12	19147653	19276166	0.5041	yes
chr12	19276167	19461004	0.5384	yes
chr12	19461005	19637182	0.422	yes
chr12	19637183	19834338	0.1797	no
chr12	19834339	20045721	0.3214	yes
chr12	20045722	20192530	0.2649	yes
chr12	20192531	20397866	0.3128	yes
chr12	20397867	20534214	0.421	yes
chr12	20534215	20683254	0.3232	no
chr12	20683255	20857043	0.3319	no
chr12	20857044	21002335	0.0911	no
chr12	21002336	21165554	0.2856	no
chr12	21165555	21323279	0.0746	no
chr12	21323280	21540626	0.0147	no
chr12	21540627	21736071	0.0147	no
chr12	21736072	21869538	NA	no
chr12	21869539	21997090	NA	no
chr12	21997091	22166311	0.3113	yes
chr12	22166312	22292041	0.4212	yes
chr12	22292042	22438592	0.2438	yes
chr12	22438593	22604663	NA	yes
chr13	1	146059	0.5241	no
chr13	146060	266285	0.3635	no
chr13	266286	393076	0.3744	yes
chr13	393077	515949	0.4447	yes
chr13	515950	627081	0.2518	no
chr13	627082	754820	0.1618	no
chr13	754821	877186	0.0764	no
chr13	877187	1016697	0.1095	no
chr13	1016698	1133458	0.197	yes
chr13	1133459	1254502	0.172	no
chr13	1254503	1366210	0.2196	no
chr13	1366211	1524210	0.2453	no
chr13	1524211	1646128	0.3084	no
chr13	1646129	1769811	0.2995	yes
chr13	1769812	1902393	0.1616	no
chr13	1902394	2038322	0.117	no
chr13	2038323	2167128	0.0916	no
chr13	2167129	2291584	0.1193	no
chr13	2291585	2436199	0.2687	yes
chr13	2436200	2550129	0.1546	no
chr13	2550130	2670400	0.3519	yes
chr13	2670401	2794860	0.2477	yes
chr13	2794861	2914615	0.1239	no
chr13	2914616	3051684	0.1278	no
chr13	3051685	3189678	0.1571	no
chr13	3189679	3319913	0.3366	no
chr13	3319914	3457520	0.301	no
chr13	3457521	3587806	0.1589	no
chr13	3587807	3711421	0.317	no
chr13	3711422	3841924	0.1303	no
chr13	3841925	3980533	0.1011	no
chr13	3980534	4130188	0.1637	no
chr13	4130189	4280212	0.1129	no
chr13	4280213	4404355	0.1644	no
chr13	4404356	4550474	0.3136	yes
chr13	4550475	4698213	0.1633	no
chr13	4698214	4824681	0.0504	yes
chr13	4824682	5028817	0.1321	no
chr13	5028818	5180284	0.1621	no
chr13	5180285	5306740	NA	no
chr13	5306741	5450612	0.1018	no
chr13	5450613	5574395	0.2403	yes
chr13	5574396	5722920	0.4846	yes
chr13	5722921	5875083	0.5507	yes
chr13	5875084	6033696	0.6069	yes
chr13	6033697	6179332	0.5196	yes
chr13	6179333	6325190	0.0571	no
chr13	6325191	6507693	0.3661	no
chr13	6507694	6681115	0.2269	no
chr13	6681116	6848162	0.2792	no
chr13	6848163	7012409	0.067	no
chr13	7012410	7168784	0.2324	no
chr13	7168785	7324168	0.2598	no
chr13	7324169	7485869	0.038	no
chr13	7485870	7665380	0.1127	no
chr13	7665381	7899402	0.1853	no
chr13	7899403	8129291	NA	no
chr13	8129292	8325230	0.1399	no
chr13	8325231	8539783	0.0431	no
chr13	8539784	8781548	0.0361	no
chr13	8781549	8989472	NA	no
chr13	8989473	9207923	0.0984	no
chr13	9207924	9458552	0.1309	no
chr13	9458553	9717239	0.0371	no
chr13	9717240	9920732	0.1133	no
chr13	9920733	10145561	0.1331	no
chr13	10145562	10380813	0.1038	no
chr13	10380814	10665661	0.0291	no
chr13	10665662	11213755	0.0173	no
chr13	11213756	11364208	NA	no
chr13	11364209	11766719	0.0396	no
chr13	11766720	12010303	0.0922	no
chr13	12010304	12295576	0.1182	no
chr13	12295577	12822948	0.1022	no
chr13	12822949	13126329	0.0599	no
chr13	13126330	13411546	NA	no
chr13	13411547	13619831	0.1662	no
chr13	13619832	13873489	0.08	no
chr13	13873490	14219841	NA	no
chr13	14219842	14477960	0.169	no
chr13	14477961	14679734	0.3459	no
chr13	14679735	14871127	0.1982	no
chr13	14871128	15116850	NA	no
chr13	15116851	15325865	0.1007	no
chr13	15325866	15498014	0.0052	no
chr13	15498015	15710226	0.129	no
chr13	15710227	15961570	0.1518	no
chr13	15961571	16189018	0.3551	yes
chr13	16189019	16375927	0.1072	no
chr13	16375928	16645221	0.178	no
chr13	16645222	16838324	NA	no
chr13	16838325	17018808	0.089	no
chr13	17018809	17208099	NA	yes
chr13	17208100	17380440	NA	no
chr13	17380441	17595536	NA	yes
chr13	17595537	17812596	NA	no
chr13	17812597	18014473	0.2224	yes
chr13	18014474	18198539	0.0769	no
chr13	18198540	18422064	0.0419	no
chr13	18422065	18625412	0.1304	no
chr13	18625413	18797614	0.2224	no
chr13	18797615	19001420	0.3511	no
chr13	19001421	19180194	0.1607	no
chr13	19180195	19340078	0.1676	no
chr13	19340079	19523544	0.2002	yes
chr13	19523545	19689933	0.2972	yes
chr13	19689934	19840459	0.2007	no
chr13	19840460	20025087	NA	no
chr13	20025088	20169691	0.2392	no
chr13	20169692	20330809	0.094	no
chr13	20330810	20456224	NA	no
chr13	20456225	20598285	0.0437	no
chr13	20598286	20879578	NA	no
chr13	20879579	21052595	0.1512	no
chr13	21052596	21182295	0.0771	no
chr13	21182296	21318973	0.1753	no
chr13	21318974	21491757	0.0402	no
chr13	21491758	21624296	0.0435	no
chr13	21624297	21779102	0.2584	yes
chr13	21779103	21917053	NA	yes
chr13	21917054	22081594	0.0225	no
chr13	22081595	22275368	0.0768	no
chr13	22275369	22413735	0.0928	no
chr13	22413736	22580276	0.1165	no
chr13	22580277	22723521	NA	no
chr13	22723522	22853531	0.1273	no
chr13	22853532	23001754	0.0703	no
chr13	23001755	23140941	0.0312	no
chr13	23140942	23268666	NA	no
chr13	23268667	23402928	0.0356	no
chr13	23402929	23565767	0.0321	no
chr13	23565768	23715329	0.0723	no
chr13	23715330	23884499	0.151	no
chr13	23884500	24028952	NA	no
chr13	24028953	24146578	0.1296	no
chr13	24146579	24294058	0.0597	no
chr14	439	176748	0.4046	no
chr14	176749	351209	0.283	no
chr14	351210	464483	0.3194	no
chr14	464484	595062	0.1037	no
chr14	595063	711981	NA	yes
chr14	711982	833348	0.1709	yes
chr14	833349	966576	0.1104	yes
chr14	966577	1102571	0.226	yes
chr14	1102572	1244801	0.3637	no
chr14	1244802	1406293	0.2448	no
chr14	1406294	1540312	0.3411	yes
chr14	1540313	1665357	0.4915	yes
chr14	1665358	1811410	0.3215	yes
chr14	1811411	1944471	0.0579	yes
chr14	1944472	2083540	0.0899	yes
chr14	2083541	2385565	NA	no
chr14	2385566	2545179	0.1272	yes
chr14	2545180	2680497	NA	yes
chr14	2680498	2830575	NA	no
chr14	2830576	2947674	0.2517	yes
chr14	2947675	3075701	0.2797	no
chr14	3075702	3226727	NA	no
chr14	3226728	3367472	0.2704	yes
chr14	3367473	3528283	0.1086	no
chr14	3528284	3708866	0.2022	no
chr14	3708867	3926682	NA	no
chr14	3926683	4074021	0.3325	yes
chr14	4074022	4227889	0.2826	yes
chr14	4227890	4364042	0.0917	no
chr14	4364043	4584257	0.0539	no
chr14	4584258	4790645	NA	no
chr14	4790646	4946807	0.0955	no
chr14	4946808	5130732	NA	no
chr14	5130733	5304234	0.1099	no
chr14	5304235	5495212	0.1321	no
chr14	5495213	5692027	0.069	no
chr14	5692028	5829914	0.1304	no
chr14	5829915	6014154	0.1139	no
chr14	6014155	6152223	0.2441	no
chr14	6152224	6360912	0.1479	no
chr14	6360913	6515009	0.0986	no
chr14	6515010	6670148	0.2261	no
chr14	6670149	6807731	0.096	no
chr14	6807732	7023173	0.0604	no
chr14	7023174	7189711	NA	no
chr14	7189712	7397682	0.2951	no
chr14	7397683	7544343	0.2974	no
chr14	7544344	7720369	0.1235	no
chr14	7720370	7910242	0.3935	no
chr14	7910243	8133933	0.4166	yes
chr14	8133934	8381098	0.174	no
chr14	8381099	8613835	NA	no
chr14	8613836	8836526	0.2791	no
chr14	8836527	9029556	0.1771	no
chr14	9029557	9229224	0.252	no
chr14	9229225	9398803	0.1877	no
chr14	9398804	9559627	0.2626	no
chr14	9559628	9744129	0.2629	no
chr14	9744130	9937146	0.2428	no
chr14	9937147	10172990	0.3314	yes
chr14	10172991	10444710	0.3106	no
chr14	10444711	10721868	0.2018	no
chr14	10721869	10954867	0.2573	yes
chr14	10954868	11235315	0.3464	yes
chr14	11235316	11450759	0.1878	no
chr14	11450760	11683740	0.1839	yes
chr14	11683741	11938151	0.2486	yes
chr14	11938152	12193651	0.1947	yes
chr14	12193652	12456501	0.0703	no
chr14	12456502	12630870	0.0586	no
chr14	12630871	12850697	0.0449	no
chr14	12850698	13087181	NA	no
chr14	13087182	13345670	0.276	no
chr14	13345671	13641599	0.1831	yes
chr14	13641600	13942916	0.1695	no
chr14	13942917	14150932	NA	no
chr14	14150933	14568555	0.0588	no
chr14	14568556	14836538	0.0967	yes
chr14	14836539	15396093	0.0633	yes
chr14	15396094	15715295	0.0973	yes
chr14	15715296	15967391	0.3998	no
chr14	15967392	16250969	0.713	yes
chr14	16250970	16514434	0.2935	yes
chr14	16514435	16929569	0.4009	yes
chr14	16929570	17294022	0.4906	yes
chr14	17294023	17518347	0.1791	yes
chr14	17518348	17756347	0.0566	no
chr14	17756348	17979617	NA	no
chr14	17979618	18243396	0.1087	no
chr14	18243397	18427761	0.1194	no
chr14	18427762	18715327	0.2386	yes
chr14	18715328	18932421	0.1238	no
chr14	18932422	19223966	0.3045	yes
chr14	19223967	19498316	0.2555	yes
chr14	19498317	19723395	0.1471	yes
chr14	19723396	19958944	0.4026	yes
chr14	19958945	20180385	0.3487	yes
chr14	20180386	20432335	0.1614	yes
chr14	20432336	20636507	0.13	no
chr14	20636508	20844317	NA	yes
chr14	20844318	21027010	0.162	no
chr14	21027011	21209892	0.1552	no
chr14	21209893	21397488	0.189	yes
chr14	21397489	21613521	0.1672	yes
chr14	21613522	21796002	0.0111	no
chr14	21796003	21942405	0.2119	yes
chr14	21942406	22120147	0.2559	yes
chr14	22120148	22294844	0.0781	no
chr14	22294845	22459972	0.3233	yes
chr14	22459973	22604496	0.1218	yes
chr14	22604497	22756178	0.0526	no
chr14	22756179	22909860	0.1853	no
chr14	22909861	23057529	0.3369	yes
chr14	23057530	23192280	0.1312	no
chr14	23192281	23339711	0.162	no
chr14	23339712	23481500	0.3184	yes
chr14	23481501	23673136	0.1928	yes
chr14	23673137	23827275	0.49	yes
chr14	23827276	23974238	0.5014	yes
chr14	23974239	24103726	0.3608	yes
chr14	24103727	24254302	0.4504	no
chr14	24254303	24444381	0.5972	yes
chr14	24444382	24574993	0.2967	no
chr14	24574994	24706897	0.493	no
chr14	24706898	24850260	0.3575	yes
chr14	24850261	24980775	0.489	yes
chr14	24980776	25100657	0.5843	yes
chr14	25100658	25237096	0.6146	yes
chr14	25237097	25360009	0.6748	yes
chr14	25360010	25507529	0.6872	yes
chr14	25507530	25658749	0.4462	yes
chr14	25658750	25789770	0.5029	yes
chr14	25789771	25997104	0.3351	no
chr14	25997105	26115244	0.3126	no
chr14	26115245	26243588	0.3945	yes
chr14	26243589	26377244	0.2721	yes
chr14	26377245	26489832	0.3235	no
chr14	26489833	26695190	0.2753	yes
chr14	26695191	26815971	0.1826	yes
chr14	26815972	26938358	0.2879	yes
chr14	26938359	27081579	0.4275	yes
chr14	27081580	27200906	0.3229	yes
chr14	27200907	27332170	0.2846	no
chr14	27332171	27452554	0.3248	no
chr14	27452555	27595223	0.3577	yes
chr14	27595224	27718669	0.4294	yes
chr14	27718670	27837438	0.5162	yes
chr14	27837439	27960241	0.3747	yes
chr14	27960242	28076307	0.4614	yes
chr14	28076308	28199130	0.169	no
chr14	28199131	28353884	0.2202	no
chr14	28353885	28483050	0.3344	no
chr14	28483051	28599298	0.347	yes
chr14	28599299	28717256	0.2246	no
chr14	28717257	28832847	0.3438	yes
chr14	28832848	28949236	0.2799	no
chr14	28949237	29122480	0.3192	no
chr14	29122481	29239674	0.2213	yes
chr14	29239675	29360003	0.2492	no
chr14	29360004	29517481	0.4375	yes
chr14	29517482	29640015	0.5982	yes
chr14	29640016	29761481	0.4995	yes
chr14	29761482	29882473	0.3854	no
chr14	29882474	29992862	0.5055	yes
chr14	29992863	30107975	0.4108	yes
chr15	586	270364	0.1156	no
chr15	270365	504298	0.1313	no
chr15	504299	720180	0.1488	no
chr15	720181	1009012	NA	no
chr15	1009013	1224763	0.1469	no
chr15	1224764	1526067	0.1536	no
chr15	1526068	1763631	0.1775	no
chr15	1763632	2089599	NA	no
chr15	2089600	2266255	0.0665	no
chr15	2266256	2486320	NA	no
chr15	2486321	2856702	0.2109	no
chr15	2856703	3051767	0.3801	no
chr15	3051768	3295368	0.33	yes
chr15	3295369	3568834	0.2544	no
chr15	3568835	3868443	0.2657	no
chr15	3868444	4228784	0.2729	no
chr15	4228785	4530462	0.1635	no
chr15	4530463	5213317	0.255	no
chr15	5213318	5670752	0.1142	no
chr15	5670753	5941233	0.1962	yes
chr15	5941234	6216795	0.1094	no
chr15	6216796	6558243	0.0463	no
chr15	6558244	6745883	NA	no
chr15	6745884	7041168	0.1625	no
chr15	7041169	7399498	0.232	no
chr15	7399499	7628720	0.0431	no
chr15	7628721	7948215	0.0946	no
chr15	7948216	8273679	0.1157	no
chr15	8273680	8538979	0.2	yes
chr15	8538980	8839136	0.214	yes
chr15	8839137	9127527	0.0851	no
chr15	9127528	9368997	0.002	no
chr15	9368998	9749298	0.1148	no
chr15	9749299	9984183	0.1392	no
chr15	9984184	10235441	0.1492	no
chr15	10235442	10455779	0.1764	no
chr15	10455780	10627368	0.0779	no
chr15	10627369	10808772	0.1712	yes
chr15	10808773	11024850	NA	yes
chr15	11024851	11303061	NA	no
chr15	11303062	11493232	0.119	yes
chr15	11493233	11680171	NA	no
chr15	11680172	11879882	0.1313	no
chr15	11879883	12075434	0.1294	no
chr15	12075435	12229416	NA	no
chr15	12229417	12444210	0.0723	no
chr15	12444211	12641897	0.1584	no
chr15	12641898	12803578	0.0718	no
chr15	12803579	12964580	0.0693	no
chr15	12964581	13147192	0.1207	no
chr15	13147193	13323667	0.1205	no
chr15	13323668	13522865	0.1153	no
chr15	13522866	13697624	0.1591	no
chr15	13697625	13816922	0.1363	no
chr15	13816923	13992364	0.0364	no
chr15	13992365	14154535	0.0016	yes
chr15	14154536	14314334	0.1489	no
chr15	14314335	14455573	0.0979	no
chr15	14455574	14623498	0.0182	no
chr15	14623499	14751151	0.0281	no
chr15	14751152	14939316	0.0871	no
chr15	14939317	15081187	0.1863	no
chr15	15081188	15194228	0.0374	no
chr15	15194229	15341367	0.24	yes
chr15	15341368	15490561	0.1933	no
chr15	15490562	15615522	0.177	no
chr15	15615523	15745758	0.2112	no
chr15	15745759	15875354	0.3172	no
chr15	15875355	16013693	0.222	yes
chr15	16013694	16177658	0.2404	yes
chr15	16177659	16405648	0.2143	no
chr15	16405649	16546588	0.2643	yes
chr15	16546589	16684044	0.1329	no
chr15	16684045	16810683	0.2476	yes
chr15	16810684	16959645	0.1632	no
chr15	16959646	17100526	0.1466	no
chr15	17100527	17238439	0.1889	no
chr15	17238440	17362874	0.2352	no
chr15	17362875	17506855	0.2268	yes
chr15	17506856	17621031	0.1949	no
chr15	17621032	17751252	0.2142	no
chr15	17751253	17863010	0.272	no
chr15	17863011	17976253	0.2137	no
chr15	17976254	18161970	0.1754	no
chr15	18161971	18304915	0.1419	no
chr15	18304916	18550562	0.1268	no
chr15	18550563	18674750	0.3142	yes
chr15	18674751	18798966	0.2517	no
chr15	18798967	18937533	0.2602	no
chr15	18937534	19048598	0.2364	no
chr15	19048599	19158064	0.1663	no
chr15	19158065	19270809	0.0601	no
chr15	19270810	19396828	0.055	no
chr15	19396829	19517081	0.0799	no
chr15	19517082	19632443	0.2011	no
chr15	19632444	19780258	0.2539	yes
chr15	19780259	19900582	0.1457	no
chr15	19900583	20026309	0.0367	no
chr15	20026310	20175566	0.0216	no
chr15	20175567	20291996	NA	no
chr15	20291997	20461166	NA	no
chr15	20461167	20610420	0.06	no
chr15	20610421	20766977	0.1718	no
chr16	2735	178780	0.5191	yes
chr16	178781	321147	0.4472	yes
chr16	321148	482617	0.3795	yes
chr16	482618	616496	0.4197	no
chr16	616497	805355	0.4268	no
chr16	805356	953033	0.4364	yes
chr16	953034	1102038	0.5339	yes
chr16	1102039	1262779	0.287	yes
chr16	1262780	1414889	0.2547	yes
chr16	1414890	1610166	0.1346	no
chr16	1610167	1755007	0.0595	yes
chr16	1755008	1898508	0.3851	yes
chr16	1898509	2112709	0.369	yes
chr16	2112710	2275100	0.262	yes
chr16	2275101	2413211	0.2598	yes
chr16	2413212	2555767	0.2939	no
chr16	2555768	2699754	0.4894	yes
chr16	2699755	2832652	0.437	yes
chr16	2832653	3011447	0.5708	yes
chr16	3011448	3160117	0.4344	yes
chr16	3160118	3351511	0.3866	yes
chr16	3351512	3631238	0.1802	yes
chr16	3631239	3906662	0.0633	no
chr16	3906663	4373681	0.1841	no
chr16	4373682	4556748	0.0927	no
chr16	4556749	4756060	0.2646	yes
chr16	4756061	4977541	0.3296	yes
chr16	4977542	5144583	0.3152	no
chr16	5144584	5351062	0.3761	yes
chr16	5351063	5606458	0.2473	no
chr16	5606459	5829768	0.2608	yes
chr16	5829769	6066914	0.2292	no
chr16	6066915	6308419	0.2123	no
chr16	6308420	6530187	0.2609	no
chr16	6530188	6737184	0.2703	no
chr16	6737185	6911786	NA	no
chr16	6911787	7123628	0.2304	yes
chr16	7123629	7456642	0.256	no
chr16	7456643	7791739	0.1996	no
chr16	7791740	8109478	0.2808	no
chr16	8109479	8312409	0.2291	yes
chr16	8312410	8509904	0.1954	no
chr16	8509905	8754142	0.0388	no
chr16	8754143	9058757	0.0877	no
chr16	9058758	9284530	0.1219	no
chr16	9284531	9605912	0.0956	no
chr16	9605913	9985150	NA	no
chr16	9985151	10262800	0.2519	no
chr16	10262801	10735468	0.1669	no
chr16	10735469	10967016	0.0255	yes
chr16	10967017	11178576	0.1508	no
chr16	11178577	11484881	0.1851	no
chr16	11484882	11702391	0.2473	no
chr16	11702392	11895900	0.4925	yes
chr16	11895901	12071671	0.3653	yes
chr16	12071672	12252780	0.1289	no
chr16	12252781	12503070	0.0415	no
chr16	12503071	12726502	0.0259	no
chr16	12726503	13014222	0.0989	no
chr16	13014223	13210732	NA	no
chr16	13210733	13407701	0.2774	yes
chr16	13407702	13659441	0.2594	yes
chr16	13659442	13846706	0.4431	yes
chr16	13846707	14035198	0.4447	yes
chr16	14035199	14250681	0.5893	yes
chr16	14250682	14456250	0.2799	yes
chr16	14456251	14643789	0.4445	yes
chr16	14643790	14820686	0.4661	yes
chr16	14820687	14970433	0.5624	yes
chr16	14970434	15124767	0.335	yes
chr16	15124768	15342752	0.2502	yes
chr16	15342753	15610732	0.1771	yes
chr16	15610733	15750566	0.4114	yes
chr16	15750567	15903493	0.4111	yes
chr16	15903494	16043547	0.5007	yes
chr16	16043548	16180743	0.4976	yes
chr16	16180744	16355656	0.5572	yes
chr16	16355657	16562466	0.3334	yes
chr16	16562467	16750044	0.3852	yes
chr16	16750045	16899948	0.1676	yes
chr16	16899949	17032933	0.2815	no
chr16	17032934	17222773	0.1542	yes
chr16	17222774	17389524	0.2234	no
chr16	17389525	17527447	0.0744	no
chr16	17527448	17655552	0.3639	yes
chr16	17655553	17786861	0.3984	yes
chr16	17786862	17928643	0.5161	no
chr16	17928644	18061956	0.381	no
chr16	18061957	18249028	0.3502	yes
chr16	18249029	18402730	0.2964	yes
chr16	18402731	18597431	0.438	no
chr16	18597432	18768585	0.1654	yes
chr16	18768586	18917278	0.1953	yes
chr16	18917279	19078896	0.2192	no
chr16	19078897	19194048	0.1121	no
chr16	19194049	19318421	0.2598	no
chr16	19318422	19461600	0.3685	no
chr16	19461601	19586976	0.2983	yes
chr16	19586977	19724680	0.2198	no
chr16	19724681	19953664	0.1091	no
chr16	19953665	20256936	0.0364	no
chr16	20256937	20466575	0.1299	yes
chr16	20466576	20680132	0.2714	yes
chr16	20680133	20796300	0.3514	yes
chr16	20796301	20958518	0.1381	no
chr16	20958519	21082876	0.5828	yes
chr16	21082877	21203761	0.5422	yes
chr16	21203762	21330683	0.4452	yes
chr16	21330684	21450444	0.4503	yes
chr16	21450445	21588192	0.6048	yes
chr16	21588193	21729481	0.4338	yes
chr16	21729482	21838589	0.5144	yes
chr16	21838590	21960409	0.6744	yes
chr17	1514	137037	0.2503	no
chr17	137038	243964	0.1406	no
chr17	243965	362554	0.2539	no
chr17	362555	501289	0.1267	no
chr17	501290	620053	0.2694	no
chr17	620054	779945	0.3359	no
chr17	779946	901111	0.1994	no
chr17	901112	1014177	0.2117	no
chr17	1014178	1138503	0.3499	no
chr17	1138504	1282569	0.1942	no
chr17	1282570	1418365	0.1224	no
chr17	1418366	1556360	0.2245	no
chr17	1556361	1690966	0.2287	no
chr17	1690967	1819501	0.1866	no
chr17	1819502	1953445	0.061	no
chr17	1953446	2106795	0.142	no
chr17	2106796	2260922	0.2201	no
chr17	2260923	2388274	0.0684	no
chr17	2388275	2502716	NA	no
chr17	2502717	2631627	NA	no
chr17	2631628	2777172	0.0828	no
chr17	2777173	2923491	NA	no
[truncated: 370 more rows]

## Sheet: Fig.3a
Fig. 3a. Principal component analysis (PCA) in the WGS panel.
	Principal components
Accession	PC1	PC2
Adjaruli Tetri	0.0346019	-0.125086
Agadai	0.0839565	-0.085079
Aglianico	0.0225384	0.0392656
Airen	0.0787812	0.0296243
Alexandroouli	0.0596745	-0.163463
Ansonica	0.0465975	0.0309889
Ararati	0.0883862	-0.0921745
armenia	0.00387187	-0.0406913
Assyrtiko	0.0685006	0.0105156
Asyl Kara	0.0702671	-0.0737704
Autumn Royal	0.0227096	-0.00532241
Azerbaijan1	0.0534975	-0.0983368
Azerbaijan2	0.0468607	-0.100214
Barbera	0.030134	0.0866507
Bayan Shirei	0.0808495	-0.101218
Berzamino	0.029899	0.0822138
Bombino Bianco	0.0447437	0.0448081
Cabernet Franc	0.00745885	0.0519314
Cabernet Sauvignon	0.01378	0.0741489
Carignan	0.0494733	0.0239085
Catarratto B.C.	0.0526742	0.0456036
Cesanese d'Affile	0.0172893	0.052124
Chaouch Blanc	0.0812027	0.00213965
Chardonnay	0.0272124	0.136061
Chasselas Blanc	0.0163978	0.117297
Clairette Blanche	0.0370984	0.0566555
Coarna Alba	0.079543	-0.00260273
Corvina Veronese	0.0245134	0.0656585
Daphnia	0.08347	-6.07882e-05
Disecka	0.0333318	0.0648104
Enantio	-0.0250609	0.0383709
Falanghina	0.0240187	0.0385045
Fiano	0.0216634	0.0698381
Fumat	0.00109205	0.0591121
Gamay Noir	0.0227129	0.114451
Garganega	0.0644749	0.0378311
Garnacha	0.0538195	0.0274139
georgia	-0.0057678	-0.0967108
Glera	0.0563049	0.0636861
Gordin Verde	0.0734574	0.0476373
Gorula	0.067193	-0.152307
Graciano	0.0460971	0.0492882
Grechetto Bianco	0.0366107	0.0373643
Greco di Tufo	0.00275099	0.0561531
Grignolino	0.0300493	0.0703752
Gyulyabi Dagestanskii	0.0818594	-0.0755432
GZ1	-0.0745232	0.00569871
Harslevelue	0.0741396	0.0596955
Helfensteiner	0.0227723	0.103735
Henab Turki	0.0863186	-0.0441888
Heunisch Weiss	0.0533653	0.115753
Italia	0.0391802	0.0397334
K2	-0.114667	-0.0287576
K22	-0.114873	-0.0221166
K26	-0.0765476	-0.000925038
K27	-0.0983272	-0.00209791
Kadarka	0.0755669	0.0314487
Kandahari Siah	0.0842692	-0.131147
KE_06	-0.0210466	0.0351221
KE_23	-0.0858581	0.00660016
Khop Khalat	0.0727768	-0.0965726
Kishmish Vatkana	0.0800669	-0.0965077
Kölner Blau	0.0337004	0.0658797
Lambrusco di Sorbara	-0.0175949	0.0339707
Lambrusco Grasparossa	0.012252	0.0748889
Limnio	0.0729679	0.0299962
Listan Negro	0.0561185	0.00908096
Malvasia Bianca Lunga	0.0643331	0.0129706
Malvasia del Lazio	0.0450252	0.0294775
Malvasia di Lipari	0.0407193	0.0320485
Malvasia Istriana	0.0519523	0.0656116
Marandi Shemakhinskii	0.0785498	-0.0804945
Mauzac Blanc	0.0139385	0.0919238
Mavrodaphni	0.0712971	0.0360982
Merlot Noir	0.0153176	0.090237
Mgaloblishvili	0.0406587	-0.136077
Montepulciano	0.0429438	0.0532864
Moscato di Scanzo	0.0159777	0.0681339
Mtsvane Kachuri	0.0536674	-0.159662
Muscat a Petits Grains B.	0.0644652	0.0904665
Muscat of Alexandria	0.0739872	0.0359455
Narma	0.0810641	-0.0733828
Nasco	0.0586623	0.0426348
Nebbiolo	0.00935653	0.0909604
Negro Amaro	0.0361247	0.0411017
Nero d'Avola	0.059385	0.0612561
Nieddu Mannu	0.0520109	0.038337
Nosiola	0.0317222	0.0619929
Ojaleshi	0.0399203	-0.126324
pakistan1	0.0739936	-0.0663737
pakistan3	0.0749139	-0.0763215
Pecorino	0.0193672	0.0735159
Petit Rouge	0.0256922	0.0652801
Picolit	0.0204771	0.0833518
Pignoletto	0.0313718	0.0357863
Pinela	0.0494134	0.108727
Pinot Noir	0.00244928	0.123994
PK14	-0.0537423	0.00252883
PK15	-0.0571464	0.0192356
Plechistik	0.0794673	-0.0242262
Raboso Piave	0.000854327	0.0640086
Red Globe	0.0401544	0.00367272
Refosco P.R.	0.0177037	0.0891493
Ribolla Gialla	0.0486033	0.102697
Riesling Weiss	0.0194295	0.0966238
Rkatsiteli	0.0560626	-0.100037
RM02	-0.100833	-0.0206144
Sagrantino	0.0345017	0.0532306
Sangiovese	0.0363142	0.0706436
Sauvignon Blanc	0.022004	0.0983375
Savagnin Blanc	0.00563411	0.118623
Schiava Gentile	0.0297719	0.0917647
Schiava Grossa	0.036054	0.0857386
Schioppettino	0.0407756	0.0389972
Sciavtsitska	0.0602705	-0.0935596
Semillon	0.0304299	0.102866
Sirgula	0.0704344	-0.160755
Sultanina	0.0797866	-0.101114
TA-5607	-0.0836553	-0.0121986
TA-5901	-0.0895605	-0.0188596
TA-5905	-0.0928425	-0.00826597
TA-6187	-0.0899773	-0.0141592
TA-6190	-0.0975353	-0.0188195
TA-6194	-0.110654	-0.0225719
TA-6195	-0.0799149	-0.00408117
TA-6197	-0.0879081	-0.0106776
TA-6198	-0.0962497	-0.0254828
TA-6199	-0.10346	-0.0210474
TA-6201	-0.0810724	-0.00847599
TA-6204	-0.0853011	-0.0189786
TA-6207	-0.084071	-0.0145261
TA-6208	-0.0747141	-0.0118163
TA-6209	-0.0903352	-0.0112314
TA-6210	-0.0989697	-0.0210478
TA-6211	-0.084002	-0.0170591
TA-6212	-0.117552	-0.0254195
TA-6213	-0.0888061	-0.0171026
TA-6216	-0.0767351	-0.0148785
TA-6219	-0.100392	-0.0180257
TA-6220	-0.123609	-0.0253833
TA-6222	-0.101017	-0.0212484
TA-6223	-0.0784516	-0.0116344
TA-6224	-0.108433	-0.0213221
TA-6225	-0.0919624	-0.00776923
TA-6228	-0.0841404	-0.0185246
TA-6230	-0.0816517	-0.0166967
TA-6233	-0.103672	-0.0215353
TA-6234	-0.11318	-0.0192605
TA-6235	-0.0915784	-0.0209673
TA-6236	-0.113463	-0.0264933
TA-6237	-0.0871665	-0.0186527
TA-6239	-0.0781874	-0.0130198
TA-6242	-0.111687	-0.0237079
TA-6243	-0.119088	-0.0262247
TA-6244	-0.0930679	-0.0154568
TA-6244	-0.0930679	-0.0154568
TA-6245	-0.0960405	-0.00129428
TA-6246	-0.10601	-0.00979696
TA-6247	-0.121272	-0.0280953
TA-6248	-0.106411	-0.0222466
TA-6250	-0.108547	-0.0207313
TA-6253	-0.0980428	-0.0117624
TA-6254	-0.124253	-0.0305012
TA-6255	-0.118317	-0.0275975
TA-6256	-0.105712	-0.019355
TA-6257	-0.105075	-0.0226078
TA-6258	-0.114006	-0.0231533
TA-6259	-0.100891	-0.013654
TA-6260	-0.0855571	-0.0098028
TA-6262	-0.105249	-0.0223714
TA-6263	-0.112322	-0.0287854
TA-6265	-0.115522	-0.0257195
TA-6266	-0.104283	-0.0228637
TA-6267	-0.11005	-0.0219325
Tagobi	0.0914023	-0.137052
Taifi Rozovyi	0.0845325	-0.0853251
Tannat	0.0145652	0.110805
Tavkveri	0.0782616	-0.108413
Tebrizi	0.0809824	-0.0862686
Tempranillo Tinto	0.0691594	0.0247289
Terbash	0.0874595	-0.12548
Terrano	0.00888353	0.0676393
Tibouren	0.0412231	0.0854999
Tocai Friulano	0.0228627	0.0875798
Touriga National	0.00854067	0.0844861
Trebbiano Toscano	0.0540137	0.0639809
Tribidrag	0.0614158	0.0531128
Tschvediansis Tetra	0.0560769	-0.124881
Turkmenistan2	0.0421103	-0.119135
Uva di Troia	0.0574051	0.0569591
V267	0.0480754	-0.0867054
V278	0.0345146	-0.182844
V292	0.0911486	-0.112058
V294	0.084032	-0.132511
V385	0.0719237	-0.0898249
V389	0.0467457	-0.11439
V395	-0.031788	-0.135793
V410	0.0865724	-0.129375
V411	0.027639	-0.132633
Verdicchio Bianco	0.0423576	0.0565951
Verduzzo Friulano	-0.000792235	0.0318153
Vermentino	0.0289696	0.0557082
Vernaccia S.G.	0.0425733	0.0329997
Welschriesling	0.012797	0.0744061
Zelen	0.0520288	0.0678144

## Sheet: Fig.3b and Suppl Fig. 32
Fig. 3b. Principal component analysis (PCA) in the diversity panel.
Supplementary Figure 32. Principal component analysis (PCA) as in Fig. 3 illustrating the extent of genetic diversity in the Iberian cultivated germplasm captured by the WGS panel.
				Principal components
original SNPset	Dataset	Sample name	Accession	PC1	PC2
chip	Laucou et al 2018	B00174W	Tsolikouri	-0.0014	0.0421
chip	Laucou et al 2018	B00174Y	Orlovi Nokti	-0.0196	0.0141
chip	Laucou et al 2018	B001754	Espadeiro Tinto	0.0094	-0.0022
chip	Laucou et al 2018	B001755	Chouchillon	0.0114	-0.0381
chip	Laucou et al 2018	B001756	Araklinos	-0.0196	0.0027
chip	Laucou et al 2018	B001759	Cabernet Franc	0.0173	-0.0077
chip	Laucou et al 2018	B00175C	Medouar	-0.0243	0.0238
chip	Laucou et al 2018	B00CW9C	Carignan	-0.018	0.0099
chip	Laucou et al 2018	B00CW9D	Malvasia di Sardegna	-0.0068	0.0049
chip	Laucou et al 2018	B00CW9E	Colorino	0.0111	-0.0142
chip	Laucou et al 2018	B00CW9F	Savagnin Blanc	0.0149	-0.0962
chip	Laucou et al 2018	B00DWXT	Castellana Blanca	-0.0129	0.0006
chip	Laucou et al 2018	B00EI4J	Plant de Pedebernade 1	0.0218	-0.0332
chip	Laucou et al 2018	B00EI4L	Roussette Basse de Seyssel	0.0115	-0.0466
chip	Laucou et al 2018	B00EI4M	Carcajolo	-0.0054	-0.0081
chip	Laucou et al 2018	B00EI4N	Avarengo	0.0102	-0.0201
chip	Laucou et al 2018	B00EI4O	Poulsard	0.0078	-0.0347
chip	Laucou et al 2018	B00EI4P	Donzelinho Branco	0.0047	-0.0395
chip	Laucou et al 2018	B00EI4Q	Gibert	0.0029	-0.0345
chip	Laucou et al 2018	B00EI4R	Baroque	0.0091	-0.0393
chip	Laucou et al 2018	B00EI4U	Dili Kaftar	-0.0181	0.0264
chip	Laucou et al 2018	B00EI4W	Ambary	-0.0225	0.0269
chip	Laucou et al 2018	B00EI55	Ferral = Achladi	-0.0233	0.0037
chip	Laucou et al 2018	B00EI5B	Bezoul el Kelba	-0.0195	0.019
chip	Laucou et al 2018	B00EI5C	Amigne	-0.0077	-0.0296
chip	Laucou et al 2018	B00EI5D	Lambrusco di Sorbara	0.029	-0.0107
chip	Laucou et al 2018	B00EI5J	Coda di Volpe Bianca	-0.0055	0.0023
chip	Laucou et al 2018	B00EI5M	Zemoasa	-0.014	-0.0174
chip	Laucou et al 2018	B00EI5N	Brun Fourca	-0.0096	-0.0105
chip	Laucou et al 2018	B00EJJS	Palomino Fino = Listán	-0.0203	0.0181
chip	Laucou et al 2018	B00EJJW	Tempranillo	-0.0177	0.0091
chip	Laucou et al 2018	B00EJK1	Albillo Real	-0.0088	-0.0074
chip	Laucou et al 2018	B00EJK3	Aledo	-0.0224	0.0121
chip	Laucou et al 2018	B00EJK4	Alphonse Lavallée	-0.0214	0.0036
chip	Laucou et al 2018	B00EJK6	Zalema	-0.0192	0.0183
chip	Laucou et al 2018	B00EJK7	Uva de Rey	-0.0234	0.0142
chip	Laucou et al 2018	B00EJK8	Pedro Ximénez	-0.016	0.0083
chip	Laucou et al 2018	B00EJK9	Derechero	-0.0181	0.001
chip	Laucou et al 2018	B00EJKA	Xarello	-0.0195	0.0047
chip	Laucou et al 2018	B00EJKB	Parellada	-0.0152	-0.0044
chip	Laucou et al 2018	B00EJKE	Airén	-0.0258	0.0095
chip	Laucou et al 2018	B00EJKF	Verdejo de Salamanca	-0.0224	0.0167
chip	Laucou et al 2018	B00EJKG	Mencia	-0.0038	-0.0225
chip	Laucou et al 2018	B00EJKI	Borraçal	0.0151	-0.0149
chip	Laucou et al 2018	B00EJKL	Alcañon	-0.0194	0.0126
chip	Laucou et al 2018	B00EJKM	Treixadura	-0.0078	-0.0286
chip	Laucou et al 2018	B00EJKP	Moristel	-0.0206	0.007
chip	Laucou et al 2018	B00EJKR	Planta Mula faux	-0.0184	0.0136
chip	Laucou et al 2018	B00EJKS	Planta Nova	-0.0259	0.0161
chip	Laucou et al 2018	B00EJKV	Napoleon = Don Mariano	-0.0224	0.0141
chip	Laucou et al 2018	B00EJL0	Forcallat Tinta	-0.0171	-0.0008
chip	Laucou et al 2018	B00EJL2	Trousseau	-0.0027	-0.0573
chip	Laucou et al 2018	B00EJL3	Negra Mole	-0.0204	0.0021
chip	Laucou et al 2018	B00EJL6	Alarije	-0.0233	0.021
chip	Laucou et al 2018	B00EJL7	Valensi Noir	-0.0227	0.017
chip	Laucou et al 2018	B00EJL8	Vijiriega	-0.0227	0.0131
chip	Laucou et al 2018	B00EJL9	Dominga	-0.0236	0.0195
chip	Laucou et al 2018	B00EJLA	Alvarelhão	0.0087	-0.0303
chip	Laucou et al 2018	B00EJLB	Manseng Noir	0.025	-0.0551
chip	Laucou et al 2018	B00EJLC	Monstruosa	-0.021	0.016
chip	Laucou et al 2018	B00EJLE	Ragol	-0.0161	0.019
chip	Laucou et al 2018	B00EJLF	Sumoll Tinto	-0.0097	0.0016
chip	Laucou et al 2018	B00EJLG	Trepat	-0.0169	-0.002
chip	Laucou et al 2018	B00EJLH	Tinta Madeira	-0.004	-0.0544
chip	Laucou et al 2018	B00EJLJ	Verdil	-0.0167	0.0156
chip	Laucou et al 2018	B00EJLL	Verdejo	0.005	-0.0409
chip	Laucou et al 2018	B00EJLQ	Txakoli = Hondarrabi Beltza	0.0244	-0.0402
chip	Laucou et al 2018	B00EJLS	Icod de los Vinos	-0.0216	0.0133
chip	Laucou et al 2018	B00EQSC	Sasca (Collection Ravaz)	-0.0154	-0.0087
chip	Laucou et al 2018	B00EQSD	Skiadopoulo	-0.0167	-0.0052
chip	Laucou et al 2018	B00EQSE	Starinky	-0.0177	0.0117
chip	Laucou et al 2018	B00EQSF	Stavroto faux (Collection Lykovrissi)	-0.0152	0.0155
chip	Laucou et al 2018	B00EQSG	Totika	-0.0195	-0.0022
chip	Laucou et al 2018	B00EQSH	Urbanitraube Noir (Collection Oberlin)	-0.0178	-0.0046
chip	Laucou et al 2018	B00EQSI	Urmi Dinka	-0.0201	0.0011
chip	Laucou et al 2018	B00EQSJ	Tzimliansky Belyi	-0.0056	0.0174
chip	Laucou et al 2018	B00EQSL	Caprugnone	-0.016	-0.0088
chip	Laucou et al 2018	B00EQSM	Mourvèdre Goulé	-0.0089	0.0054
chip	Laucou et al 2018	B00EQSN	Hagnos Zöld	-0.0228	-0.0063
chip	Laucou et al 2018	B00EQSO	Plant de Ponteilla (Jaubert)	-0.0111	-0.0015
chip	Laucou et al 2018	B00EQSP	Öreg Kadarka	-0.0185	-0.0118
chip	Laucou et al 2018	B00EQSQ	Kakotryghis	-0.0166	-0.0079
chip	Laucou et al 2018	B00EQSS	Avgoustiatis	-0.0214	0.0075
chip	Laucou et al 2018	B00EQST	Muscate (Collection Ravaz)	-0.0175	0.0136
chip	Laucou et al 2018	B00EQSU	Kéknyelü	-0.0157	-0.011
chip	Laucou et al 2018	B00EQSV	Rossara	-0.0068	-0.026
chip	Laucou et al 2018	B00EQSY	Montepulciano	-0.0075	0.0022
chip	Laucou et al 2018	B00EQSZ	Ansonica	-0.0133	0.0137
chip	Laucou et al 2018	B00EQT0	Bellone	-0.0126	-0.0071
chip	Laucou et al 2018	B00EQT1	Bonamico	-0.0072	-0.0201
chip	Laucou et al 2018	B00EQT2	Lisztes Feher	-0.0114	0.0066
chip	Laucou et al 2018	B00EQT3	Kövidinka	-0.0172	-0.0132
chip	Laucou et al 2018	B00EQT5	Blank Blauer	-0.0217	-0.0028
chip	Laucou et al 2018	B00EQT6	Rudezusa	-0.0106	-0.0143
chip	Laucou et al 2018	B00EQT7	Nincusa	-0.0187	-0.0036
chip	Laucou et al 2018	B00EQT8	Ruzevina (Jelaska)	-0.0157	-0.0051
chip	Laucou et al 2018	B00EQT9	Posip Bijeli	-0.0157	-0.0042
chip	Laucou et al 2018	B00EQTA	Rosa Menna di Vacca	-0.019	0.0109
chip	Laucou et al 2018	B00EQTB	Negru Virtos	-0.0191	-0.0058
chip	Laucou et al 2018	B00EQTC	Kartsiotis	-0.0171	-0.0019
chip	Laucou et al 2018	B00EQTD	Fokiano	-0.0205	0.0137
chip	Laucou et al 2018	B00EQTF	Mission = Listán prieto	-0.0151	0.0175
chip	Laucou et al 2018	B00EQTG	Malvasia Istriana	-0.0091	-0.0079
chip	Laucou et al 2018	B00EQTH	Balbut Bijeli	-0.0109	0.0109
chip	Laucou et al 2018	B00EQTI	Bianco d'Alessano	-0.0189	-0.0022
chip	Laucou et al 2018	B00EQTJ	Dimrit	-0.0215	0.0161
chip	Laucou et al 2018	B00EQTK	Gouais blanc	-0.0074	-0.0302
chip	Laucou et al 2018	B00EQTL	Pozsonyi Feher	-0.0071	-0.024
chip	Laucou et al 2018	B00EQTM	Crimposie	-0.0175	-0.0121
chip	Laucou et al 2018	B00EQTN	Feteasca Regala	-0.0093	-0.0205
chip	Laucou et al 2018	B00EQTO	Verdeca = Lagorthi	-0.0223	0.0129
chip	Laucou et al 2018	B00EQTP	Platyracho	-0.0169	0.0073
chip	Laucou et al 2018	B00EQTQ	Staphidampelo	-0.0168	0.0076
chip	Laucou et al 2018	B00EQTR	Strophyliatico	-0.0186	0.006
chip	Laucou et al 2018	B00EQTS	Cococciola	-0.016	-0.0062
chip	Laucou et al 2018	B00EQTT	Greco Bianco	-0.0149	-0.0009
chip	Laucou et al 2018	B00EQTU	Galbena Uriasa	-0.0172	-0.0104
chip	Laucou et al 2018	B00EQTX	Nieddera	-0.0154	-0.003
chip	Laucou et al 2018	B00EQTY	Sorok Let Oktiabria	-0.0183	-0.0187
chip	Laucou et al 2018	B00EQTZ	Heroldrebe	-0.0093	-0.0314
chip	Laucou et al 2018	B00EQU1	Codivarta	-0.0073	0.0039
chip	Laucou et al 2018	B00EQU2	Zakynthino	-0.0165	0.0006
chip	Laucou et al 2018	B00EQU3	Gheméra	-0.0201	0.0135
chip	Laucou et al 2018	B00EQU4	Moscato Giallo	-0.0141	-0.0154
chip	Laucou et al 2018	B00EQU5	Kolontar	-0.0139	-0.0007
chip	Laucou et al 2018	B00EQU6	Coarna Alba	-0.0209	0.0075
chip	Laucou et al 2018	B00EQU8	Gros Bourgogne	-0.018	-0.0192
chip	Laucou et al 2018	B00EQUC	Magdeleine Noire des Charentes	0.0105	-0.0711
chip	Laucou et al 2018	B00EQUD	Wildbacher de Hongrie (Collection Ravaz)	-0.0019	-0.0325
chip	Laucou et al 2018	B00EQUE	Plant de Chaudefonds 53 (Fardeau)	0.0091	-0.037
chip	Laucou et al 2018	B00EQUF	Cahours	0.0064	-0.0112
chip	Laucou et al 2018	B00EQUH	Galotta	0.0142	-0.0492
chip	Laucou et al 2018	B00EQUI	Corason de Kabritte Blanc	0.0017	-0.0651
chip	Laucou et al 2018	B00EQUK	Arinto tinto (Collection Soares Franco)	-0.0034	-0.0151
chip	Laucou et al 2018	B00EQUL	Grosse Mérille	-0.0022	-0.0489
chip	Laucou et al 2018	B00EQUM	Casetta	0.0248	-0.0099
chip	Laucou et al 2018	B00EQUN	Lameiro	0.0119	-0.0176
chip	Laucou et al 2018	B00EQUO	Massirart	0.0069	-0.0512
chip	Laucou et al 2018	B00EQUP	Nevoeira	0	-0.0082
chip	Laucou et al 2018	B00EQUR	Pero Godal	-0.0104	-0.032
chip	Laucou et al 2018	B00EQUS	Ramisco	0.007	-0.0002
chip	Laucou et al 2018	B00EQUT	Piquepoul Noir	-0.0003	-0.0441
chip	Laucou et al 2018	B00EQUU	Gros Cabernet	0.0146	-0.0355
chip	Laucou et al 2018	B00EQUV	Freisa	0.0172	-0.033
chip	Laucou et al 2018	B00EQUW	Lagrein	0.0104	-0.0294
chip	Laucou et al 2018	B00EQUX	Chatus	0.0115	-0.0467
chip	Laucou et al 2018	B00EQUY	Verdiso	-0.0002	-0.0252
chip	Laucou et al 2018	B00EQUZ	Dureza	0.0149	-0.0735
chip	Laucou et al 2018	B00EQV0	Vinhão	0.0152	-0.0331
chip	Laucou et al 2018	B00EQV1	Touriga Nacional	0.0125	-0.0435
chip	Laucou et al 2018	B00EQV2	Verdelho Tinto femelle	0.0121	-0.0129
chip	Laucou et al 2018	B00EQV3	Joubertin	0.0175	-0.0618
chip	Laucou et al 2018	B00EQV4	Heunisch Schwarz	0.0083	-0.0232
chip	Laucou et al 2018	B00EQV5	Affenthaler	0.0037	-0.0468
chip	Laucou et al 2018	B00EQV7	Mondeuse Blanche	0.0062	-0.0147
chip	Laucou et al 2018	B00EQV8	Arvine	0.019	-0.0282
chip	Laucou et al 2018	B00EQV9	Mècle	0.0125	-0.0389
chip	Laucou et al 2018	B00EQVA	Rivairenc = Aspiran noir	-0.0046	-0.0221
chip	Laucou et al 2018	B00EQVB	Humagne Blanc	-0.0036	-0.0323
chip	Laucou et al 2018	B00EQVC	Cacaboué	0.0059	-0.0432
chip	Laucou et al 2018	B00EQVD	Arbane	0.0016	-0.029
chip	Laucou et al 2018	B00EQVE	Gascon	0.0034	-0.0643
chip	Laucou et al 2018	B00EQVF	Roublot	0.0086	-0.0645
chip	Laucou et al 2018	B00EQVG	Breider 5-6	-0.0033	-0.0744
chip	Laucou et al 2018	B00EQVH	Lambrusco Marani	0.0269	0.0012
chip	Laucou et al 2018	B00EQVI	Landroter = Cornalin du Valais	0.0086	-0.0231
chip	Laucou et al 2018	B00EQVJ	Mireille	-0.0115	-0.042
chip	Laucou et al 2018	B00EQVK	Bacchus	0.0093	-0.0638
chip	Laucou et al 2018	B00EQVL	Arinarnoa	0.0117	-0.0387
chip	Laucou et al 2018	B00EQVM	Completer	0.0161	-0.0543
chip	Laucou et al 2018	B00EQVN	Baserri	0.0161	-0.0419
chip	Laucou et al 2018	B00EQVO	Mourtaou	-0.0033	-0.0399
chip	Laucou et al 2018	B00EQVP	Balsamina (Collection Oberlin)	0.0001	-0.052
chip	Laucou et al 2018	B00EQVR	Penouille	0.0111	-0.0406
chip	Laucou et al 2018	B00EQVS	Aouillat	0.0124	-0.0408
chip	Laucou et al 2018	B00EQVT	Camaraou Noir	0.0142	-0.04
chip	Laucou et al 2018	B00EQVU	Négret Pounjut	0.0016	-0.0485
chip	Laucou et al 2018	B00EQVV	Len de l'El	0.0019	-0.0487
chip	Laucou et al 2018	B00EQVW	Alfrocheiro Preto	0.001	-0.057
chip	Laucou et al 2018	B00EQVX	Terret Bouschet	-0.0001	-0.0473
chip	Laucou et al 2018	B00EQVY	Chasselas	0.0097	-0.0756
chip	Laucou et al 2018	B00EQVZ	Kaisermuskat	0.0059	-0.0465
chip	Laucou et al 2018	B00EQW1	Salicette (Collection Parc de la Tête d'Or)	0.0012	-0.0718
chip	Laucou et al 2018	B00EQX0	Frankenthal	-0.0065	-0.0351
chip	Laucou et al 2018	B00EQX1	Razachie Rosie	-0.0138	-0.0139
chip	Laucou et al 2018	B00EQX2	Babica Crna	-0.0144	-0.0071
chip	Laucou et al 2018	B00EQX3	Graciano = Morrastel	-0.0059	-0.0109
chip	Laucou et al 2018	B00EQX4	Saint Laurent	0.0144	-0.084
chip	Laucou et al 2018	B00EQX6	Alba Imputotato	-0.0184	-0.0053
chip	Laucou et al 2018	B00EQX7	Rosaky Rose faux	-0.019	0.0083
chip	Laucou et al 2018	B00EQX8	Sao Mamede	0.0257	-0.0208
chip	Laucou et al 2018	B00EQX9	Fumin	0.002	-0.0394
chip	Laucou et al 2018	B00EQXA	Opsimo Edessis	-0.0198	0.0111
chip	Laucou et al 2018	B00EQXB	Moscato di Terracina	-0.0151	-0.0099
chip	Laucou et al 2018	B00EQXC	Pagadebiti	-0.0143	-0.0062
chip	Laucou et al 2018	B00EQXD	Courbu	0.0273	-0.0463
chip	Laucou et al 2018	B00EQXE	Lialmigui	-0.0205	0.0141
chip	Laucou et al 2018	B00EQXF	Ahmeh Sal apyrène	-0.0222	0.0192
chip	Laucou et al 2018	B00EQXG	Vidiano	-0.0193	0.011
chip	Laucou et al 2018	B00EQXH	Primitivo	-0.0173	-0.0052
chip	Laucou et al 2018	B00EQXI	Aromriesling	0.0068	-0.057
chip	Laucou et al 2018	B00EQXJ	Corbeau	0.019	-0.0682
chip	Laucou et al 2018	B00EQXK	Pardina	-0.02	0.0207
chip	Laucou et al 2018	B00EQXL	Muscat d'Alexandrie	-0.0214	-0.006
chip	Laucou et al 2018	B00EQXM	Impigno	-0.0185	-0.0038
chip	Laucou et al 2018	B00EQXN	Vulpea faux (Collection Ravaz)	-0.0155	-0.0159
chip	Laucou et al 2018	B00EQXO	Grain	0.0003	-0.0308
chip	Laucou et al 2018	B00EQXP	Galbena de Odobesti	-0.0198	-0.0158
chip	Laucou et al 2018	B00EQXQ	Belle Denise	0.0038	-0.0418
chip	Laucou et al 2018	B00EQXR	Centennial Seedless	-0.0198	0.0015
chip	Laucou et al 2018	B00EQXS	Abouhou	-0.0229	0.0222
chip	Laucou et al 2018	B00EQXT	Siah	-0.0222	0.0173
chip	Laucou et al 2018	B00EQXU	Olivette Rose	-0.0219	0.0009
chip	Laucou et al 2018	B00EQXV	Tsitsa Kaprei	-0.0196	0.0156
chip	Laucou et al 2018	B00EQXW	Tibouren	-0.0039	-0.0291
chip	Laucou et al 2018	B00EQXX	Labrusco	0.0241	-0.012
chip	Laucou et al 2018	B00EQYP	Koutlaksky Belyi	-0.0209	0.0215
chip	Laucou et al 2018	B00EQYQ	Pasiga	-0.0215	0.0182
chip	Laucou et al 2018	B00EQYR	Kichmich Tcherni	-0.0203	0.0331
chip	Laucou et al 2018	B00EQYS	Variété d'oasis Bou Chemma 46	-0.0237	0.0134
chip	Laucou et al 2018	B00EQYT	C 50-171 (Ramming)	-0.0211	0.016
chip	Laucou et al 2018	B00EQYU	B 40-97 (Ramming)	-0.0216	0.0116
chip	Laucou et al 2018	B00EQYW	Chami Abiad	-0.0216	0.0193
chip	Laucou et al 2018	B00EQYX	Angoor Kalan	-0.0228	0.0325
chip	Laucou et al 2018	B00EQYY	Doppel Augen	-0.0185	0.0272
chip	Laucou et al 2018	B00EQYZ	Garbanega faux (Istituto San Michele)	0.004	-0.0326
chip	Laucou et al 2018	B00EQZ0	Gharbi	-0.0221	0.0124
chip	Laucou et al 2018	B00EQZ1	Graeco	-0.0189	0.0197
chip	Laucou et al 2018	B00EQZ2	Khoussaïné Blanc	-0.0214	0.0218
chip	Laucou et al 2018	B00EQZ3	Kolossié Gebirgig	-0.0142	0.017
chip	Laucou et al 2018	B00EQZ7	Nero Grosso	-0.0221	-0.0013
chip	Laucou et al 2018	B00EQZ8	Öküz Gözü faux	-0.0229	0.0199
chip	Laucou et al 2018	B00EQZ9	Plyto	-0.0195	0.0199
chip	Laucou et al 2018	B00EQZA	Chirai Obak	-0.0208	0.026
chip	Laucou et al 2018	B00EQZB	Tavkveri	-0.0161	0.0229
chip	Laucou et al 2018	B00EQZC	Baresana = Korithi aspro	-0.0231	0.0267
chip	Laucou et al 2018	B00EQZD	Zeini Abiad	-0.0252	0.0194
chip	Laucou et al 2018	B00EQZE	Vassarga Bielaia	-0.0224	0.0261
chip	Laucou et al 2018	B00EQZF	Perricone	-0.0105	0.0028
chip	Laucou et al 2018	B00EQZG	Ohanes	-0.021	0.0165
chip	Laucou et al 2018	B00EQZH	Teta de Vaca = De Cuerno	-0.0203	0.0253
chip	Laucou et al 2018	B00EQZI	Assoued Kere	-0.0245	0.0246
chip	Laucou et al 2018	B00EQZJ	Chahnani	-0.0207	0.0226
chip	Laucou et al 2018	B00EQZK	Verico	-0.0213	0.0265
chip	Laucou et al 2018	B00EQZL	Tachtas	-0.0251	0.0206
chip	Laucou et al 2018	B00EQZM	Hadari	-0.0244	0.0179
chip	Laucou et al 2018	B00EQZN	Bou Khanzir Noir	-0.0187	0.0186
chip	Laucou et al 2018	B00EQZO	Garrido Macho	-0.0215	0.0157
chip	Laucou et al 2018	B00EQZP	Azizi el Jaïa	-0.0187	0.0085
chip	Laucou et al 2018	B00EQZQ	Khalt	-0.0225	0.0181
chip	Laucou et al 2018	B00EQZR	Bogazkere	-0.021	0.0131
chip	Laucou et al 2018	B00EQZS	Razdani	-0.0217	0.0189
chip	Laucou et al 2018	B00EQZU	July Muscat	-0.0199	-0.008
chip	Laucou et al 2018	B00EQZV	Negru Mare	-0.0192	0.0298
chip	Laucou et al 2018	B00EQZW	Alexandroouli	-0.0068	0.0354
chip	Laucou et al 2018	B00EQZX	Arakseni Tcherni	-0.0206	0.0153
chip	Laucou et al 2018	B00EQZY	Assyl Kara	-0.0155	0.0133
chip	Laucou et al 2018	B00EQZZ	Peikani	-0.0253	0.0143
chip	Laucou et al 2018	B00ER00	Koz Ouzioum	-0.0224	0.0159
chip	Laucou et al 2018	B00ER01	Sapéré Otskhanouri faux	-0.0204	0.0188
chip	Laucou et al 2018	B00ER02	Soïaki	-0.022	0.0277
chip	Laucou et al 2018	B00ER03	Tagobi	-0.0204	0.0263
chip	Laucou et al 2018	B00ER04	Emerald Seedless	-0.0215	0.0105
chip	Laucou et al 2018	B00ER05	Sultanina de Bulgarie	-0.0215	0.03
chip	Laucou et al 2018	B00ER06	Ag Kiourdach faux (Collection Kichinev)	-0.0215	0.0201
chip	Laucou et al 2018	B00ER07	Sourkhak Biely	-0.022	0.0232
chip	Laucou et al 2018	B00ER08	Autumn Seedless	-0.0218	0.0219
chip	Laucou et al 2018	B00ER09	Gantziandan	-0.0127	0.0239
chip	Laucou et al 2018	B00ER0B	Asswad Abou Khislé	-0.022	0.019
chip	Laucou et al 2018	B00ER0C	Katta-Kourgan	-0.0235	0.0258
chip	Laucou et al 2018	B00ER0D	Akiki	-0.0211	0.0166
chip	Laucou et al 2018	B00ER0E	Darkaia noir = Coarna neagra	-0.023	0.0225
chip	Laucou et al 2018	B00ER0F	Hunisa	-0.021	0.0208
chip	Laucou et al 2018	B00ER0G	Khalili Belyi	-0.0169	0.0207
chip	Laucou et al 2018	B00ER0H	Danugue	-0.0237	0.0251
chip	Laucou et al 2018	B00ER0I	Molinera Gorda	-0.0229	0.019
chip	Laucou et al 2018	B00ER0J	Nehelescol	-0.0212	0.0015
chip	Laucou et al 2018	B00ER0K	Dabouki	-0.0246	0.0249
chip	Laucou et al 2018	B00ER0L	Kizil Sapak faux	-0.0202	0.0177
chip	Laucou et al 2018	B00ER0M	Ahmar Derani	-0.0227	0.0208
chip	Laucou et al 2018	B00ER0N	Barlinka faux (Almeria)	-0.0228	0.0153
chip	Laucou et al 2018	B00ER0O	Doight du Neigne	-0.0232	0.0172
chip	Laucou et al 2018	B00ER0U	Ortega	0.0008	-0.0675
chip	Laucou et al 2018	B00ER0V	Ruby Cabernet	-0.0023	-0.011
chip	Laucou et al 2018	B00ER0X	Grillo	-0.0192	-0.0009
chip	Laucou et al 2018	B00ER0Y	Aïn el Bouma	-0.0178	0.0039
chip	Laucou et al 2018	B00ER0Z	Greco di Tufo	0.0192	-0.0018
chip	Laucou et al 2018	B00ER11	Athiri Lefko (Kotinis)	-0.0177	-0.0051
chip	Laucou et al 2018	B00ER12	Amessasse	-0.0225	0.0111
chip	Laucou et al 2018	B00ER13	Bobal	-0.0213	0.0191
chip	Laucou et al 2018	B00ER14	Grechetto = Pignoletto	-0.0043	0.01
chip	Laucou et al 2018	B00ER15	Monica femelle (Tunisie)	0.016	0.0221
chip	Laucou et al 2018	B00ER16	Cardinal	-0.0207	-0.0183
chip	Laucou et al 2018	B00ER18	Vernaccia di San Gimignano	-0.011	-0.0037
chip	Laucou et al 2018	B00ER19	Tinta Barroca	-0.0098	-0.0218
chip	Laucou et al 2018	B00ER1C	Outanant	-0.0217	0.0126
chip	Laucou et al 2018	B00ER1D	Fiano	0.0059	-0.0057
chip	Laucou et al 2018	B00ER1E	Crimson Seedless	-0.0214	0.0092
chip	Laucou et al 2018	B00ER1I	Khikhvi	-0.0062	0.0311
chip	Laucou et al 2018	B00ER1J	Raisaine	-0.0105	-0.0156
chip	Laucou et al 2018	B00ER1K	Persan	0.0223	-0.0747
chip	Laucou et al 2018	B00ER1L	Vintaïu	0.0008	-0.0227
chip	Laucou et al 2018	B00ER1O	Big Muscat Seedless	-0.0245	0.0011
chip	Laucou et al 2018	B00ER1P	Syrah	0.017	-0.0355
chip	Laucou et al 2018	B00ER1Q	Sultanine	-0.0223	0.0341
chip	Laucou et al 2018	B00ER1S	Kizil Yakdona	-0.0199	0.0298
chip	Laucou et al 2018	B00ER1U	Matilde	-0.0158	-0.0188
chip	Laucou et al 2018	B00ER1V	Zweigelt	0.0018	-0.0558
chip	Laucou et al 2018	B00ER1W	Dermatas	-0.0235	0.0083
chip	Laucou et al 2018	B00ER1X	Teinturier	0.0039	-0.0942
chip	Laucou et al 2018	B00ER1Y	Tini	-0.0171	0.0126
chip	Laucou et al 2018	B00ER28	Mai 3	-0.0134	-0.0172
chip	Laucou et al 2018	B00ER2A	Kapistroni Tétri hermaphrodite (Coll. Kichinev)	-0.0029	0.0234
chip	Laucou et al 2018	B00ER2B	Sultana Moscata	-0.0213	0.0108
chip	Laucou et al 2018	B00ER2E	Morenzi	-0.0162	-0.0107
chip	Laucou et al 2018	B00ER2G	Fiesta	-0.0248	0.0166
chip	Laucou et al 2018	B00ER2I	Velika	-0.0171	0.0096
chip	Laucou et al 2018	B00ER2K	Maratheftiko	-0.0225	0.021
chip	Laucou et al 2018	B00ER2O	Gamay	0.0043	-0.0697
chip	Laucou et al 2018	B00ER2P	Vigne sauvage faux Fethiye 58-64	0.0333	0.0187
chip	Laucou et al 2018	B00ER2T	Obeidi	-0.0226	0.0181
chip	Laucou et al 2018	B00ER2W	Grappenoux	0.0124	-0.0536
chip	Laucou et al 2018	B00ER2X	Picolit	0.0071	-0.0228
chip	Laucou et al 2018	B00ER2Y	Lignan	-0.0044	-0.0306
chip	Laucou et al 2018	B00ER30	Naosé	-0.0188	0.0271
chip	Laucou et al 2018	B00ER32	Pinotage	0.0076	-0.0606
chip	Laucou et al 2018	B00ER33	Servanin	0.0122	-0.0319
chip	Laucou et al 2018	B00ER35	Ithaki	-0.0136	-0.0325
chip	Laucou et al 2018	B00ER36	Arneis	0.0058	-0.0246
chip	Laucou et al 2018	B00ER38	Badagui Noir	0.0096	0.0291
chip	Laucou et al 2018	B00ER39	Hweidi	-0.0229	0.0233
chip	Laucou et al 2018	B00ER3A	Castelão = Periquita	-0.0146	-0.0172
chip	Laucou et al 2018	B00ER3B	Dedo de Dama	-0.0233	0.0117
chip	Laucou et al 2018	B00ER3C	Roi des Précoces	0.004	-0.0698
chip	Laucou et al 2018	B00ER3E	Heptakilo	-0.0228	0.0237
chip	Laucou et al 2018	B00ER3G	Moscatuel	-0.0234	-0.0027
chip	Laucou et al 2018	B00ER3I	Semidano	-0.0147	0.0034
chip	Laucou et al 2018	B00ER3Q	Arrouya	0.0153	-0.0347
chip	Laucou et al 2018	B00ER3R	Merbein Seedless	-0.0244	0.0241
chip	Laucou et al 2018	B00ER3S	Sylvaner	0.0006	-0.0658
chip	Laucou et al 2018	B00ER3T	Santanera	-0.0178	0.0069
chip	Laucou et al 2018	B00ER3W	Madeleine Angevine Oberlin	-0.0108	-0.0511
chip	Laucou et al 2018	B00ER3Y	Basilikumtraube	0.0076	-0.0975
chip	Laucou et al 2018	B00ER49	Mondeuse	0.0175	-0.0474
chip	Laucou et al 2018	B00ER4A	Maturana Blanca	-0.0004	-0.0566
chip	Laucou et al 2018	B00ER4J	Moravia Agria	-0.0208	0.008
chip	Laucou et al 2018	B00ER4K	Arinto do Dão	-0.0116	-0.0178
chip	Laucou et al 2018	B00ER4M	Verjus	-0.0211	0.0125
chip	Laucou et al 2018	B00ER4S	Nimrang Rouge	-0.0188	0.031
chip	Laucou et al 2018	B00ER4V	Pinot Noir	0.0183	-0.101
chip	Laucou et al 2018	B00ER4W	Cayam	-0.0138	-0.0089
chip	Laucou et al 2018	B00ER4Z	Prima	-0.0148	-0.0174
chip	Laucou et al 2018	B00ER52	Mourisco Tinto = Marufo	-0.0172	0.0123
chip	Laucou et al 2018	B00ER53	Asprinio Bianco	0.0021	-0.001
chip	Laucou et al 2018	B00ER55	Houssein Rouge	-0.0213	0.0254
chip	Laucou et al 2018	B00ER58	Kanzler	0.0091	-0.0655
chip	Laucou et al 2018	B00ER5A	Douradinha	0.0112	-0.0381
chip	Laucou et al 2018	B00ER5B	Orangetraube	0.0131	-0.0872
chip	Laucou et al 2018	B00ER5E	Kandahari Siah	-0.019	0.0251
chip	Laucou et al 2018	B00ER5F	Piedirosso	-0.0032	-0.0045
chip	Laucou et al 2018	B00ER5G	Trebbiano Spoletino	0.0158	0.0037
chip	Laucou et al 2018	B00ER5H	Irsai Oliver	-0.0075	-0.0487
chip	Laucou et al 2018	B00ER5I	Lambrusco Salamino (Collection Conegliano)	0.0261	0.0009
chip	Laucou et al 2018	B00ER5J	Miguel de Arco	-0.0182	0.0024
chip	Laucou et al 2018	B00ER5K	Gibi = Hebén	-0.0249	0.0162
chip	Laucou et al 2018	B00ER5L	Quiebratinajas	-0.0191	0.0192
chip	Laucou et al 2018	B00ER5N	Olivette Blanche	-0.0224	0.0158
chip	Laucou et al 2018	B00ER5O	Madeleine Salomon = Agostenga Blanc	0.0028	-0.0319
chip	Laucou et al 2018	B00ER5R	Loureiro	0.0089	-0.0157
chip	Laucou et al 2018	B00ER5S	Chardonnay	0.0051	-0.0723
chip	Laucou et al 2018	B00ER5T	Sercial	0.0052	-0.0151
chip	Laucou et al 2018	B00ER5U	Verduzzo Friulano	0.0154	0.0002
chip	Laucou et al 2018	B00ER5V	Uva di Trojanero	0.0045	0.0024
chip	Laucou et al 2018	B00ER5X	Chenin	0.0035	-0.055
chip	Laucou et al 2018	B00ER5Y	Gros Maroc	-0.0114	-0.0083
chip	Laucou et al 2018	B00ER5Z	Flame Seedless	-0.0238	0.0093
chip	Laucou et al 2018	B00ER60	Red Globe	-0.0189	0.0168
chip	Laucou et al 2018	B00ER62	Flora	0.0065	-0.0867
chip	Laucou et al 2018	B00ER65	Riesling	0.01	-0.0497
chip	Laucou et al 2018	B00ER69	Rossignola	-0.0027	-0.0131
chip	Laucou et al 2018	B00ER6A	Cinsaut	-0.0057	-0.0327
chip	Laucou et al 2018	B00ER6B	Sublima Seedless	-0.0228	-0.0001
chip	Laucou et al 2018	B00ER6C	Plant de Roubia (Marre)	-0.0068	0.0165
chip	Laucou et al 2018	B00ER6E	Pougayen	-0.0081	-0.0161
chip	Laucou et al 2018	B00ER6H	Pannonia Kincse	-0.0103	-0.0332
chip	Laucou et al 2018	B00ER6I	Bermestia Bianca	-0.0113	-0.0064
chip	Laucou et al 2018	B00ER6K	Big Perlon	-0.0249	-0.0077
chip	Laucou et al 2018	B00ER6L	Corbina Vicentina o Nostrana	0.0146	-0.0084
chip	Laucou et al 2018	B00ER6M	Monastrell = Mourvèdre	-0.0082	-0.0102
chip	Laucou et al 2018	B00ER6N	Kotsiphali faux (Collection Athènes)	-0.0101	-0.0171
chip	Laucou et al 2018	B00ER6P	Garganega	-0.0182	0.0195
chip	Laucou et al 2018	B00ER6Q	Sagrantino	-0.0026	-0.0036
chip	Laucou et al 2018	B00ER6U	Grüner Veltliner	0.0016	-0.044
chip	Laucou et al 2018	B00ER6V	Riesling italico	0.0112	-0.0233
chip	Laucou et al 2018	B00ER72	Limberger	-0.0101	-0.0245
chip	Laucou et al 2018	B00ER78	Aetonychi Mavro	-0.023	0.0223
chip	Laucou et al 2018	B00ER7A	Roumi noir	-0.0192	-0.0009
chip	Laucou et al 2018	B00ER7B	Malvar	-0.0221	0.0184
chip	Laucou et al 2018	B00ER7C	César	-0.0007	-0.0598
chip	Laucou et al 2018	B00ER7D	Diagalves	-0.0256	0.0076
chip	Laucou et al 2018	B00ER7E	Madeleine de Clermont	-0.0045	-0.0599
chip	Laucou et al 2018	B00ER7G	Turki	-0.0227	0.0177
chip	Laucou et al 2018	B00ER7I	Calabrese = Nero d'Avola	-0.014	0.0026
chip	Laucou et al 2018	B00ER7K	Epinou	0.0091	-0.0321
chip	Laucou et al 2018	B00ER7L	Schiradzouli	-0.0199	0.0256
chip	Laucou et al 2018	B00ER7N	Coada Vulpii	-0.0225	0.0152
chip	Laucou et al 2018	B00ER7O	Criolla Grande Sanjuanina	-0.0184	0.0037
chip	Laucou et al 2018	B00ER7Q	Tantovina	-0.0062	-0.0243
chip	Laucou et al 2018	B00ER7R	Baratcsuha Szürke	-0.0028	-0.0308
chip	Laucou et al 2018	B00ER7S	Goher	-0.0163	0.0057
chip	Laucou et al 2018	B00ER7T	Rubinovyi Magaracha	0.0024	-0.0029
chip	Laucou et al 2018	B00ER7U	Königstraube	-0.0182	-0.0022
chip	Laucou et al 2018	B00ER7V	Nerello Cappuccio	-0.0067	0.0086
chip	Laucou et al 2018	B00ER7X	Kara Ouzume Aschkhabadsky	-0.0256	0.0181
chip	Laucou et al 2018	B00ER7Y	Furmint	-0.0132	-0.0203
chip	Laucou et al 2018	B00ER7Z	Stavroto	-0.0151	-0.0008
chip	Laucou et al 2018	B00ER80	Mancin	0.0251	-0.0235
chip	Laucou et al 2018	B00ER84	Krakhouna	0.0029	0.0305
chip	Laucou et al 2018	B00ER85	Victoria	-0.0221	-0.0029
chip	Laucou et al 2018	B00ER88	Misket Rusenski	-0.0212	-0.0074
chip	Laucou et al 2018	B00ER8B	Alicante Henri Bouschet	-0.0204	-0.0102
chip	Laucou et al 2018	B00ER8C	Odem	-0.0235	0.0284
chip	Laucou et al 2018	B00ER8I	Öküzgözü	-0.0237	0.0207
chip	Laucou et al 2018	B00ER8J	Siegerrebe	-0.0019	-0.0744
chip	Laucou et al 2018	B00ER8K	Matrassa	-0.0149	0.0243
chip	Laucou et al 2018	B00ER8L	Voïdomatis	-0.0171	-0.0028
chip	Laucou et al 2018	B00ER8M	Khindogny	-0.0172	0.016
chip	Laucou et al 2018	B00ER8N	Bajor Kék	-0.0176	-0.0106
chip	Laucou et al 2018	B00ER8Q	Bakhtiori	-0.0204	0.0257
chip	Laucou et al 2018	B00ER8R	Aïdani Mavro	-0.0182	0.0189
chip	Laucou et al 2018	B00ER8T	Glycostaphyllo	-0.0176	0.0018
chip	Laucou et al 2018	B00ER8U	Romeïko	-0.0205	0.0145
chip	Laucou et al 2018	B00ER8V	Fer	0.0087	-0.0651
chip	Laucou et al 2018	B00ER8W	Saperavi	-0.0102	0.0266
chip	Laucou et al 2018	B00ER8X	Gamaret	0.0062	-0.0712
chip	Laucou et al 2018	B00ER8Y	Plant d'Arrat	0.0165	-0.0367
chip	Laucou et al 2018	B00ER8Z	Balouti (Abbaye de Latroun)	-0.0138	0.0044
chip	Laucou et al 2018	B00ER91	Skylopnichtis	-0.0174	0.006
chip	Laucou et al 2018	B00ER92	Négret Castrais	0.0038	-0.0282
chip	Laucou et al 2018	B00ER93	Rannii Vira	-0.0218	0.0259
chip	Laucou et al 2018	B00ER94	Aragatzi	-0.0227	0.03
chip	Laucou et al 2018	B00ER95	Papazkarasi	-0.0208	0.001
chip	Laucou et al 2018	B00ER96	Macabeu	-0.0189	0.0088
chip	Laucou et al 2018	B00ER97	Bastardo Magaratchskii	-0.0033	-0.0102
chip	Laucou et al 2018	B00ER98	Grec Rouge	-0.0135	-0.02
chip	Laucou et al 2018	B00ER9A	Italia	-0.012	-0.0154
chip	Laucou et al 2018	B00ER9E	Garnacha = Grenache	-0.0171	0.0173
chip	Laucou et al 2018	B00ER9F	Tsitska	-0.0055	0.0251
chip	Laucou et al 2018	B00ER9G	Meslier Saint-François	-0.0099	-0.0594
chip	Laucou et al 2018	B00ER9H	Merlot	0.0126	-0.0366
chip	Laucou et al 2018	B00ER9J	Goldriesling	0.0111	-0.0714
chip	Laucou et al 2018	B00ER9M	Xinisteri	-0.0232	0.0198
chip	Laucou et al 2018	B00ER9O	Grignolino	0.0036	-0.0152
chip	Laucou et al 2018	B00ER9Q	Portugais Bleu	-0.002	-0.0502
chip	Laucou et al 2018	B00ER9R	Fuella Nera	-0.0143	0.0135
chip	Laucou et al 2018	B00ER9S	Ichkimar Biely faux (Collection Kichinev)	-0.0179	0.0235
chip	Laucou et al 2018	B00ER9T	Grassen	-0.014	-0.0122
chip	Laucou et al 2018	B00ER9V	Harslevelu	-0.019	-0.014
chip	Laucou et al 2018	B00ER9W	Sibirkovy	-0.0209	0.0079
chip	Laucou et al 2018	B00ER9X	Perlon	-0.0235	0.0033
chip	Laucou et al 2018	B00ER9Y	Muscat d'Istamboul	-0.019	-0.0036
chip	Laucou et al 2018	B00ERA0	Rabigato	-0.0024	-0.0079
chip	Laucou et al 2018	B00ERA1	Chava	-0.0034	0.0217
chip	Laucou et al 2018	B00ERA2	Kadarka	-0.0205	-0.0028
chip	Laucou et al 2018	B00ERA3	Avassirkhva	0.0046	0.0314
chip	Laucou et al 2018	B00ERA4	Assouad Karech	-0.024	0.0224
chip	Laucou et al 2018	B00ERA6	Bondola	0.0091	-0.0308
chip	Laucou et al 2018	B00ERA7	Petit Bouschet	-0.008	-0.0523
chip	Laucou et al 2018	B00ERA8	Tressot	0.0156	-0.07
chip	Laucou et al 2018	B00ERA9	Mayorquin	-0.0245	0.0182
chip	Laucou et al 2018	B00ERAA	Asprouda Santorinis	-0.0151	0.0023
chip	Laucou et al 2018	B00ERAB	Assouad Koupti	-0.0243	0.0223
chip	Laucou et al 2018	B00ERAC	Bayan Shirei	-0.0188	0.0195
chip	Laucou et al 2018	B00ERAE	Kasoufi de la Bekaa	-0.0229	0.0232
chip	Laucou et al 2018	B00ERAF	Tinto Cao	-0.0006	0.0025
chip	Laucou et al 2018	B00ERAH	Sauvaget Noir	-0.0138	0.0007
chip	Laucou et al 2018	B00ERAI	Wildrebe von Bauer	-0.0233	0.0212
chip	Laucou et al 2018	B00ERAJ	Bastardo Espanhol	-0.0164	-0.0208
chip	Laucou et al 2018	B00ERAK	Sytanich	0.0368	-0.0216
chip	Laucou et al 2018	B00ERAM	Feteasca Alba	-0.0094	-0.0118
chip	Laucou et al 2018	B00ERAO	Verdea Noir	-0.006	-0.0197
chip	Laucou et al 2018	B00ERAR	Zante Blanc (Collection Ravaz)	-0.0145	0.0034
chip	Laucou et al 2018	B00ERAT	Perle de Csaba	-0.0083	-0.0615
chip	Laucou et al 2018	B00ERAZ	Camaralet	0.0273	-0.0396
chip	Laucou et al 2018	B00ERB0	Usakheluri	0.0021	0.029
chip	Laucou et al 2018	B00ERB1	Vigne sauvage faux Tighzirt 1	0.0172	0.0127
chip	Laucou et al 2018	B00ERB2	Ferlongo	-0.0233	0.0064
chip	Laucou et al 2018	B00ERBM	Müsküle	-0.0229	0.0206
chip	Laucou et al 2018	B00ERBP	Mskhali	-0.024	0.0189
chip	Laucou et al 2018	B00ERBR	Raboso Piave	0.0181	-0.0168
chip	Laucou et al 2018	B00ERBS	Bezoul el Aouda	-0.0249	0.0244
chip	Laucou et al 2018	B00ERBU	Rassegui	-0.0244	0.0181
chip	Laucou et al 2018	B00ERBV	Serna INTA	-0.0257	0.0073
chip	Laucou et al 2018	B00ERBW	Arna Guirna	-0.0205	0.0221
chip	Laucou et al 2018	B00ERBX	Ancellotta	0.026	-0.0176
chip	Laucou et al 2018	B00ERC2	Assali Al Arous	-0.0217	0.0177
chip	Laucou et al 2018	B00ERC4	Muscat Ottonel	0	-0.0548
chip	Laucou et al 2018	B00ERC5	Vigne sauvage faux Mouchouses 1	0.0205	-0.007
chip	Laucou et al 2018	B00ERC6	Ag Isioum	-0.0212	0.0213
chip	Laucou et al 2018	B00ERC8	Chaptal	-0.0206	0.0277
chip	Laucou et al 2018	B00ERCA	Catarratto bianco	-0.0149	0.01
chip	Laucou et al 2018	B00ERCD	Albaranzeuli Bianco	-0.0153	-0.0051
chip	Laucou et al 2018	B00ERCG	Ichkimar	-0.0212	0.0309
chip	Laucou et al 2018	B00ERCI	Basicata	-0.0209	-0.0036
chip	Laucou et al 2018	B00ERCK	Chaouch Blanc	-0.0237	0.0189
chip	Laucou et al 2018	B00ERCL	Dimiat	-0.0163	-0.0152
chip	Laucou et al 2018	B00ERCN	Ribote Rose	-0.0111	0.0001
chip	Laucou et al 2018	B00ERCP	Attiki	-0.0212	0.0209
chip	Laucou et al 2018	B00ERCQ	Marselan	0.0016	-0.0208
chip	Laucou et al 2018	B00ERCR	Claverie Coulard	0.0242	-0.0409
chip	Laucou et al 2018	B00ERCS	Yaï Isioum Rosovy	-0.0187	0.0124
chip	Laucou et al 2018	B00ERCT	Khikhvi femelle (Collection Kichinev)	-0.0083	0.0299
chip	Laucou et al 2018	B00ERCU	Kolliniatiko	-0.0159	-0.0013
chip	Laucou et al 2018	B00ERD1	Alvarinho	0.0235	-0.0283
chip	Laucou et al 2018	B00ERD2	Dinka Zöld	-0.0134	-0.0095
chip	Laucou et al 2018	B00ERD4	Castañal	0.0215	-0.0213
chip	Laucou et al 2018	B00ERD5	Semillon	-0.001	-0.0649
chip	Laucou et al 2018	B00ERD6	Altesse	0.0165	-0.0257
chip	Laucou et al 2018	B00ERD7	Petit Verdot	0.033	-0.0288
chip	Laucou et al 2018	B00ERD9	Mauzac	0.01	-0.0457
chip	Laucou et al 2018	B00ERDA	Sousão	0.0294	-0.0158
chip	Laucou et al 2018	B00ERJ2	Granatovyi	-0.0044	-0.018
chip	Laucou et al 2018	B00ERM4	Assyrtico	-0.0162	0.015
chip	Laucou et al 2018	B00ERPC	Beerheller	-0.0168	-0.0143
chip	Laucou et al 2018	B00ERPF	Gelbhölzer Blau	0.0085	-0.046
chip	Laucou et al 2018	B00ERPI	Tamjanika crna	-0.0183	-0.0248
chip	Laucou et al 2018	B00ERPM	Olber Weiss	0.0008	-0.0353
chip	Laucou et al 2018	B00ERPN	Olasz Korai	-0.0015	-0.0488
chip	Laucou et al 2018	B00ERPO	Palestina Oberlin I	-0.0053	-0.0349
chip	Laucou et al 2018	B00ERPQ	Javor Weiss	-0.0117	-0.0188
chip	Laucou et al 2018	B00ERPR	Heunisch Rot No 1	0.0073	-0.0119
chip	Laucou et al 2018	B00ERPS	Zimmettraube Grau Rauchfarbig	-0.0138	-0.0124
chip	Laucou et al 2018	B00ERPT	Geisdutte Blau	-0.0212	0.0142
chip	Laucou et al 2018	B00ERPU	Malvoisie de Lasseraz	0.0019	-0.0028
chip	Laucou et al 2018	B00ERPV	Hängling spänischer = Tauberschwarz	0.0016	-0.0361
chip	Laucou et al 2018	B00ERPW	Müller-Thurgau	0.0124	-0.0597
chip	Laucou et al 2018	B00ERPX	Battraube	-0.0212	0.0039
chip	Laucou et al 2018	B00ERPY	Elbling	0.0023	-0.052
chip	Laucou et al 2018	B00ERPZ	Panse Précoce	-0.0114	-0.0264
chip	Laucou et al 2018	B00ERQ0	Blatterle	0.0005	-0.029
chip	Laucou et al 2018	B00ERQ2	Hoertling Weiss	-0.0164	-0.0157
chip	Laucou et al 2018	B00ERQG	Bakator Piros	-0.0197	-0.0123
chip	Laucou et al 2018	B00ERQH	Shabash	-0.0204	0.0126
chip	Laucou et al 2018	B00ERQM	Razakisi Antep	-0.0229	0.0287
chip	Laucou et al 2018	B00ERQS	Madeleine Angevine	-0.0082	-0.0503
chip	Laucou et al 2018	B00ERQU	Oeillade noire	0.0012	-0.0416
chip	Laucou et al 2018	B00ERQX	Tebrizi (Collection Germany)	-0.0204	0.02
chip	Laucou et al 2018	B00ERR0	Braghina	-0.0176	0
chip	Laucou et al 2018	B00ERR1	Servant	-0.0097	-0.0151
chip	Laucou et al 2018	B00ERR2	Schirastraube	0.0068	-0.0383
chip	Laucou et al 2018	B00ERR3	Uva di Troia	-0.0135	-0.0023
chip	Laucou et al 2018	B00ERR6	Zilavka	-0.0208	-0.0082
chip	Laucou et al 2018	B00ERRB	Heunish Rotgestreift = mutation Gouais blanc	-0.012	-0.0184
chip	Laucou et al 2018	B00ERRC	Kokurdes Belyi	-0.0202	0.0203
chip	Laucou et al 2018	B00ERRD	Kerner	0.0022	-0.0455
chip	Laucou et al 2018	B00ERRG	Gros Manseng	0.0444	-0.0348
chip	Laucou et al 2018	B00ERRM	Tchaïnak = Gordin verde	-0.0171	-0.0115
chip	Laucou et al 2018	B00ERRS	Calabre	-0.011	-0.0253
chip	Laucou et al 2018	B00ERRW	Halholyag	-0.024	0.0161
chip	Laucou et al 2018	B00ERRY	Izsaki Sarfeher	-0.0173	-0.0083
chip	Laucou et al 2018	B00ERS0	Bourboulenc	-0.0056	-0.0252
chip	Laucou et al 2018	B00ERS1	Taïfi Rosovy	-0.0204	0.0305
chip	Laucou et al 2018	B00ERS2	Sauterne blanc (Naugé)	-0.0023	-0.0597
chip	Laucou et al 2018	B00ERS5	Cornichon Blanc (non-identified)	-0.0072	-0.0611
chip	Laucou et al 2018	B00ERS6	Djandjal Kara	-0.0212	0.0274
chip	Laucou et al 2018	B00ERS7	Fahri Kalamak	-0.0228	0.0287
chip	Laucou et al 2018	B00ERSC	Shtur Angur	-0.0197	0.0261
chip	Laucou et al 2018	B00ERSE	Petit Manseng	0.0398	-0.0415
chip	Laucou et al 2018	B00ERSF	Kontegalo	-0.0227	0.0189
chip	Laucou et al 2018	B00ERSG	Kotsifali	-0.0172	0.0087
chip	Laucou et al 2018	B00ERSH	Limnio	-0.0178	-0.0039
chip	Laucou et al 2018	B00ERSI	Henab Turki	-0.0227	0.0194
chip	Laucou et al 2018	B00ERSJ	Mandilaria	-0.0195	0.0039
chip	Laucou et al 2018	B00ERSK	Taschly	-0.022	0.0188
chip	Laucou et al 2018	B00ERZG	Negru de Causani	-0.0026	-0.0153
chip	Laucou et al 2018	B00F6NN	San Lorenzo	0.0185	-0.0342
chip	Laucou et al 2018	B00F6NQ	Plant de Vic 98-N-3 (Collection Torres S.A.)	-0.0038	0.0112
chip	Laucou et al 2018	B00F6NR	Fortunato	-0.0195	0.0206
chip	Laucou et al 2018	B00F6NS	Prieto Picudo	-0.0007	-0.0465
chip	Laucou et al 2018	B00F6NT	Canella	-0.0144	-0.0109
chip	Laucou et al 2018	B00F6NV	Carina (Australie)	-0.0003	-0.0014
chip	Laucou et al 2018	B00F6NW	Deckrot	0.0154	-0.1028
chip	Laucou et al 2018	B00F6NX	Domina	0.011	-0.0724
chip	Laucou et al 2018	B00F6NZ	Golodan	-0.0204	0.0251
chip	Laucou et al 2018	B00F6O0	Kara Oglan faux	-0.0177	0.0158
chip	Laucou et al 2018	B00F6O1	Korza Erevani	-0.0228	0.0272
chip	Laucou et al 2018	B00F6O2	Lumassina	-0.0019	-0.0112
chip	Laucou et al 2018	B00F6O3	Matrassa Blanc faux	-0.0207	0.0229
chip	Laucou et al 2018	B00F6O4	Nassau	0.0052	0.0169
chip	Laucou et al 2018	B00F6O5	Asma	-0.0229	0.0208
chip	Laucou et al 2018	B00F6O6	Osteiner	0.0079	-0.062
chip	Laucou et al 2018	B00F6O7	Riesling Bleu (Collection Oberlin)	0.0381	-0.0456
chip	Laucou et al 2018	B00F6O8	Reine des Vignes	-0.0188	-0.0275
chip	Laucou et al 2018	B00F6O9	Genovèse	0.0017	-0.0442
chip	Laucou et al 2018	B00F6OA	Brachetto	-0.0069	-0.0264
chip	Laucou et al 2018	B00F6OB	Dolcetto	-0.0077	-0.023
chip	Laucou et al 2018	B00F6OC	Riminèse	-0.0108	0.0037
chip	Laucou et al 2018	B00F6OD	Verdea	-0.0083	-0.0147
chip	Laucou et al 2018	B00F6OE	Croatina	0.0004	-0.0163
chip	Laucou et al 2018	B00F6OF	Ciliegiolo	-0.0102	-0.0159
chip	Laucou et al 2018	B00F6OG	Bombino Bianco	-0.0132	0.0015
chip	Laucou et al 2018	B00F6OH	Merseguera	-0.0201	0.0128
chip	Laucou et al 2018	B00F6OI	Amaral	0.0268	-0.0383
chip	Laucou et al 2018	B00F6OJ	Baga	0.0039	-0.0069
chip	Laucou et al 2018	B00F6OK	Steinschiller Weisser	-0.0023	-0.0219
chip	Laucou et al 2018	B00F6OL	Wildbacher Blau	0.0278	-0.004
chip	Laucou et al 2018	B00F6OM	Beregi Rozsas	-0.0181	-0.009
chip	Laucou et al 2018	B00F6ON	Prokupac	-0.0224	0.0013
chip	Laucou et al 2018	B00F6OO	Savvatiano	-0.0187	0.0142
chip	Laucou et al 2018	B00F6OP	Black Monukka	-0.0208	0.0359
chip	Laucou et al 2018	B00F6OQ	Plavina Crna	-0.0174	-0.0003
chip	Laucou et al 2018	B00F6OR	Agourane	-0.0189	0.0059
chip	Laucou et al 2018	B00F6OS	Cayetana blanca = Jaén blanco	-0.02	0.0225
chip	Laucou et al 2018	B00F6OT	Blanc de Rhafsaï	-0.0224	0.0135
chip	Laucou et al 2018	B00F6OU	Lambrusco Maestri	0.025	-0.01
chip	Laucou et al 2018	B00F6OV	Askéri	-0.0237	0.0339
chip	Laucou et al 2018	B00F6OW	Plant du Maroc E (Collection Meknès)	-0.0181	0.0054
chip	Laucou et al 2018	B00F6OX	Louali	-0.0207	0.0066
chip	Laucou et al 2018	B00F6OY	Agadaï	-0.0203	0.0213
chip	Laucou et al 2018	B00F6OZ	Odjaleschi	0.0023	0.0242
chip	Laucou et al 2018	B00F6P0	Kouroupitsa	-0.0207	0.0043
chip	Laucou et al 2018	B00F6P1	Ladikino = Psarossyriko	-0.0207	0.0177
chip	Laucou et al 2018	B00F6P2	Peygamber Űzümü	-0.0264	0.0197
chip	Laucou et al 2018	B00F6P3	Falanghina	0.0083	-0.0152
chip	Laucou et al 2018	B00F6P4	Vermentino nero	-0.0084	-0.0075
chip	Laucou et al 2018	B00F6P5	Torrontés Riojano	-0.0156	-0.0043
chip	Laucou et al 2018	B00F6P6	Varnenska Gimza	-0.0207	-0.0056
chip	Laucou et al 2018	B00F6P7	Voskeat	-0.021	0.0176
chip	Laucou et al 2018	B00F6P8	Argant	-0.0158	-0.0138
chip	Laucou et al 2018	B00F6P9	Béclan	0.0151	-0.0712
chip	Laucou et al 2018	B00F6PA	Clairette	-0.0022	-0.0044
chip	Laucou et al 2018	B00F6PB	Datal	-0.0225	0.0032
chip	Laucou et al 2018	B00F6PC	Tarrango	-0.0064	-0.0085
chip	Laucou et al 2018	B00F6PD	Ak ouzioum tagapskii	-0.0194	0.0297
chip	Laucou et al 2018	B00F6PE	Ora	-0.0132	-0.0171
chip	Laucou et al 2018	B00F6PF	Achlamiche	-0.0231	0.02
chip	Laucou et al 2018	B00F6PG	Estaca Saouma	-0.0068	-0.0171
chip	Laucou et al 2018	B00F6PH	Blanc Auba	0.0104	-0.0469
chip	Laucou et al 2018	B00F6PI	Lauzet	0.0228	-0.028
chip	Laucou et al 2018	B00F6PJ	Muscat à Petits Grains Blancs	-0.0172	-0.0308
chip	Laucou et al 2018	B00F6PK	Dattier de Beyrouth	-0.0227	0.0141
chip	Laucou et al 2018	B00F6PL	Valencí Blanco	-0.0223	0.0119
chip	Laucou et al 2018	B00F6PM	Muscat d'Eisenstadt	-0.0095	-0.0318
chip	Laucou et al 2018	B00F6PN	Bicane	-0.0099	-0.0343
chip	Laucou et al 2018	B00F6PO	Ahmeur Bou Ahmeur	-0.0208	0.0131
chip	Laucou et al 2018	B00F6PP	Black Morocco	-0.0111	0.0089
chip	Laucou et al 2018	B00F6PQ	Gros Colman	-0.0195	0.0045
chip	Laucou et al 2018	B00F6PR	Genk Uzum	-0.02	0.0146
chip	Laucou et al 2018	B00F6PX	Ouliven	-0.0213	0.0065
chip	Laucou et al 2018	B00F6QC	Bayadi de Syrie	-0.0203	0.0271
chip	Laucou et al 2018	B00F6QE	Dongine	0.0111	-0.046
chip	Laucou et al 2018	B00F6QH	Assuretuli Sitavi	-0.006	0.0283
chip	Laucou et al 2018	B00F6QJ	Haristvala Meskhuri	-0.014	0.0236
chip	Laucou et al 2018	B00F6QL	Muradouli	-0.0034	0.0254
chip	Laucou et al 2018	B00F6QM	Institutis Grdzelmtevana	-0.0155	0.0241
chip	Laucou et al 2018	B00F6QN	Mtsklarta	0.0056	0.0278
chip	Laucou et al 2018	B00F6QO	Borchalo	-0.0146	0.0198
chip	Laucou et al 2018	B00F6QP	Adreuli Tetri	-0.0118	0.0304
chip	Laucou et al 2018	B00F6QR	Adreuli Skelkana	-0.0089	0.0214
chip	Laucou et al 2018	B00F6RE	Muradouli 3	-0.0001	0.0256
chip	Laucou et al 2018	B00FQ54	Unknown grapevine CA10.1	-0.0193	0.0229
chip	Laucou et al 2018	B00FQEZ	Alicantí	-0.0238	0.0078
chip	Laucou et al 2018	B00FQF0	Fernandella	-0.0177	0.016
chip	Laucou et al 2018	B00FQF1	Plant Droit	-0.0044	-0.018
chip	Laucou et al 2018	B00FQF2	Gateta	-0.0186	0.0157
chip	Laucou et al 2018	B00FQF5	Breval Negro	-0.0225	0.0197
chip	Laucou et al 2018	B00FQF6	Redondal	0.0023	-0.045
chip	Laucou et al 2018	B00FQF7	Cuelga	-0.0139	-0.0063
chip	Laucou et al 2018	B00FQF9	Argamusa	-0.0241	0.0011
chip	Laucou et al 2018	B00FQFB	Tortozón	-0.0187	0.0098
chip	Laucou et al 2018	B00FQFC	Rojal Negro	-0.0186	0.0169
chip	Laucou et al 2018	B00FQFD	Bastardo Blanco	0.0023	-0.0509
chip	Laucou et al 2018	B00FQFE	Vital	-0.013	-0.0026
chip	Laucou et al 2018	B00FQFG	Rabo d'Ovelha	-0.0115	0.0017
chip	Laucou et al 2018	B00FQFI	Agua Santa	-0.0161	-0.011
chip	Laucou et al 2018	B00FQFK	Camarate	-0.0071	-0.0208
chip	Laucou et al 2018	B00FQFM	Cornifesto	-0.007	-0.0093
chip	Laucou et al 2018	B00FQFN	Donzelinho Tinto	0.0071	-0.0498
chip	Laucou et al 2018	B00FQFO	Mureto	-0.0062	-0.0142
chip	Laucou et al 2018	B00FQFU	Corazón de Cabrito	-0.0255	0.0143
chip	Laucou et al 2018	B00FQFW	Cañocazo	-0.0221	0.0219
chip	Laucou et al 2018	B00FQFX	Castillón de Arcos	-0.0229	0.0305
chip	Laucou et al 2018	B00FQFZ	Pedro Luis	-0.0196	0.0185
chip	Laucou et al 2018	B00FQG1	Dona Maria	-0.0216	0.0079
chip	Laucou et al 2018	B00FQG2	Jaoumet	-0.0071	-0.0147
chip	Laucou et al 2018	B00FQG3	Fondo de Orza	-0.0197	-0.0143
chip	Laucou et al 2018	B00FQG4	El Gouz	-0.0246	0.0234
chip	Laucou et al 2018	B00FQG6	Catalanesca	-0.0144	0.0107
chip	Laucou et al 2018	B00FQG7	Moscato d'Adda (Spain)	-0.008	-0.0054
chip	Laucou et al 2018	B00FQG9	Chaouch Rose	-0.0195	0.0015
chip	Laucou et al 2018	B00FQGA	Mantúo de Pilas	-0.0257	0.0094
chip	Laucou et al 2018	B00FQGB	Luisa Blanca	-0.0222	0.0189
chip	Laucou et al 2018	B00FQGC	Aledo Real	-0.0205	0.0184
chip	Laucou et al 2018	B00FQGD	Almeria Nera	-0.0218	0.0103
chip	Laucou et al 2018	B00FQGF	Teta de Vaca (Spain)	-0.015	0.0057
chip	Laucou et al 2018	B00FQGG	Royal = Rojal Tinta	-0.0229	0.0183
chip	Laucou et al 2018	B00FQGH	Ferral (Spain) = Uvallon	-0.028	0.0192
chip	Laucou et al 2018	B00FQGI	El Farryali	-0.0186	0.0184
chip	Laucou et al 2018	B00FQGJ	Jeronimo	-0.0256	0.0204
chip	Laucou et al 2018	B00FQGK	Moré	-0.0219	0.0134
chip	Laucou et al 2018	B00FQGL	Negra Tardía	-0.0157	0.0153
chip	Laucou et al 2018	B00FQGM	Negra Rayada	-0.0204	0.0187
chip	Laucou et al 2018	B00FQGN	Ojo de Buey	-0.0257	0.0214
chip	Laucou et al 2018	B00FQGO	Corinthe noir = Korinthiaki	-0.0227	0.0199
chip	Laucou et al 2018	B00FQGP	Bayad (non-identified)	-0.0198	0.0263
chip	Laucou et al 2018	B00FQGS	Negra Dorada	-0.025	0.0205
chip	Laucou et al 2018	B00FQGU	Torralba	-0.0245	0.0184
chip	Laucou et al 2018	B00FQGV	Red Ohanes	-0.0215	0.0131
chip	Laucou et al 2018	B00FQGW	De Cilindro	-0.0224	0.0211
chip	Laucou et al 2018	B00FQGX	Cojonata	-0.022	0.0151
chip	Laucou et al 2018	B00FQGZ	Gallura Zenni de Damasco (Spain)	-0.021	0.0137
chip	Laucou et al 2018	B00FQH0	Zeini Abiad (Spain)	-0.0232	0.0185
chip	Laucou et al 2018	B00FQH1	Greg	-0.0191	0.0191
chip	Laucou et al 2018	B00FQH5	Palote	-0.0265	0.0183
chip	Laucou et al 2018	B00FQH7	Callet	-0.017	-0.0009
chip	Laucou et al 2018	B00FQH9	Albillo Mayor = Picadillo	-0.0185	0.0116
chip	Laucou et al 2018	B00FQHA	Bermejuela	-0.0058	0.0025
chip	Laucou et al 2018	B00FQHB	Cainho	0.0292	-0.0275
chip	Laucou et al 2018	B00FQHF	Manteudo	-0.0238	0.008
chip	Laucou et al 2018	B00FQHG	Grand Noir de la Calmette	-0.0067	-0.0294
chip	Laucou et al 2018	B00FQHI	Malvasia Volcánica	-0.0117	-0.0004
chip	Laucou et al 2018	B00FQHK	Pardilla	-0.0169	0.007
chip	Laucou et al 2018	B00FQHL	Juan Garcia	-0.0101	-0.0206
chip	Laucou et al 2018	B00FQHM	Sabro	-0.0156	0.0116
chip	Laucou et al 2018	B00FQHN	Batista	-0.005	-0.0459
chip	Laucou et al 2018	B00FQHP	Benedicto Falso	-0.0209	0.0112
chip	Laucou et al 2018	B00FQHQ	Albillo de Granada	-0.023	0.0098
chip	Laucou et al 2018	B00FQHR	Allarén	-0.0091	-0.0281
chip	Laucou et al 2018	B00FQHT	Carrasquín	0.0036	-0.0483
chip	Laucou et al 2018	B00FQHV	Cuatendrá	-0.0022	-0.0186
chip	Laucou et al 2018	B00FQHW	Blanquiliña	0.0009	-0.0492
chip	Laucou et al 2018	B00FQHX	Albillo de Albacete	-0.0219	0.004
chip	Laucou et al 2018	B00FQHZ	Epero de Gall	-0.0152	-0.0055
chip	Laucou et al 2018	B00FQI0	Murescu = Escursach	-0.0131	0.0045
chip	Laucou et al 2018	B00FQI1	Fogoneu	-0.0142	-0.001
chip	Laucou et al 2018	B00FQI2	Pansera	-0.015	-0.001
chip	Laucou et al 2018	B00FQI3	Mancens = Giro de Baleares	-0.0098	-0.0101
chip	Laucou et al 2018	B00FQI4	Gorgollasa	-0.0127	0.0056
chip	Laucou et al 2018	B00FQI5	Cañorroyo	-0.022	0.0175
chip	Laucou et al 2018	B00FQI7	Garro	-0.013	-0.0006
chip	Laucou et al 2018	B00FQI9	Manses de Tibbus	-0.0173	-0.0029
chip	Laucou et al 2018	B00FQIA	Doradilla	-0.0228	0.0199
chip	Laucou et al 2018	B00FQIB	Miguel de Arco (Spain)	-0.0204	0.0057
chip	Laucou et al 2018	B00FQIC	Forastera (Spain)	-0.0113	-0.0079
chip	Laucou et al 2018	B00FQID	Mondragón	-0.0097	0.0034
chip	Laucou et al 2018	B00FQIE	Gabriela	-0.0221	0.0169
chip	Laucou et al 2018	B00FQIG	Morate	-0.0171	0.0075
chip	Laucou et al 2018	B00FQIH	Morenillo	-0.0143	-0.0133
chip	Laucou et al 2018	B00FQIL	Cruixen = Pampolat Girat	-0.0119	0.0045
chip	Laucou et al 2018	B00FQIM	Pampolat de Sagunto	-0.0176	0.0003
chip	Laucou et al 2018	B00FQIN	Lado	0.0034	-0.0516
chip	Laucou et al 2018	B00FQIO	Moscatel de Angüés	-0.0227	0.0012
chip	Laucou et al 2018	B00FQIP	Perruno	-0.0183	0.0133
chip	Laucou et al 2018	B00FQIQ	Parduca	-0.0019	-0.0545
chip	Laucou et al 2018	B00FQIR	Pedral	0.0051	-0.0118
chip	Laucou et al 2018	B00FQIT	Quigat	-0.015	-0.0075
chip	Laucou et al 2018	B00FQIU	Salvador	-0.0188	0.0068
chip	Laucou et al 2018	B00FQIV	Rayada Melonera = Corropio	-0.0208	0.009
chip	Laucou et al 2018	B00FQIX	Rocia	-0.0209	0.0223
chip	Laucou et al 2018	B00FQIY	Moll	-0.0237	0.0138
chip	Laucou et al 2018	B00FQIZ	Nave = Totosi	-0.0217	0.0108
chip	Laucou et al 2018	B00FQJ0	Sabaté	-0.021	0.0121
chip	Laucou et al 2018	B00FQJ1	Tarragoní	-0.0199	-0.0004
chip	Laucou et al 2018	B00FQJ2	Señá	0.0056	-0.0169
chip	Laucou et al 2018	B00FQJ3	Trobat	-0.0073	0.0092
chip	Laucou et al 2018	B00FQJ4	Verués de Huarte	0.0049	-0.0554
chip	Laucou et al 2018	B00FQJ5	Vidadillo	-0.024	0.0193
chip	Laucou et al 2018	B00FQJ6	Benedicto	-0.0189	0.0065
chip	Laucou et al 2018	B00FQJ7	Salceño Blanco	-0.0175	0.009
chip	Laucou et al 2018	B00FQJ8	Tempranilla Blanca = Santa Magdalena	-0.0082	-0.0067
chip	Laucou et al 2018	B00FQJ9	Antão Vaz	-0.0134	0.0163
chip	Laucou et al 2018	B00FQJA	Arinto = Pedernã	-0.0045	-0.029
chip	Laucou et al 2018	B00FQJB	Avesso	0.0001	0.0192
chip	Laucou et al 2018	B00FQJC	Borrado das Moscas	-0.0115	-0.0103
chip	Laucou et al 2018	B00FQJD	Cercial du Dão	-0.0031	-0.0064
chip	Laucou et al 2018	B00FQJE	Fernão Pires	-0.0061	-0.0192
chip	Laucou et al 2018	B00FQJF	Folgasão	-0.0039	-0.0362
chip	Laucou et al 2018	B00FQJH	Trincadeira das Pratas	-0.0116	-0.0311
chip	Laucou et al 2018	B00FQJI	Viosinho	0.006	-0.0415
chip	Laucou et al 2018	B00FQJK	Rufete	-0.004	-0.0273
chip	Laucou et al 2018	B00FQJM	Touriga Franca	0.0015	-0.0139
chip	Laucou et al 2018	B00FQJN	Tinto Velasco	-0.0158	0.0016
chip	Laucou et al 2018	B00FQJO	Castets = Maturana tinta de Navarrete	0.0124	-0.0366
chip	Marrano et al 2018	Pinot Noir	Pinot Noir	0.0183	-0.101
chip	Marrano et al 2019	Jacquere	Jacquere	-0.0033	-0.0335
chip	Marrano et al 2018	Shiraz	Shiraz	0.017	-0.0355
chip	Marrano et al 2018	Canorroio	Canorroio	-0.022	0.0175
chip	Marrano et al 2018	Mornen Noir	Mornen Noir	0.0143	-0.0622
chip	Marrano et al 2018	Espadeiro Blanco	Espadeiro Blanco	-0.0054	-0.0165
chip	Marrano et al 2018	V. berlandieri Colombard	V. berlandieri Colombard	-0.0058	0.009
chip	Marrano et al 2018	Rossola	Rossola	-0.0147	0.0034
chip	Marrano et al 2018	Ahmed	Ahmed	-0.0225	0.0111
chip	Marrano et al 2018	Lambrusco Casetta	Lambrusco Casetta	0.0248	-0.0099
chip	Marrano et al 2018	Trollinger Rot	Trollinger Rot	-0.021	0.0176
chip	Marrano et al 2018	Arnsburger	Arnsburger	0.0049	-0.0548
chip	Marrano et al 2018	V.sylv Guemuld	V.sylv Guemuld	0.0101	0.0135
chip	Marrano et al 2018	Vernaccia di S.Gimignano	Vernaccia di S.Gimignano	-0.011	-0.0037
chip	Marrano et al 2018	Alba Aganin Isyoum	Alba Aganin Isyoum	-0.0146	0.0133
chip	Marrano et al 2018	Bracciola Nera	Bracciola Nera	-0.0086	-0.0235
chip	Marrano et al 2018	Ak Chekerek	Ak Chekerek	-0.0219	0.0199
chip	Marrano et al 2018	Pignoletto	Pignoletto	-0.0043	0.01
chip	Marrano et al 2018	Claverie Coulard	Claverie Coulard	0.0242	-0.0409
chip	Marrano et al 2018	Armenia Chi 10	Armenia Chi 10	-0.0182	0.0183
chip	Marrano et al 2018	unknown	unknown	0.0175	-0.1013
chip	Marrano et al 2018	Alarjie	Alarjie	-0.0233	0.021
chip	Marrano et al 2018	Castor	Castor	-0.0001	-0.0075
chip	Marrano et al 2018	Semidano	Semidano	0.0029	-0.0427
chip	Marrano et al 2018	Aris	Aris	0.0008	-0.0209
chip	Marrano et al 2018	Verdelet	Verdelet	-0.0024	-0.0123
chip	Marrano et al 2018	Moscato	Moscato	-0.0078	-0.0064
chip	Marrano et al 2018	Leon Millot	Leon Millot	0.0062	-0.0343
chip	Marrano et al 2018	Buffalo	Buffalo	-0.0038	0.0061
chip	Marrano et al 2018	Saperavi	Saperavi	-0.0102	0.0266
chip	Marrano et al 2018	Beli Medenac	Beli Medenac	-0.0114	0.0066
chip	Marrano et al 2018	Forsellina	Forsellina	0.0098	-0.018
chip	Marrano et al 2018	Limnio	Limnio	-0.0178	-0.0039
chip	Marrano et al 2018	Malvasia Istriana	Malvasia Istriana	-0.0091	-0.0079
chip	Marrano et al 2018	Gewuerztraminer	Gewuerztraminer	0.0149	-0.0962
chip	Marrano et al 2018	Csaba Gyongye	Csaba Gyongye	-0.0083	-0.0615
chip	Marrano et al 2018	Pie di Palombo	Pie di Palombo	-0.0063	0.0138
chip	Marrano et al 2018	unknown	unknown	0.0183	-0.101
chip	Marrano et al 2018	Ortrugo	Ortrugo	0	-0.021
chip	Marrano et al 2018	Corbera	Corbera	0.0008	-0.0283
chip	Marrano et al 2018	Roussanne	Roussanne	0.0029	-0.0237
chip	Marrano et al 2018	Muscat Bleu	Muscat Bleu	-0.0074	-0.0168
chip	Marrano et al 2018	Brustiano	Brustiano	-0.0135	-0.0059
chip	Marrano et al 2018	Zilavka	Zilavka	-0.0208	-0.0082
chip	Marrano et al 2018	Ak Ouzioum Tagapskii	Ak Ouzioum Tagapskii	-0.0194	0.0296
chip	Marrano et al 2018	Macabeu	Macabeu	-0.0109	-0.0048
chip	Marrano et al 2018	sylv_de	sylv_de	0.0709	0.0266
chip	Marrano et al 2018	sylv_de	sylv_de	0.0574	0.0026
chip	Marrano et al 2018	sylv_de	sylv_de	0.0586	0.0042
chip	Marrano et al 2018	sylv_fr	sylv_fr	0.0561	0.0228
chip	Marrano et al 2018	sylv_fr	sylv_fr	0.0536	0.016
chip	Marrano et al 2018	sylv_it	sylv_it	0.0385	-0.0001
chip	Marrano et al 2018	sylv_it	sylv_it	0.0587	0.0145
chip	Marrano et al 2018	sylv_it	sylv_it	0.0368	0.0133
chip	Marrano et al 2018	sylv_it	sylv_it	0.0568	0.0107
chip	Marrano et al 2018	sylv_it	sylv_it	0.0381	0.0104
chip	Marrano et al 2018	sylv_it	sylv_it	0.047	0.0043
chip	Marrano et al 2018	sylv_it	sylv_it	0.0327	0.0024
chip	Marrano et al 2018	sylv_it	sylv_it	0.067	0.0146
chip	Marrano et al 2018	sylv_it	sylv_it	0.0444	0.0065
chip	Marrano et al 2018	sylv_it	sylv_it	0.034	0.0079
chip	Marrano et al 2018	sylv_it	sylv_it	0.0343	0.0114
chip	Marrano et al 2018	sylv_it	sylv_it	0.0587	0.0138
chip	Marrano et al 2018	sylv_it	sylv_it	0.0434	0.0122
chip	Marrano et al 2018	sylv_it	sylv_it	0.0471	0.0115
chip	Marrano et al 2018	sylv_it	sylv_it	0.0397	0.0138
chip	Marrano et al 2018	sylv_it	sylv_it	0.0387	0.0156
chip	Marrano et al 2018	sylv_it	sylv_it	0.0299	0.0092
chip	Marrano et al 2018	sylv_it	sylv_it	0.0474	0.0157
chip	Marrano et al 2018	sylv_it	sylv_it	0.0418	0.007
chip	Marrano et al 2018	sylv_it	sylv_it	0.0482	0.0112
chip	Marrano et al 2018	sylv_it	sylv_it	0.0169	0.001
chip	Marrano et al 2018	sylv_it	sylv_it	0.0396	0.0034
chip	Marrano et al 2018	sylv_it	sylv_it	0.0573	0.0143
chip	Marrano et al 2018	sylv_it	sylv_it	0.0306	0.0068
chip	Marrano et al 2018	sylv_it	sylv_it	0.0459	0.0103
chip	Marrano et al 2018	sylv_it	sylv_it	0.0472	0.0079
chip	Marrano et al 2018	sylv_it	sylv_it	0.0447	0.0137
chip	Marrano et al 2018	sylv_it	sylv_it	0.0413	0.0001
chip	Marrano et al 2018	sylv_it	sylv_it	0.0383	0.0002
chip	Marrano et al 2018	sylv_it	sylv_it	0.0603	0.0179
chip	Marrano et al 2018	sylv_it	sylv_it	0.0461	0.0073
chip	Marrano et al 2018	sylv_it	sylv_it	0.0496	0.0145
chip	Marrano et al 2018	sylv_it	sylv_it	0.0521	0.0177
chip	Marrano et al 2018	sylv_it	sylv_it	0.0647	0.0166
chip	Marrano et al 2018	sylv_it	sylv_it	0.0515	0.0234
chip	Marrano et al 2018	sylv_it	sylv_it	0.0607	0.0112
chip	Marrano et al 2018	sylv_it	sylv_it	0.0488	0.0199
chip	De Lorenzis et al 2015	Adjaruli Tetri	Adjaruli Tetri	0.0047	0.0217
chip	De Lorenzis et al 2015	Aladasturi	Aladasturi	0.0039	0.028
chip	De Lorenzis et al 2015	Ananura	Ananura	-0.0082	0.0227
chip	De Lorenzis et al 2015	Argvetula	Argvetula	0.0046	0.0293
chip	De Lorenzis et al 2015	Asuretuli Shavi	Asuretuli Shavi	-0.0109	0.0226
chip	De Lorenzis et al 2015	Bazaleturi	Bazaleturi	-0.003	0.0319
chip	De Lorenzis et al 2015	Didshavi	Didshavi	-0.0072	0.0221
chip	De Lorenzis et al 2015	Dziganidzis Shavi	Dziganidzis Shavi	0.0024	0.0228
chip	De Lorenzis et al 2015	Gabekhouri Tsiteli	Gabekhouri Tsiteli	0.0085	0.0189
chip	De Lorenzis et al 2015	Ghvinis Tsiteli	Ghvinis Tsiteli	-0.0043	0.0265
chip	De Lorenzis et al 2015	Gorula	Gorula	-0.0112	0.0304
chip	De Lorenzis et al 2015	Goruli Mtsvane	Goruli Mtsvane	-0.009	0.0213
chip	De Lorenzis et al 2015	Jani Bakhvis	Jani Bakhvis	0.0081	0.0308
chip	De Lorenzis et al 2015	Kamuri Shavi	Kamuri Shavi	0.0033	0.0353
chip	De Lorenzis et al 2015	Khushia Shavi	Khushia Shavi	0.0049	0.0292
chip	De Lorenzis et al 2015	Kvelouri	Kvelouri	-0.0033	0.0214
chip	De Lorenzis et al 2015	Marguli Sapere	Marguli Sapere	-0.0155	0.0137
chip	De Lorenzis et al 2015	Mgaloblishvili	Mgaloblishvili	0.0023	0.0316
chip	De Lorenzis et al 2015	Mrgvali Kurdzeni	Mrgvali Kurdzeni	-0.0121	0.0318
chip	De Lorenzis et al 2015	Okhtoura	Okhtoura	-0.0014	0.0247
chip	De Lorenzis et al 2015	Orona	Orona	0.006	0.0298
chip	De Lorenzis et al 2015	Paneshi	Paneshi	-0.0061	0.0239
chip	De Lorenzis et al 2015	Rkatsiteli	Rkatsiteli	-0.0078	0.0227
chip	De Lorenzis et al 2015	Rkatsiteli Vardisperi	Rkatsiteli Vardisperi	-0.0078	0.0227
chip	De Lorenzis et al 2015	Rko Shavi	Rko Shavi	-0.0046	0.0263
chip	De Lorenzis et al 2015	Samarkhi	Samarkhi	0.0049	0.0297
chip	De Lorenzis et al 2015	Sapena	Sapena	-0.0063	0.0242
chip	De Lorenzis et al 2015	Saperavi Atenis	Saperavi Atenis	-0.0071	0.0334
chip	De Lorenzis et al 2015	Saperavi Grdzelmtevana	Saperavi Grdzelmtevana	-0.0065	0.0303
chip	De Lorenzis et al 2015	Shavkapito	Shavkapito	-0.0083	0.0289
chip	De Lorenzis et al 2015	Tamaris Vazi	Tamaris Vazi	-0.0146	0.02
chip	De Lorenzis et al 2015	Tavkveri	Tavkveri	-0.016	0.0232
chip	De Lorenzis et al 2015	Tchumuta	Tchumuta	0.0045	0.029
chip	De Lorenzis et al 2015	Tchvitiluri	Tchvitiluri	0.0071	0.0311
chip	De Lorenzis et al 2015	Tita Kartlis	Tita Kartlis	-0.0192	0.0125
chip	De Lorenzis et al 2015	Tkbili Kurdzeni	Tkbili Kurdzeni	-0.0089	0.0187
chip	De Lorenzis et al 2015	Tkvlapa Shavi	Tkvlapa Shavi	-0.006	0.0307
chip	De Lorenzis et al 2015	Tqupkvirta	Tqupkvirta	-0.0156	0.025
chip	De Lorenzis et al 2015	Tskobila	Tskobila	-0.006	0.0283
chip	De Lorenzis et al 2015	Utkhveti	Utkhveti	0.0006	-0.0657
chip	De Lorenzis et al 2015	Vertkvitchalis Tetri	Vertkvitchalis Tetri	-0.0041	0.0229
chip	De Lorenzis et al 2015	Zakatalis Tetri	Zakatalis Tetri	-0.0084	0.03
chip	De Lorenzis et al 2015	Zerdagi	Zerdagi	-0.0066	0.0323
chip	De Lorenzis et al 2015	Bagitchala_05	Bagitchala_05	0.0141	0.0404
chip	De Lorenzis et al 2015	Baisubani_01	Baisubani_01	0.012	0.0441
chip	De Lorenzis et al 2015	Chachkhriala_01	Chachkhriala_01	0.0054	0.0361
chip	De Lorenzis et al 2015	Delisi_04	Delisi_04	0.0032	0.038
chip	De Lorenzis et al 2015	Delisi_06	Delisi_06	0.0027	0.0374
chip	De Lorenzis et al 2015	Kvetari_01	Kvetari_01	0.0062	0.0352
chip	De Lorenzis et al 2015	Kvetari_05	Kvetari_05	0.0072	0.0441
chip	De Lorenzis et al 2015	Kvetari_10	Kvetari_10	0.0047	0.0336
chip	De Lorenzis et al 2015	Meneso_02	Meneso_02	-0.0016	0.0246
chip	De Lorenzis et al 2015	Misaktsieli_05	Misaktsieli_05	0.0127	0.0411
chip	De Lorenzis et al 2015	Nakhiduri_03	Nakhiduri_03	-0.0012	0.0304
chip	De Lorenzis et al 2015	Nakhiduri_05	Nakhiduri_05	0.0038	0.0352
chip	De Lorenzis et al 2015	Nakhiduri_06	Nakhiduri_06	0.0043	0.0363
chip	De Lorenzis et al 2015	Nakhiduri_09	Nakhiduri_09	0.0073	0.034
chip	De Lorenzis et al 2015	Ninotsminda_04	Ninotsminda_04	0.0089	0.0336
chip	De Lorenzis et al 2015	Ninotsminda_08	Ninotsminda_08	0.0017	0.0322
chip	De Lorenzis et al 2015	Ninotsminda_09	Ninotsminda_09	0.001	0.032
chip	De Lorenzis et al 2015	Ninotsminda_11	Ninotsminda_11	0.0028	0.0374
chip	De Lorenzis et al 2015	Ninotsminda_13	Ninotsminda_13	0.0051	0.0376
chip	De Lorenzis et al 2015	Ramishvili_01	Ramishvili_01	-0.0056	0.0173
chip	De Lorenzis et al 2015	Ramishvili_05	Ramishvili_05	-0.0145	0.0191
chip	De Lorenzis et al 2015	Ramishvili_03	Ramishvili_03	-0.0009	0.0277
chip	De Lorenzis et al 2015	Ramishvili_06	Ramishvili_06	-0.011	0.0256
chip	De Lorenzis et al 2015	Ramishvili_07	Ramishvili_07	-0.0018	0.0225
chip	De Lorenzis et al 2015	Sabue_07	Sabue_07	0.006	0.0441
chip	De Lorenzis et al 2015	Sagubari_01	Sagubari_01	0.0123	0.0385
chip	De Lorenzis et al 2015	Shirikhevi_04	Shirikhevi_04	0.0076	0.036
chip	De Lorenzis et al 2015	Zhinvali_01	Zhinvali_01	0.0149	0.0389
chip	De Lorenzis et al 2019	Guardavalle B	Guardavalle B	-0.0149	-0.0009
chip	De Lorenzis et al 2019	Gallico n.	Gallico n.	-0.0124	0.0024
chip	De Lorenzis et al 2019	Verdana	Verdana	-0.0111	0.0101
chip	De Lorenzis et al 2019	Greco N di Ferruzzano	Greco N di Ferruzzano	-0.0067	0.0086
chip	De Lorenzis et al 2019	Prunesta Nera	Prunesta Nera	-0.0131	0.0143
chip	De Lorenzis et al 2019	Alicante di Egua	Alicante di Egua	-0.0132	0.001
chip	De Lorenzis et al 2019	Guarnaccia	Guarnaccia	-0.0063	0.0139
chip	De Lorenzis et al 2019	Mantonico Bianco	Mantonico Bianco	-0.0068	0.005
chip	De Lorenzis et al 2019	Greco Bianco II	Greco Bianco II	-0.0086	0.0006
chip	De Lorenzis et al 2019	Magliocco Dolce	Magliocco Dolce	-0.0067	0.0087
chip	De Lorenzis et al 2019	Aglianico Calabrese	Aglianico Calabrese	0.0031	0.009
chip	De Lorenzis et al 2019	Petrera Nera	Petrera Nera	-0.008	-0.0137
chip	De Lorenzis et al 2019	Zibibbo Fortunato	Zibibbo Fortunato	-0.0215	-0.006
chip	De Lorenzis et al 2019	Mantonico Pinto	Mantonico Pinto	-0.0052	0.0045
chip	De Lorenzis et al 2019	Lampanzona	Lampanzona	-0.0221	-0.0013
chip	De Lorenzis et al 2019	Lacrima di Gallicchio	Lacrima di Gallicchio	-0.0105	-0.0042
chip	De Lorenzis et al 2019	Iuvarello	Iuvarello	-0.0189	-0.0022
chip	De Lorenzis et al 2019	Castiglione di Bova	Castiglione di Bova	-0.0042	-0.0002
chip	De Lorenzis et al 2019	Mennella Nera di Egua	Mennella Nera di Egua	-0.021	0.0109
chip	De Lorenzis et al 2019	Mantonico di Nigra	Mantonico di Nigra	-0.0219	0.0154
chip	De Lorenzis et al 2019	Greco N del Lamentino	Greco N del Lamentino	-0.0067	0.0088
chip	De Lorenzis et al 2019	Verdina	Verdina	-0.0143	0.0038
chip	De Lorenzis et al 2019	Greco di Rogliano	Greco di Rogliano	-0.0041	0.0046
chip	De Lorenzis et al 2019	Gaglioppo	Gaglioppo	-0.01	-0.0016
chip	De Lorenzis et al 2019	Prunesta	Prunesta	-0.0132	0.0072
chip	De Lorenzis et al 2019	Guardavalle di San Marco	Guardavalle di San Marco	-0.009	0.0019
chip	De Lorenzis et al 2019	Occhi di Lepre	Occhi di Lepre	-0.0025	0
chip	De Lorenzis et al 2019	Mantonico B	Mantonico B	-0.0121	-0.0005
chip	De Lorenzis et al 2019	Parmisana	Parmisana	-0.0124	0.0026
chip	De Lorenzis et al 2019	Nerello	Nerello	-0.0064	-0.0035
chip	De Lorenzis et al 2019	Toccarino	Toccarino	-0.0055	0.0016
chip	De Lorenzis et al 2019	Magliocco Canino	Magliocco Canino	-0.0074	0.0026
chip	De Lorenzis et al 2019	Pecorello	Pecorello	-0.0058	-0.0006
chip	De Lorenzis et al 2019	Uva della Scala	Uva della Scala	-0.0135	0.0014
chip	De Lorenzis et al 2019	Mantonico Nero	Mantonico Nero	-0.0031	-0.0024
chip	De Lorenzis et al 2019	Lacrima Bianca	Lacrima Bianca	-0.0216	0.013
chip	De Lorenzis et al 2019	Messinese b.	Messinese b.	-0.0245	0.0182
chip	De Lorenzis et al 2019	Recuno	Recuno	-0.0149	0.0115
chip	De Lorenzis et al 2019	Petrera Nera	Petrera Nera	-0.0079	-0.0135
chip	De Lorenzis et al 2019	Greca	Greca	-0.0225	0.0209
chip	De Lorenzis et al 2019	Grillo (omonimo)	Grillo (omonimo)	-0.0228	0.0176
chip	De Lorenzis et al 2019	Malvasia	Malvasia	-0.0223	0.0129
chip	De Lorenzis et al 2019	Malvasia di Lipari	Malvasia di Lipari	-0.0069	0.0049
chip	De Lorenzis et al 2019	Nerello Mascalese	Nerello Mascalese	-0.0062	-0.0034
chip	De Lorenzis et al 2019	Signurina	Signurina	-0.0207	0.0225
chip	De Lorenzis et al 2019	Pignola	Pignola	-0.0228	0.0179
chip	De Lorenzis et al 2019	Diretto	Diretto	-0.0133	-0.0143
chip	De Lorenzis et al 2019	Damaschino	Damaschino	-0.0245	0.0182
chip	De Lorenzis et al 2019	Orisi	Orisi	-0.0054	0.0028
chip	De Lorenzis et al 2019	Arbanello	Arbanello	-0.0075	-0.0066
chip	De Lorenzis et al 2019	Minnella Nera	Minnella Nera	-0.021	0.0109
chip	De Lorenzis et al 2019	Lievuso	Lievuso	-0.0085	-0.0046
chip	De Lorenzis et al 2019	Reliquia Bianca	Reliquia Bianca	-0.0103	0.0033
chip	De Lorenzis et al 2019	Lucignola	Lucignola	-0.0075	-0.0062
chip	De Lorenzis et al 2019	Vitrarolo	Vitrarolo	-0.0094	0.0033
chip	De Lorenzis et al 2019	Muscatiddruni Bianco	Muscatiddruni Bianco	-0.0152	-0.0098
chip	De Lorenzis et al 2019	Prunestra	Prunestra	-0.0058	-0.0327
chip	De Lorenzis et al 2019	Corinto nero	Corinto nero	-0.0121	0.0157
chip	De Lorenzis et al 2019	Dolcetta	Dolcetta	-0.0171	0.0175
chip	De Lorenzis et al 2019	Quattro Rappi	Quattro Rappi	-0.0181	0.0099
chip	De Lorenzis et al 2019	Visparola	Visparola	-0.022	0.0067
chip	De Lorenzis et al 2019	Perricone	Perricone	-0.0104	0.0029
chip	De Lorenzis et al 2019	Grillo	Grillo	-0.0192	-0.0009
chip	De Lorenzis et al 2019	Grecanico	Grecanico	-0.0181	0.0195
chip	De Lorenzis et al 2019	Catarratto	Catarratto	-0.0149	0.01
chip	De Lorenzis et al 2019	Nero d'Avola	Nero d'Avola	-0.014	0.0027
chip	De Lorenzis et al 2019	Carricante	Carricante	-0.0105	-0.0043
chip	De Lorenzis et al 2019	Frappato	Frappato	-0.0108	-0.0048
chip	De Lorenzis et al 2019	Zibibbo	Zibibbo	-0.0214	-0.006
chip	De Lorenzis et al 2019	Inzolia	Inzolia	-0.0134	0.0137
chip	De Lorenzis et al 2019	Nerello Cappuccio	Nerello Cappuccio	-0.0181	0.0098
chip	De Lorenzis et al 2019	Cannamelo n.	Cannamelo n.	-0.0081	0.0067
chip	De Lorenzis et al 2019	Asprinio n.	Asprinio n.	-0.0074	0.0012
chip	De Lorenzis et al 2019	Austegna n.	Austegna n.	-0.0016	0.0088
chip	De Lorenzis et al 2019	Santa Sofia b.	Santa Sofia b.	-0.0103	-0.0031
chip	De Lorenzis et al 2019	Malvasia Acino Piccolo b.	Malvasia Acino Piccolo b.	-0.0094	-0.0041
chip	De Lorenzis et al 2019	Trecisti Nero n.	Trecisti Nero n.	-0.0228	0.0238
chip	De Lorenzis et al 2019	Coglionara b.	Coglionara b.	-0.0127	0.0016
chip	De Lorenzis et al 2019	Arilla b.	Arilla b.	-0.0173	0.0022
chip	De Lorenzis et al 2019	Pecorello San Marco	Pecorello San Marco	-0.0164	-0.0004
chip	De Lorenzis et al 2019	Camputese	Camputese	-0.0087	-0.0085
chip	De Lorenzis et al 2019	Primitivo del Cilento	Primitivo del Cilento	-0.0173	-0.0053
chip	De Lorenzis et al 2019	Piedirosso del Vesuvio	Piedirosso del Vesuvio	-0.0032	-0.0065
chip	De Lorenzis et al 2019	Greco di Tufo	Greco di Tufo	0.0192	-0.0017
chip	De Lorenzis et al 2019	Olivella di Caggiano	Olivella di Caggiano	-0.0028	0.0027
chip	De Lorenzis et al 2019	Nerello Campano	Nerello Campano	-0.0062	-0.0034
chip	De Lorenzis et al 2019	Menna di Vacca	Menna di Vacca	-0.0157	-0.0001
chip	De Lorenzis et al 2019	Truccanosa	Truccanosa	-0.0103	0.0031
chip	De Lorenzis et al 2019	Olivella Campana	Olivella Campana	-0.0028	0.0029
chip	De Lorenzis et al 2019	Uva Bianca	Uva Bianca	-0.0228	0.0179
chip	De Lorenzis et al 2019	Rosso Antico	Rosso Antico	-0.0077	-0.0014
chip	De Lorenzis et al 2019	Rossa di Moico	Rossa di Moico	-0.0089	-0.0029
chip	De Lorenzis et al 2019	Galletto Rosa	Galletto Rosa	-0.0191	0.0109
chip	De Lorenzis et al 2019	Piedirosso	Piedirosso	0.0003	-0.0028
chip	De Lorenzis et al 2019	Bianca di Bellosguardo	Bianca di Bellosguardo	-0.0187	0.0054
chip	De Lorenzis et al 2019	Aglianicone del Cilento	Aglianicone del Cilento	-0.0233	0.0037
chip	De Lorenzis et al 2019	Coda di Pecora	Coda di Pecora	-0.0066	-0.0142
chip	De Lorenzis et al 2019	Bianca di Vetrali	Bianca di Vetrali	-0.0232	0.0268
chip	De Lorenzis et al 2019	Coda di Volpe	Coda di Volpe	-0.0055	0.0022
chip	De Lorenzis et al 2019	Falanghina	Falanghina	0.0043	-0.0085
chip	De Lorenzis et al 2019	Asprino	Asprino	0.0192	-0.0018
chip	De Lorenzis et al 2019	Malvasia del Cilento	Malvasia del Cilento	-0.0198	0.0149
chip	De Lorenzis et al 2019	Casavecchia	Casavecchia	-0.0101	0.0082
chip	De Lorenzis et al 2019	Sangiovese Campano	Sangiovese Campano	-0.003	-0.0109
chip	De Lorenzis et al 2019	Aglianicone di Cardile	Aglianicone di Cardile	-0.0035	0.0049
chip	De Lorenzis et al 2019	San Pietro	San Pietro	-0.0117	0.0065
chip	De Lorenzis et al 2019	Pie di Palombo	Pie di Palombo	-0.0033	-0.0045
chip	De Lorenzis et al 2019	Sant'Antonio	Sant'Antonio	-0.0151	-0.0106
chip	De Lorenzis et al 2019	Maria	Maria	-0.0101	-0.0035
chip	De Lorenzis et al 2019	Rossa di San Nicola	Rossa di San Nicola	-0.008	0.0074
chip	De Lorenzis et al 2019	Nera del Cilento	Nera del Cilento	-0.0025	-0.0023
chip	De Lorenzis et al 2019	Fiano	Fiano	0.0058	-0.0051
chip	De Lorenzis et al 2019	Gloria	Gloria	-0.0233	0.0038
chip	De Lorenzis et al 2019	Aglianico	Aglianico	0.0031	0.0091
chip	De Lorenzis et al 2019	Giosana b.	Giosana b.	-0.0094	-0.0041
chip	De Lorenzis et al 2019	Sanguinella b.	Sanguinella b.	-0.018	-0.0038
chip	De Lorenzis et al 2019	Malvasia Nera Bas	Malvasia Nera Bas	-0.0067	-0.0294
chip	De Lorenzis et al 2019	Malvasia Nera di Lucania	Malvasia Nera di Lucania	-0.0219	0.0145
chip	De Lorenzis et al 2019	Uva Rara n.	Uva Rara n.	-0.004	-0.0059
chip	De Lorenzis et al 2019	Guarnaccino	Guarnaccino	-0.0111	0.0007
chip	De Lorenzis et al 2019	Fiorella	Fiorella	-0.0062	0
chip	De Lorenzis et al 2019	Strinto Porcino	Strinto Porcino	-0.0022	-0.0039
chip	De Lorenzis et al 2019	Colatamurro	Colatamurro	-0.0091	0.0014
chip	De Lorenzis et al 2019	Aglianico Antico	Aglianico Antico	-0.004	0.0126
chip	De Lorenzis et al 2019	Aglianicone	Aglianicone	-0.0021	0.003
chip	De Lorenzis et al 2019	Iusana	Iusana	-0.0106	-0.002
chip	De Lorenzis et al 2019	Uva Bianca Sang	Uva Bianca Sang	0.0041	-0.0438
chip	De Lorenzis et al 2019	Stampacavallo	Stampacavallo	-0.0078	-0.0136
chip	De Lorenzis et al 2019	Trebbiano Antico	Trebbiano Antico	-0.0108	0.0036
chip	De Lorenzis et al 2019	Castiglione N.	Castiglione N.	-0.0067	0.0086
chip	De Lorenzis et al 2019	San Nicola n.	San Nicola n.	-0.0147	0.0051
chip	De Lorenzis et al 2019	Zagarese di Puglia n.	Zagarese di Puglia n.	-0.0143	-0.0109
chip	De Lorenzis et al 2019	Antinello b.	Antinello b.	-0.0126	-0.0071
chip	De Lorenzis et al 2019	Impigno b.	Impigno b.	-0.0152	-0.0165
chip	De Lorenzis et al 2019	Francavidda b.	Francavidda b.	-0.0186	-0.0038
chip	De Lorenzis et al 2019	Tuccanese n.	Tuccanese n.	-0.0106	0.0037
chip	De Lorenzis et al 2019	Minutolo b.	Minutolo b.	-0.0111	-0.0042
chip	De Lorenzis et al 2019	Cerasola n.	Cerasola n.	-0.0219	0.0149
chip	De Lorenzis et al 2019	Notardomenico n.	Notardomenico n.	-0.0072	-0.0201
chip	De Lorenzis et al 2019	Grilla b.	Grilla b.	-0.0108	0.0033
chip	De Lorenzis et al 2019	Susumaniello n.	Susumaniello n.	-0.0049	0.0049
chip	De Lorenzis et al 2019	Negrodolce n.	Negrodolce n.	-0.0049	-0.0092
chip	De Lorenzis et al 2019	Bombino Nero	Bombino Nero	-0.0122	-0.0122
chip	De Lorenzis et al 2019	Uva Rosa Antica	Uva Rosa Antica	-0.0071	-0.0029
chip	De Lorenzis et al 2019	Uva di Troia	Uva di Troia	-0.0135	-0.0023
chip	De Lorenzis et al 2019	Pampanuto	Pampanuto	-0.0223	0.013
chip	De Lorenzis et al 2019	Bianco di Alessano	Bianco di Alessano	-0.0189	-0.0022
chip	De Lorenzis et al 2019	Negro Amaro	Negro Amaro	-0.0087	-0.0023
chip	De Lorenzis et al 2019	Primitivo	Primitivo	-0.0173	-0.0052
chip	De Lorenzis et al 2019	Bombino Bianco	Bombino Bianco	-0.0132	0.0015
chip	De Lorenzis et al 2019	Malvasia Nera di Brindisi	Malvasia Nera di Brindisi	-0.0133	0.003
chip	De Lorenzis et al 2019	Corniola	Corniola	-0.022	0.0236
chip	De Lorenzis et al 2019	Marchione	Marchione	-0.0176	-0.0072
chip	De Lorenzis et al 2019	Uva Sacra	Uva Sacra	-0.0229	0.0072
chip	De Lorenzis et al 2019	Moschofilero	Moschofilero	-0.0176	-0.0061
chip	De Lorenzis et al 2019	Vilana	Vilana	-0.0202	0.0111
chip	De Lorenzis et al 2019	Aghiorgitiko	Aghiorgitiko	-0.0211	0.0149
chip	De Lorenzis et al 2019	Assyrtiko	Assyrtiko	-0.0162	0.015
chip	De Lorenzis et al 2019	Malagouzia	Malagouzia	-0.0223	-0.0098
chip	De Lorenzis et al 2019	Moschomavro	Moschomavro	-0.0106	-0.0168
chip	De Lorenzis et al 2019	Limnio	Limnio	-0.0178	-0.0038
chip	De Lorenzis et al 2019	Mandilari	Mandilari	-0.0195	0.0039
chip	De Lorenzis et al 2019	Liatiko	Liatiko	-0.0218	0.0166
chip	De Lorenzis et al 2019	Korintos	Korintos	-0.0014	-0.0437
chip	De Lorenzis et al 2019	Bekari	Bekari	-0.0208	0.0181
chip	De Lorenzis et al 2019	Mavrodaphni	Mavrodaphni	-0.0176	-0.0062
chip	De Lorenzis et al 2019	Vartzami	Vartzami	-0.019	0.005
chip	De Lorenzis et al 2019	Xinomavro	Xinomavro	-0.0101	-0.017
chip	De Lorenzis et al 2019	Katsakoulias	Katsakoulias	-0.0213	0.0172
chip	De Lorenzis et al 2019	Avgoustiatis	Avgoustiatis	-0.0153	0.004
chip	De Lorenzis et al 2019	Kotsifali	Kotsifali	-0.0173	0.0087
chip	De Lorenzis et al 2019	Roditis	Roditis	-0.0198	0.0022
chip	De Lorenzis et al 2019	Aïdani Mavro	Aïdani Mavro	-0.0183	0.019
chip	De Lorenzis et al 2019	Stephidampelos	Stephidampelos	-0.0169	0.0077
chip	De Lorenzis et al 2019	Sangiovese	Sangiovese	-0.0033	-0.0107
chip	De Lorenzis et al 2019	Pinot Noir	Pinot Noir	0.018	-0.1009
chip	De Lorenzis et al 2019	Moscato Bianco	Moscato Bianco	-0.0173	-0.0304
chip	De Lorenzis et al 2019	Alicante	Alicante	-0.017	0.0173
chip	De Lorenzis et al 2019	Trnjak	Trnjak	-0.0106	-0.0144
chip	De Lorenzis et al 2019	Blatina	Blatina	-0.0101	-0.0173
chip	De Lorenzis et al 2019	Zilavka	Zilavka	-0.0208	-0.0082
chip	De Lorenzis et al 2019	Kratosija	Kratosija	-0.0173	-0.0052
chip	De Lorenzis et al 2019	Vranac	Vranac	-0.017	-0.0035
chip	De Lorenzis et al 2019	Teran	Teran	0.0122	-0.0251
chip	De Lorenzis et al 2019	Plavina	Plavina	-0.0174	-0.0003
chip	De Lorenzis et al 2019	Trakia Ilkeeren	Trakia Ilkeeren	-0.0204	-0.0018
chip	De Lorenzis et al 2019	Regina	Regina	-0.0227	0.0141
chip	Ramos-Madrigal et al 2019	B00ERQA	TR	0.0515	0.0233
chip	Ramos-Madrigal et al 2019	B00ERQB	DE	0.0333	0.0187
chip	Ramos-Madrigal et al 2019	B00ERQ8	TR	0.0148	0.0156
chip	Ramos-Madrigal et al 2019	B00ERQ9	TR	0.0179	0.0144
chip	Ramos-Madrigal et al 2019	B00ERXQ	DE	0.0586	0.0042
chip	Ramos-Madrigal et al 2019	B00ERV9	DE	0.0718	0.0226
chip	Ramos-Madrigal et al 2019	B00ERXO	DE	0.0724	0.0292
chip	Ramos-Madrigal et al 2019	B00ERXP	DE	0.0701	0.0281
chip	Ramos-Madrigal et al 2019	B00ERVA	DE	0.0727	0.0274
chip	Ramos-Madrigal et al 2019	B00ERV4	DE	0.0727	0.0274
chip	Ramos-Madrigal et al 2019	B00F6R3	GE	0.0106	0.0436
chip	Ramos-Madrigal et al 2019	B00F6R4	GE	0.0118	0.0359
chip	Ramos-Madrigal et al 2019	B00F6R5	GE	0.0103	0.0402
chip	Ramos-Madrigal et al 2019	B00F6QW	GE	0.0119	0.0391
chip	Ramos-Madrigal et al 2019	B00F6QX	GE	0.0097	0.0409
chip	Ramos-Madrigal et al 2019	B00F6QY	GE	0.0125	0.041
chip	Ramos-Madrigal et al 2019	B00F6QZ	GE	0.011	0.0436
chip	Ramos-Madrigal et al 2019	B00F6R0	GE	0.0091	0.0396
chip	Ramos-Madrigal et al 2019	B00F6R2	GE	0.0077	0.0413
chip	Ramos-Madrigal et al 2019	B00ERB6	TN	0.031	0.0128
chip	Ramos-Madrigal et al 2019	B00F6Q6	MA	0.0153	0.022
chip	Ramos-Madrigal et al 2019	B00ER61	MA	0.011	0.0197
chip	Ramos-Madrigal et al 2019	B00EI53	MA	0.0194	0.0245
chip	Ramos-Madrigal et al 2019	B00EI50	DZ	0.0122	0.0204
chip	Ramos-Madrigal et al 2019	B00ERBD	MA	0.0186	0.0178
chip	Ramos-Madrigal et al 2019	B00ER2S	MA	0.0201	0.0245
chip	Ramos-Madrigal et al 2019	B00ER1R	MA	0.0149	0.0179
chip	Ramos-Madrigal et al 2019	B00ER82	FR	0.0631	0.0142
chip	Ramos-Madrigal et al 2019	B00ERBA	FR	0.0476	0.0015
chip	Ramos-Madrigal et al 2019	B00ER56	MA	0.0121	0.0219
chip	Ramos-Madrigal et al 2019	B00175B	FR	0.0659	0.0221
chip	Ramos-Madrigal et al 2019	B00ER9L	TN	0.0348	0.0272
chip	Ramos-Madrigal et al 2019	B00F6Q3	FR	0.0467	0.0197
chip	Ramos-Madrigal et al 2019	B00ER75	FR	0.0558	-0.0003
chip	Ramos-Madrigal et al 2019	B00ER70	FR	0.0616	0.0193
chip	Ramos-Madrigal et al 2019	B00F6Q4	FR	0.0607	0.0245
chip	Ramos-Madrigal et al 2019	B00ERC0	FR	0.0635	0.0175
chip	Ramos-Madrigal et al 2019	B00ER6C	FR	-0.0068	0.0165
chip	Ramos-Madrigal et al 2019	B00ERCF	FR	0.0481	0.0129
chip	Ramos-Madrigal et al 2019	B00F6Q7	FR	0.0597	0.0152
chip	Ramos-Madrigal et al 2019	B00ERBY	FR	0.0431	-0.0414
chip	Ramos-Madrigal et al 2019	B00ERBC	FR	0.0635	0.0226
chip	Ramos-Madrigal et al 2019	B00ERCM	FR	0.056	0.0089
chip	Ramos-Madrigal et al 2019	B00ER3Z	FR	0.0617	0.0167
chip	Ramos-Madrigal et al 2019	B00ER5Q	FR	0.0606	0.0154
chip	Ramos-Madrigal et al 2019	B00ER1G	FR	0.0593	0.0157
chip	Ramos-Madrigal et al 2019	B00ER5W	FR	0.0599	0.0197
chip	Ramos-Madrigal et al 2019	B00ER34	FR	0.0557	0.0139
chip	Ramos-Madrigal et al 2019	B00F6Q9	MA	0.0279	0.0287
chip	Ramos-Madrigal et al 2019	B00ERBT	FR	0.0614	0.0114
chip	Ramos-Madrigal et al 2019	B00ER6Y	FR	0.0635	0.0243
chip	Ramos-Madrigal et al 2019	B00ERCJ	FR	0.0624	0.0267
chip	Ramos-Madrigal et al 2019	B00ERC5	FR	0.0205	-0.007
chip	Ramos-Madrigal et al 2019	B00ERC9	FR	0.0558	0.0138
chip	Ramos-Madrigal et al 2019	B00ER67	MA	0.0307	0.02
chip	Ramos-Madrigal et al 2019	B00ERB4	MA	0.0211	0.0172
chip	Ramos-Madrigal et al 2019	B00EI59	FR	0.0524	0.0127
chip	Ramos-Madrigal et al 2019	B00ER1T	FR	0.0612	0.0188
chip	Ramos-Madrigal et al 2019	B00ER1Z	FR	0.0599	0.0124
chip	Ramos-Madrigal et al 2019	B00F6PZ	FR	0.0562	0.0109
chip	Ramos-Madrigal et al 2019	B00ER2L	FR	0.0564	0.0236
chip	Ramos-Madrigal et al 2019	B00ERAN	FR	0.0665	0.0178
chip	Ramos-Madrigal et al 2019	B001751	FR	0.0602	0.0132
chip	Ramos-Madrigal et al 2019	B00F6Q5	FR	0.0543	0.012
chip	Ramos-Madrigal et al 2019	B00ER1M	FR	0.0626	0.0129
chip	Ramos-Madrigal et al 2019	B00ER8E	TN	0.0302	-0.0005
chip	Ramos-Madrigal et al 2019	B00ER8G	TN	0.0258	0.0038
chip	Ramos-Madrigal et al 2019	B00ERAQ	TN	0.0352	0.0165
chip	Ramos-Madrigal et al 2019	B00EI5H	DZ	0.0443	0.024
chip	Ramos-Madrigal et al 2019	B00ERBZ	SK	0.0697	0.022
chip	Ramos-Madrigal et al 2019	B00ER41	SK	0.0717	0.024
chip	Ramos-Madrigal et al 2019	B00ERCC	SK	0.0688	0.0225
chip	Ramos-Madrigal et al 2019	B00ERC3	SK	0.0676	0.024
chip	Ramos-Madrigal et al 2019	B00ERBL	SK	0.0709	0.0248
chip	Ramos-Madrigal et al 2019	B00ERCB	SK	0.0708	0.023
chip	Ramos-Madrigal et al 2019	B00F6QB	SK	0.0706	0.0246
chip	Ramos-Madrigal et al 2019	B00F6QD	FR	0.0578	0.0228
chip	Ramos-Madrigal et al 2019	B00F6NP	TN	0.0348	0.0124
chip	Ramos-Madrigal et al 2019	B00F6NO	TN	0.0441	0.0224
chip	Ramos-Madrigal et al 2019	B00ER17	TN	0.0435	0.0119
chip	Ramos-Madrigal et al 2019	B00ER0S	TN	0.0522	0.0226
chip	Ramos-Madrigal et al 2019	B00ER54	TN	0.0441	0.0224
chip	Ramos-Madrigal et al 2019	B00ERBK	TN	0.0342	0.018
chip	Ramos-Madrigal et al 2019	B00ER25	DZ	0.0367	0.0085
chip	Ramos-Madrigal et al 2019	B00F6Q1	DZ	0.0386	0.01
chip	Ramos-Madrigal et al 2019	B00ERB1	DZ	0.0172	0.0127
chip	Ramos-Madrigal et al 2019	B00F6Q2	DZ	0.052	0.0208
chip	Ramos-Madrigal et al 2019	B001758	FR	0.0664	0.018
chip	Ramos-Madrigal et al 2019	B00F6R6	GE	0.0138	0.0424
chip	Ramos-Madrigal et al 2019	B00F6R8	GE	0.009	0.0356
chip	Ramos-Madrigal et al 2019	B00F6Q0	GR	0.0219	0.0064
chip	Ramos-Madrigal et al 2019	B00F6PY	FR	0.0548	0.0136
chip	Ramos-Madrigal et al 2019	B00ER22	FR	0.0548	0.0136
chip	Ramos-Madrigal et al 2019	B00ERCH	CH	0.0621	0.0071
chip	Ramos-Madrigal et al 2019	B00ER9C	HU	0.0319	0.0306
chip	Ramos-Madrigal et al 2019	B00ER8A	HU	0.0128	0.0161
chip	Ramos-Madrigal et al 2019	B00ER73	FR	-0.0149	0.0235
chip	Ramos-Madrigal et al 2019	B00175A	DE	0.0765	0.0289
chip	Ramos-Madrigal et al 2019	B00ER2P	TR	0.0333	0.0187
chip	Ramos-Madrigal et al 2019	B00ER2H	DE	0.0431	0.0034
chip	Ramos-Madrigal et al 2019	B00ER6F	DE	0.0155	0.02
chip	Ramos-Madrigal et al 2019	B00F6Q8	DE	0.0752	0.0245
chip	Ramos-Madrigal et al 2019	B00ER2U	DE	0.0724	0.0292
chip	Ramos-Madrigal et al 2019	B00ER9K	ES	0.0157	0.0148
chip	Ramos-Madrigal et al 2019	B00ERB8	DE	0.0747	0.0259
chip	Ramos-Madrigal et al 2019	B00ER1H	DE	0.0659	0.0219
chip	Ramos-Madrigal et al 2019	B00ER9N	ES	0.0211	0.0228
chip	Ramos-Madrigal et al 2019	B00ER8D	ES	0.0211	0.0291
chip	Ramos-Madrigal et al 2019	B00ER9I	FR	0.0613	0.0144
chip	Ramos-Madrigal et al 2019	B00ER4H	FR	0.067	0.0146
chip	Ramos-Madrigal et al 2019	B00F6QA	FR	0.0649	0.0121
chip	Ramos-Madrigal et al 2019	B00F6RI	GE	0.007	0.0354
WGS	WGS Metadata	Aciaruli Tetri	Aciaruli Tetri	0.0049	0.0221
WGS	WGS Metadata	Agadai	Agadai	-0.0203	0.0213
WGS	WGS Metadata	Aglianico	Aglianico	0.0031	0.0097
WGS	WGS Metadata	Airen	Airen	-0.0259	0.0094
WGS	WGS Metadata	Alexandroouli	Alexandroouli	-0.0069	0.0354
WGS	WGS Metadata	Ansonica	Ansonica	-0.0135	0.0136
WGS	WGS Metadata	Touriga National	Touriga National	0.0123	-0.043
WGS	WGS Metadata	Ararati	Ararati	-0.0229	0.0208
WGS	WGS Metadata	Assyrtiko	Assyrtiko	-0.0162	0.0151
WGS	WGS Metadata	Asyl Kara	Asyl Kara	-0.0155	0.0134
WGS	WGS Metadata	Autumn Royal	Autumn Royal	-0.0215	0.0211
WGS	WGS Metadata	Barbera	Barbera	0.0038	-0.024
WGS	WGS Metadata	Bayan Shirei	Bayan Shirei	-0.0188	0.0193
WGS	WGS Metadata	Berzamino	Berzamino	0.0003	-0.022
WGS	WGS Metadata	Graciano	Graciano	-0.0059	-0.0102
WGS	WGS Metadata	Cabernet Franc	Cabernet Franc	0.0172	-0.0076
WGS	WGS Metadata	Cabernet Sauvignon	Cabernet Sauvignon	0.0134	-0.0322
WGS	WGS Metadata	Garnacha	Garnacha	-0.0169	0.0175
WGS	WGS Metadata	Carignan	Carignan	-0.0185	0.0107
WGS	WGS Metadata	Catarratto Bianco Comune	Catarratto Bianco Comune	-0.0152	0.0114
WGS	WGS Metadata	Cesanese d'Affile	Cesanese d'Affile	0.0052	0.0019
WGS	WGS Metadata	Chaouch Blanc	Chaouch Blanc	-0.0193	0.0015
WGS	WGS Metadata	Chardonnay	Chardonnay	0.0051	-0.0724
WGS	WGS Metadata	Chasselas Blanc	Chasselas Blanc	0.0098	-0.0759
WGS	WGS Metadata	Clairette Blanche	Clairette Blanche	-0.0022	-0.004
WGS	WGS Metadata	Corvina	Corvina	0.004	-0.0163
WGS	WGS Metadata	Daphnia	Daphnia	-0.0253	0.0121
WGS	WGS Metadata	Disecka	Disecka	-0.0022	-0.0145
WGS	WGS Metadata	Enantio	Enantio	0.0317	0.0025
WGS	WGS Metadata	Falanghina	Falanghina	0.0046	-0.0084
WGS	WGS Metadata	Fiano	Fiano	0.0061	-0.0057
WGS	WGS Metadata	Fumat	Fumat	0.0173	-0.0148
WGS	WGS Metadata	Gamay Noir	Gamay Noir	0.0041	-0.0699
WGS	WGS Metadata	Garganega	Garganega	-0.0182	0.0198
WGS	WGS Metadata	Glera	Glera	-0.0112	-0.0036
WGS	WGS Metadata	Gorula	Gorula	-0.0111	0.0305
WGS	WGS Metadata	Heunisch Weiss	Heunisch Weiss	-0.0074	-0.0302
WGS	WGS Metadata	Grechetto	Grechetto	-0.0064	0.0094
WGS	WGS Metadata	Greco di Tufo	Greco di Tufo	0.0188	-0.0022
WGS	WGS Metadata	Grignolino	Grignolino	0.0037	-0.0155
WGS	WGS Metadata	Gyulyabi Dagestanskii	Gyulyabi Dagestanskii	-0.021	0.0109
WGS	WGS Metadata	Harslevelue	Harslevelue	-0.0189	-0.0142
WGS	WGS Metadata	Helfensteiner	Helfensteiner	0.0039	-0.0593
WGS	WGS Metadata	Khop Khalat	Khop Khalat	-0.0149	0.0297
WGS	WGS Metadata	Italia	Italia	-0.012	-0.0132
WGS	WGS Metadata	Kadarka	Kadarka	-0.0205	-0.0032
WGS	WGS Metadata	Tebrizi	Tebrizi	-0.02	0.0257
WGS	WGS Metadata	Kishmish Vatkana	Kishmish Vatkana	-0.023	0.032
WGS	WGS Metadata	Lambrusco Grasparossa	Lambrusco Grasparossa	0.0109	-0.0258
WGS	WGS Metadata	Lambrusco di Sorbara	Lambrusco di Sorbara	0.0297	-0.0086
WGS	WGS Metadata	Limnio	Limnio	-0.0177	-0.0038
WGS	WGS Metadata	Malvasia Bianca Lunga	Malvasia Bianca Lunga	-0.0198	0.0139
WGS	WGS Metadata	Malvasia del Lazio	Malvasia del Lazio	-0.0103	0.0065
WGS	WGS Metadata	Malvasia di Lipari	Malvasia di Lipari	-0.0076	0.0049
WGS	WGS Metadata	Malvasia Istriana	Malvasia Istriana	-0.006	-0.0024
WGS	WGS Metadata	Marandi Shemakhinskii	Marandi Shemakhinskii	-0.0168	0.0145
WGS	WGS Metadata	Mauzac Blanc	Mauzac Blanc	0.0103	-0.0452
WGS	WGS Metadata	Mavrodaphni	Mavrodaphni	-0.0178	-0.0059
WGS	WGS Metadata	Merlot Noir	Merlot Noir	0.0124	-0.0365
WGS	WGS Metadata	Mgaloblishvili	Mgaloblishvili	0.0023	0.0322
WGS	WGS Metadata	Montepulciano	Montepulciano	-0.0075	0.0026
WGS	WGS Metadata	Muscat à Petits Grains Blancs	Muscat à Petits Grains Blancs	-0.0173	-0.0309
WGS	WGS Metadata	Moscato di Scanzo	Moscato di Scanzo	0.0071	-0.0183
WGS	WGS Metadata	Mtsvane Kachuri	Mtsvane Kachuri	-0.0027	0.0317
WGS	WGS Metadata	Muscat of Alexandria	Muscat of Alexandria	-0.0214	-0.0065
WGS	WGS Metadata	Narma	Narma	-0.0197	0.0137
WGS	WGS Metadata	Nasco	Nasco	-0.0204	0.0019
WGS	WGS Metadata	Nebbiolo	Nebbiolo	0.016	-0.0257
WGS	WGS Metadata	Negro Amaro	Negro Amaro	-0.0092	-0.0012
WGS	WGS Metadata	Nero d'Avola	Nero d'Avola	-0.0141	0.0028
WGS	WGS Metadata	Nieddu Mannu	Nieddu Mannu	-0.0208	-0.0026
WGS	WGS Metadata	Nosiola	Nosiola	0.0008	-0.0082
WGS	WGS Metadata	Ojaleshi	Ojaleshi	0.0023	0.0239
WGS	WGS Metadata	Bombino Bianco	Bombino Bianco	-0.013	0.0017
WGS	WGS Metadata	Pecorino	Pecorino	0.0081	-0.0032
WGS	WGS Metadata	Petit Rouge	Petit Rouge	0.0038	-0.0177
WGS	WGS Metadata	Picolit	Picolit	0.0072	-0.0229
WGS	WGS Metadata	Pignoletto	Pignoletto	-0.0047	0.0106
WGS	WGS Metadata	Pinela	Pinela	-0.0087	-0.0362
WGS	WGS Metadata	Pinot Noir	Pinot Noir	0.0182	-0.101
WGS	WGS Metadata	Plechistik	Plechistik	-0.0181	0.0106
WGS	WGS Metadata	Tribidrag	Tribidrag	-0.0172	-0.005
WGS	WGS Metadata	Coarna Alba	Coarna Alba	-0.0208	0.0076
WGS	WGS Metadata	Raboso Piave	Raboso Piave	0.0177	-0.017
WGS	WGS Metadata	Red Globe	Red Globe	-0.0192	0.0155
WGS	WGS Metadata	Refosco dal Peduncolo Rosso	Refosco dal Peduncolo Rosso	0.0068	-0.0255
WGS	WGS Metadata	Riesling Weiss	Riesling Weiss	0.0101	-0.0496
WGS	WGS Metadata	Ribolla Gialla	Ribolla Gialla	-0.0074	-0.0248
WGS	WGS Metadata	Welschriesling	Welschriesling	0.0111	-0.0231
WGS	WGS Metadata	Rkatsiteli	Rkatsiteli	-0.0079	0.0226
WGS	WGS Metadata	Tibouren	Tibouren	-0.0038	-0.029
WGS	WGS Metadata	Henab Turki	Henab Turki	-0.0227	0.0192
WGS	WGS Metadata	Sagrantino	Sagrantino	-0.0026	-0.0034
WGS	WGS Metadata	Kandahari Siah	Kandahari Siah	-0.019	0.0254
WGS	WGS Metadata	Sangiovese	Sangiovese	-0.003	-0.0106
WGS	WGS Metadata	Sauvignon Blanc	Sauvignon Blanc	0.0061	-0.0579
WGS	WGS Metadata	Schiava Gentile	Schiava Gentile	0.0013	-0.0329
WGS	WGS Metadata	Schiava Grossa	Schiava Grossa	-0.0066	-0.0362
WGS	WGS Metadata	Schioppettino	Schioppettino	-0.0089	-0.0027
WGS	WGS Metadata	Sciavtsitska	Sciavtsitska	-0.0093	0.0158
WGS	WGS Metadata	Semillon	Semillon	-0.0008	-0.0647
WGS	WGS Metadata	Gordin Verde	Gordin Verde	-0.0172	-0.0113
WGS	WGS Metadata	Sirgula	Sirgula	-0.0126	0.031
WGS	WGS Metadata	Sultanina	Sultanina	-0.0221	0.0344
WGS	WGS Metadata	Tagobi	Tagobi	-0.0206	0.0262
WGS	WGS Metadata	Taifi Rozovyi	Taifi Rozovyi	-0.0205	0.0307
WGS	WGS Metadata	Tannat	Tannat	0.0108	-0.0462
WGS	WGS Metadata	Tavkveri	Tavkveri	-0.0161	0.0231
WGS	WGS Metadata	Tempranillo Tinto	Tempranillo Tinto	-0.0177	0.0089
WGS	WGS Metadata	Terbash	Terbash	-0.0225	0.029
WGS	WGS Metadata	Terrano	Terrano	0.0122	-0.0256
WGS	WGS Metadata	Tocai Friulano	Tocai Friulano	0.004	-0.0444
WGS	WGS Metadata	Savagnin Blanc	Savagnin Blanc	0.015	-0.0964
WGS	WGS Metadata	Trebbiano Toscano	Trebbiano Toscano	-0.0103	-0.004
WGS	WGS Metadata	Tschvediansis Tetra	Tschvediansis Tetra	-0.002	0.0243
WGS	WGS Metadata	Uva di Troia	Uva di Troia	-0.0136	-0.0023
WGS	WGS Metadata	V267	V267	0.0008	0.022
WGS	WGS Metadata	V278	V278	0.0064	0.0339
WGS	WGS Metadata	V292	V292	-0.0218	0.0298
WGS	WGS Metadata	V294	V294	-0.0188	0.0247
WGS	WGS Metadata	V385	V385	-0.0137	0.0269
WGS	WGS Metadata	V389	V389	-0.0025	0.0199
WGS	WGS Metadata	V395	V395	0.0398	0.0412
WGS	WGS Metadata	V410	V410	-0.0195	0.0298
WGS	WGS Metadata	V411	V411	0.0082	0.0286
WGS	WGS Metadata	Verdicchio	Verdicchio	-0.0054	-0.0023
WGS	WGS Metadata	Verduzzo Friulano	Verduzzo Friulano	0.0152	-0.0003
WGS	WGS Metadata	Vermentino	Vermentino	-0.0066	-0.0192
WGS	WGS Metadata	Vernaccia di San Gimignano	Vernaccia di San Gimignano	-0.0111	-0.0037
WGS	WGS Metadata	Kölner Blau	Kölner Blau	-0.003	-0.0306
WGS	WGS Metadata	Zelen	Zelen	-0.0092	-0.0226
WGS	WGS Metadata	GZ1	GZ1	0.0611	0.0143
WGS	WGS Metadata	PK14	PK14	0.0555	0.0151
WGS	WGS Metadata	PK15	PK15	0.0515	0.0126
WGS	WGS Metadata	K2	K2	0.0731	0.0305
WGS	WGS Metadata	K22	K22	0.0747	0.0252
WGS	WGS Metadata	K26	K26	0.0643	0.0098
WGS	WGS Metadata	K27	K27	0.0644	0.0107
WGS	WGS Metadata	KE_06	KE_06	0.0286	-0.0182
WGS	WGS Metadata	KE_23	KE_23	0.0581	0.0034
WGS	WGS Metadata	RM02	RM02	0.075	0.0278
WGS	WGS Metadata	TA-5607	TA-5607	0.0702	0.0279
WGS	WGS Metadata	TA-5905	TA-5905	0.0718	0.0224
WGS	WGS Metadata	TA-6187	TA-6187	0.0741	0.027
WGS	WGS Metadata	TA-6190	TA-6190	0.0749	0.0252
WGS	WGS Metadata	TA-6194	TA-6194	0.0758	0.0308
WGS	WGS Metadata	TA-6195	TA-6195	0.0662	0.0174
WGS	WGS Metadata	TA-6197	TA-6197	0.0673	0.0165
WGS	WGS Metadata	TA-6198	TA-6198	0.0743	0.0264
WGS	WGS Metadata	TA-6199	TA-6199	0.0719	0.0289
WGS	WGS Metadata	TA-6201	TA-6201	0.0662	0.0192
WGS	WGS Metadata	TA-6204	TA-6204	0.0752	0.0281
WGS	WGS Metadata	TA-6207	TA-6207	0.0746	0.0269
WGS	WGS Metadata	TA-6208	TA-6208	0.0691	0.0242
WGS	WGS Metadata	TA-6209	TA-6209	0.069	0.0209
WGS	WGS Metadata	TA-6210	TA-6210	0.0749	0.0298
WGS	WGS Metadata	TA-6211	TA-6211	0.0744	0.0287
WGS	WGS Metadata	TA-6212	TA-6212	0.074	0.0268
WGS	WGS Metadata	TA-6213	TA-6213	0.0699	0.0266
WGS	WGS Metadata	TA-6216	TA-6216	0.0736	0.0257
WGS	WGS Metadata	TA-6219	TA-6219	0.0741	0.0224
WGS	WGS Metadata	TA-6220	TA-6220	0.0747	0.0238
WGS	WGS Metadata	TA-6222	TA-6222	0.0721	0.0256
WGS	WGS Metadata	TA-6223	TA-6223	0.0712	0.0244
WGS	WGS Metadata	TA-6224	TA-6224	0.0736	0.0285
WGS	WGS Metadata	TA-6225	TA-6225	0.0645	0.02
WGS	WGS Metadata	TA-6228	TA-6228	0.0711	0.0271
WGS	WGS Metadata	TA-6230	TA-6230	0.0731	0.0298
WGS	WGS Metadata	TA-6233	TA-6233	0.0741	0.0245
WGS	WGS Metadata	TA-6234	TA-6234	0.0715	0.0264
WGS	WGS Metadata	TA-6235	TA-6235	0.0742	0.0256
WGS	WGS Metadata	TA-6236	TA-6236	0.0717	0.0265
WGS	WGS Metadata	TA-6237	TA-6237	0.071	0.0259
WGS	WGS Metadata	TA-6239	TA-6239	0.068	0.0219
WGS	WGS Metadata	TA-6242	TA-6242	0.0723	0.0291
WGS	WGS Metadata	TA-6243	TA-6243	0.0741	0.0275
WGS	WGS Metadata	TA-6244	TA-6244	0.0704	0.0242
WGS	WGS Metadata	TA-6245	TA-6245	0.0646	0.0057
WGS	WGS Metadata	TA-6246	TA-6246	0.0673	0.0163
WGS	WGS Metadata	TA-6247	TA-6247	0.0732	0.0247
WGS	WGS Metadata	TA-6248	TA-6248	0.0713	0.0217
WGS	WGS Metadata	TA-6250	TA-6250	0.0741	0.0263
WGS	WGS Metadata	TA-6253	TA-6253	0.066	0.021
WGS	WGS Metadata	TA-6254	TA-6254	0.0755	0.0281
WGS	WGS Metadata	TA-6255	TA-6255	0.0741	0.0256
WGS	WGS Metadata	TA-6256	TA-6256	0.0735	0.0268
WGS	WGS Metadata	TA-6257	TA-6257	0.0738	0.0253
WGS	WGS Metadata	TA-6258	TA-6258	0.0723	0.0267
WGS	WGS Metadata	TA-6259	TA-6259	0.0706	0.0181
WGS	WGS Metadata	TA-6260	TA-6260	0.0658	0.0208
WGS	WGS Metadata	TA-6262	TA-6262	0.0745	0.0254
WGS	WGS Metadata	TA-6263	TA-6263	0.0734	0.0295
WGS	WGS Metadata	TA-6264	Listan Negro	-0.0203	0.0127
WGS	WGS Metadata	TA-6265	TA-6265	0.074	0.0257
WGS	WGS Metadata	TA-6266	TA-6266	0.0734	0.0254
WGS	WGS Metadata	TA-6267	TA-6267	0.0716	0.0264
WGS	WGS Metadata	TA-5901	TA-5901	0.0725	0.0263
WGS	WGS Metadata	armenia	armenia	0.0147	0.039
WGS	WGS Metadata	Azerbaijan 1	Azerbaijan 1	-0.011	0.0272
WGS	WGS Metadata	Azerbaijan 2	Azerbaijan 2	-0.0102	0.0285
WGS	WGS Metadata	georgia	georgia	0.0217	0.0336
WGS	WGS Metadata	Pakistan 1	Pakistan 1	-0.0208	0.0213
WGS	WGS Metadata	Pakistan 3	Pakistan 3	-0.0196	0.0239
WGS	WGS Metadata	Turkmenistan 2	Turkmenistan 2	-0.0038	0.0293

## Sheet: Fig.4 and Suppl Fig. 35
Fig. 4. Ancestry versus geography.
Supplementary Figure 3. Ancestry versus latitude.
Accession	Presumed country of most ancient or typical cultivation (Alpha-3 code)	Typical site of cultivation			Ancestry components
		Latitude	Longitude		W2	C1	C2	W1
Fahri Kalamak	AFG	31.6971	65.6865		0.816502	0.183478	1e-05	1e-05
Golodan	AFG	31.5853	65.6744		0.764741	0.231694	1e-05	0.003556
Kandahari Siah	AFG	31.6374	65.6025		0.846091	0.147154	1e-05	0.006745
Naosé	AFG	31.8398	64.653		0.812367	0.169377	0.002109	0.016147
Ambary	ARM	40.09	44.03		0.826353	0.173627	1e-05	1e-05
Ararati	ARM	40.0423	44.4961		0.75755	0.24243	1e-05	1e-05
Korza Erevani	ARM	39.52	46.43		0.798716	0.201264	1e-05	1e-05
Grüner Veltliner	AUT	47.961	16.7856		0.227549	0.157724	0.553428	0.061299
Heunisch Schwarz	AUT	47.055	15.8064		0.112777	0.346723	0.31833	0.222171
Limberger	AUT	47.0353	16.0736		0.379837	0.153672	0.444114	0.022377
Portugais Bleu	AUT	47.9553	16.1998		0.249903	0.134801	0.584293	0.031003
Sylvaner	AUT	47.2364	16.3539		0.204855	0.046805	0.74833	1e-05
Wildbacher Blau	AUT	46.8609	15.3634		0.205538	0.035299	0.297041	0.462123
Arna Guirna	AZE	41.1431	45.3149		0.766499	0.213267	1e-05	0.020224
Askéri	AZE	39.9121	48.8212		0.908951	0.091029	1e-05	1e-05
Bayan Shirei	AZE	39.8232	48.8537		0.814808	0.170726	1e-05	0.014456
Khalili Belyi	AZE	40.7993	46.3353		0.784525	0.174453	0.012463	0.028559
Marandi Shemakhinskii	AZE	41.0208	45.6463		0.68684	0.275729	0.015928	0.021503
Matrassa	AZE	39.2389	45.4791		0.727185	0.198765	0.01172	0.06233
Razdani	AZE	39.45	45.3		0.823848	0.152266	0.023877	1e-05
Schiradzouli	AZE	40.8302	46.2179		0.799351	0.193084	1e-05	0.007555
Voskeat	AZE	40.7232	46.6328		0.800694	0.170729	0.023794	0.004783
Zakatalis Tetri	AZE	41.7229	46.362		0.873486	1e-05	1e-05	0.126494
Dimiat	BGR	43.1452	26.8611		0.582497	0.120574	0.296919	1e-05
Blatina	BIH	43.2299	17.6866		0.253269	0.473844	0.23358	0.039308
Trnjak	BIH	43.3414	17.7876		0.219819	0.469576	0.278146	0.032459
Zilavka	BIH	43.3086	17.7352		0.39401	0.490757	0.115223	1e-05
Amigne	CHE	46.2085	7.29143		0.167308	0.401899	0.399665	0.031128
Arvine	CHE	46.1558	7.14799		0.111141	0.113434	0.457667	0.317758
Bondola	CHE	46.1806	8.9821		0.217259	0.206251	0.377114	0.199376
Chasselas Blanc	CHE	46.5203	6.4857		1e-05	0.036167	0.889155	0.074669
Completer	CHE	46.9867	9.57728		0.049832	0.063267	0.690082	0.196819
Gros Bourgogne	CHE	46.3041	7.87391		0.574804	0.175859	0.249327	1e-05
Humagne Blanc	CHE	46.1169	7.09723		0.182835	0.299092	0.46042	0.057653
Landroter = Cornalin du Valais	CHE	46.2258	7.32026		0.136357	0.312576	0.341781	0.209286
Maratheftiko	CYP	34.643	32.9506		0.846649	0.153331	1e-05	1e-05
Xinisteri	CYP	35.1795	32.9803		0.796615	0.203365	1e-05	1e-05
Saint Laurent	CZE	48.8215	16.629		1e-05	0.009372	0.907879	0.082739
Affenthaler	DEU	49.1564	9.2762		0.223561	0.077972	0.615111	0.083356
Elbling	DEU	49.6114	6.54835		0.194735	0.04768	0.702178	0.055408
Gelbhölzer Blau	DEU	49.3723	8.15075		0.214422	1e-05	0.649701	0.135867
Hängling spänischer = Tauberschwarz	DEU	49.4734	9.87638		0.259217	0.130891	0.503857	0.106035
Riesling Weiss	DEU	50.1033	7.11532		0.1721	1e-05	0.682027	0.145862
Agourane	DZA	34.8896	-1.316		0.387489	0.563835	0.048666	1e-05
Ahmeur Bou Ahmeur	DZA	35.3731	0.149506		0.468976	0.488372	0.042641	1e-05
Amessasse	DZA	35.3505	-0.867252		0.444539	0.555441	1e-05	1e-05
Louali	DZA	34.8896	-1.316		0.372811	0.591687	0.035492	1e-05
Airen	ESP	39.5849	-4.64452		0.085169	0.914811	1e-05	1e-05
Alarije	ESP	39.3732	-5.40117		1e-05	0.99997	1e-05	1e-05
Albillo de Albacete	ESP	41.6615	-3.62736		0.145259	0.84041	0.014321	1e-05
Albillo de Granada	ESP	41.6769	-3.85903		1e-05	0.995901	1e-05	0.004079
Albillo Mayor = Picadillo	ESP	41.9039	-4.11519		0.199884	0.764135	0.021804	0.014176
Albillo Real	ESP	40.6567	-4.7191		0.165917	0.569703	0.200644	0.063737
Alcañon	ESP	42.0464	0.079372		1e-05	0.948613	0.028315	0.023062
Alvarelhão	ESP	42.3266	-7.85002		0.058147	0.320796	0.424697	0.196359
Amaral	ESP	42.3373	-8.01468		0.069091	1e-05	0.573154	0.357745
Argamusa	ESP	39.6918	2.83852		0.01767	0.944553	0.037767	1e-05
Benedicto	ESP	41.663	-3.6395		0.299468	0.66694	0.029895	0.003697
Bermejuela	ESP	28.0267	-15.492		1e-05	0.797401	0.062278	0.140311
Bobal	ESP	39.0286	-1.93545		0.246362	0.748629	1e-05	0.004999
Borraçal	ESP	42.725	-8.77662		0.074949	0.277521	0.330044	0.317486
Cainho	ESP	42.5967	-8.63787		0.058737	0.075268	0.442541	0.423454
Callet	ESP	39.6073	3.00229		0.074024	0.824935	0.097777	0.003265
Cañocazo	ESP	36.7026	-6.1543		0.067058	0.932922	1e-05	1e-05
Carignan	ESP	41.3342	-1.23855		0.19161	0.788691	0.005113	0.014586
Carrasquín	ESP	43.1957	-6.54228		1e-05	0.315741	0.590184	0.094065
Castañal	ESP	42.2295	-8.69403		0.10532	0.125734	0.394513	0.374433
Castellana Blanca	ESP	41.3304	-4.54109		1e-05	0.89594	0.035736	0.068314
Cayetana blanca = Jaén blanco	ESP	38.6324	-6.3998		1e-05	0.99997	1e-05	1e-05
Cojonata	ESP	36.7319	-4.37976		0.183233	0.794413	0.02072	0.001633
Corazón de Cabrito	ESP	36.8816	-2.43089		0.101601	0.898377	1e-05	1.2e-05
Doradilla	ESP	36.7459	-4.44318		0.169282	0.830698	1e-05	1e-05
Epero de Gall	ESP	41.1385	1.04836		1e-05	0.801896	0.172319	0.025775
Espadeiro Tinto	ESP	42.4849	-8.78482		0.111153	0.428538	0.185922	0.274387
Fernandella	ESP	39.5012	2.92928		0.260478	0.705576	0.011551	0.022395
Fernão Pires	ESP	39.7253	-5.2754		1e-05	0.623717	0.310121	0.066152
Fogoneu	ESP	39.7484	3.03591		0.210153	0.614717	0.138277	0.036853
Forcallat Tinta	ESP	37.6638	-0.968804		1e-05	0.904814	0.075654	0.019523
Garro	ESP	40.852	0.675877		1e-05	0.841252	0.101944	0.056794
Gibi = Hebén	ESP	37.158	-3.62451		1e-05	0.99997	1e-05	1e-05
Gorgollasa	ESP	39.5546	3.07776		1e-05	0.818327	0.112997	0.068666
Graciano	ESP	42.4882	-2.74434		0.070003	0.538007	0.296132	0.095858
Icod de los Vinos	ESP	28.1443	-16.546		0.203535	0.774969	1e-05	0.021487
Juan Garcia	ESP	41.2213	-6.62323		1e-05	0.594593	0.377506	0.02789
Lado	ESP	42.5344	-8.81746		0.046529	0.278172	0.600568	0.074731
Loureiro	ESP	42.6397	-8.86796		0.154771	0.271123	0.327875	0.246231
Macabeu	ESP	42.5991	-2.7924		0.066424	0.90078	0.026689	0.006108
Malvasia Volcánica	ESP	28.9603	-13.7047		0.16442	0.694593	0.061135	0.079851
Mancens = Giro de Baleares	ESP	39.4807	3.1022		0.189006	0.50971	0.236284	0.064999
Manses de Tibbus	ESP	39.45	2.90582		0.168307	0.679462	0.133396	0.018835
Mantúo de Pilas	ESP	38.8721	-7.0415		0.102411	0.897569	1e-05	1e-05
Maturana Blanca	ESP	42.398	-2.35845		1e-05	0.361758	0.600509	0.037723
Mayorquin	ESP	39.3435	-0.500728		1e-05	0.99997	1e-05	1e-05
Mencia	ESP	42.5838	-6.76955		1e-05	0.568693	0.342788	0.088509
Merseguera	ESP	38.3592	-0.623184		1e-05	0.995246	1e-05	0.004734
Moll	ESP	39.6201	2.9597		0.035153	0.964827	1e-05	1e-05
Monastrell = Mourvèdre	ESP	39.3948	-0.442537		0.053073	0.609421	0.261492	0.076013
Monstruosa	ESP	42.3407	-7.89598		0.098155	0.899475	1e-05	0.00236
Morate	ESP	40.547	-3.82056		0.22227	0.743958	0.005153	0.028619
Moravia Agria	ESP	39.0815	-2.00612		0.242341	0.742479	0.01517	1e-05
Morenillo	ESP	41.0167	0.421555		1e-05	0.778316	0.200248	0.021427
Moristel	ESP	42.0197	0.07472		0.08763	0.904914	1e-05	0.007446
Mourisco Tinto = Marufo	ESP	40.1006	-3.61799		0.280455	0.672602	0.024567	0.022376
Napoleon = Don Mariano	ESP	40.5877	-6.21141		0.393746	0.606234	1e-05	1e-05
Ohanes	ESP	36.9134	-2.44525		0.446701	0.553279	1e-05	1e-05
Palomino Fino = Listán	ESP	36.5204	-6.03839		0.142796	0.857184	1e-05	1e-05
Pampolat de Sagunto	ESP	39.6757	-0.277559		0.0161	0.831028	0.144022	0.00885
Pardilla	ESP	41.5474	-3.71176		0.12275	0.819062	0.042191	0.015996
Parellada	ESP	41.3288	1.66962		1e-05	0.830928	0.128439	0.040623
Pedral	ESP	42.5114	-8.78291		0.059357	0.421332	0.290198	0.229112
Pedro Ximénez	ESP	37.5902	-4.65359		0.051527	0.838491	0.060193	0.049788
Perruno	ESP	38.6843	-6.38877		0.298923	0.683661	0.000632	0.016785
Prieto Picudo	ESP	42.3024	-5.5113		0.020807	0.371427	0.573119	0.034648
Quiebratinajas	ESP	36.7467	-4.38899		0.096844	0.86558	1e-05	0.037566
Rabo d'Ovelha	ESP	41.4972	-5.52278		0.013637	0.791148	0.117456	0.077758
Sabro	ESP	28.6113	-17.9		0.071087	0.844815	0.030858	0.053241
Sumoll Tinto	ESP	41.3242	1.69986		1e-05	0.821777	0.08967	0.088543
Tempranillo Tinto	ESP	42.3851	-2.49154		0.258423	0.698438	0.029352	0.013787
Tinto Velasco	ESP	39.8845	-3.94956		0.222014	0.61462	0.130123	0.033243
Tortozón	ESP	39.4276	-1.00673		0.034086	0.915691	0.028986	0.021238
Treixadura	ESP	42.9936	-7.52886		0.050304	0.504922	0.405443	0.039331
Trepat	ESP	41.6001	0.580776		1e-05	0.815747	0.176773	0.00747
Trincadeira das Pratas	ESP	38.9483	-5.98521		1e-05	0.594321	0.405659	1e-05
Trobat	ESP	42.2727	2.9873		0.19981	0.592881	0.06944	0.137869
Txakoli = Hondarrabi Beltza	ESP	43.2956	-2.20369		1e-05	0.09166	0.565861	0.342469
Uva de Rey	ESP	36.6774	-6.16017		0.223891	0.764546	0.011553	1e-05
Verdejo	ESP	41.4057	-4.98565		1e-05	0.439557	0.44573	0.114703
Verdejo de Salamanca	ESP	40.9832	-5.67766		1e-05	0.99997	1e-05	1e-05
Verdil	ESP	38.8786	-0.566025		0.049018	0.899076	1e-05	0.051896
Verués de Huarte	ESP	42.8485	-1.63211		0.016567	0.192798	0.718526	0.072109
Vidadillo	ESP	41.3338	-1.23453		0.366414	0.633566	1e-05	1e-05
Vijiriega	ESP	36.9582	-3.04736		0.090373	0.901979	0.007639	1e-05
Xarello	ESP	41.3537	1.69024		0.110255	0.823224	0.060313	0.006208
Zalema	ESP	37.1763	-6.84467		1e-05	0.997484	1e-05	0.002496
Altesse	FRA	45.5023	5.98883		0.120387	0.175501	0.408391	0.295722
Arbane	FRA	48.3546	4.13509		0.010725	0.437363	0.419092	0.132821
Argant	FRA	46.7443	5.60502		0.49484	0.280751	0.219902	0.004507
Arrouya	FRA	43.17	0.23		0.117547	0.142042	0.482573	0.257838
Baroque	FRA	43.7654	0.009501		0.102774	0.175861	0.541534	0.179831
Béclan	FRA	45.2823	5.51689		0.03476	0.034604	0.785118	0.145517
Blanc Auba	FRA	44.6021	-0.324421		0.031807	0.150474	0.651809	0.165911
Bourboulenc	FRA	43.216	3.1881		1e-05	0.57779	0.343469	0.07873
Brun Fourca	FRA	43.298	5.45956		0.215165	0.525556	0.209913	0.049366
Brustiano	FRA	41.5829	9.23721		0.128687	0.677225	0.140992	0.053096
Cabernet Franc	FRA	44.8515	-0.21281		0.12152	0.31798	0.210679	0.349821
Cacaboué	FRA	45.7	5.89762		0.1364	0.222185	0.511878	0.129537
Cahours	FRA	44.4615	1.44536		0.095293	0.387207	0.277752	0.239749
Camaralet	FRA	43.17	0.23		0.009501	0.063671	0.561944	0.364884
Camaraou Noir	FRA	43.3641	0.057602		0.072649	0.188726	0.505245	0.23338
Carcajolo	FRA	42.7072	9.44644		0.000766	0.661096	0.230775	0.107364
César	FRA	47.7154	3.65529		0.251919	0.060091	0.661963	0.026027
Chatus	FRA	44.7164	4.72525		0.039057	0.187914	0.588409	0.184621
Chenin	FRA	45.3492	4.90269		0.028148	0.297441	0.607889	0.066522
Chouchillon	FRA	45.4793	4.75744		0.05046	0.224424	0.524628	0.200488
Clairette	FRA	43.9005	4.46414		0.130801	0.528704	0.185786	0.154709
Claverie Coulard	FRA	43.5171	-0.916299		1e-05	0.141004	0.50868	0.350306
Codivarta	FRA	42.0437	9.41047		0.254099	0.50539	0.107883	0.132628
Corbeau	FRA	45.5682	6.16647		1e-05	0.023727	0.764195	0.212067
Courbu	FRA	43.4631	-0.918636		1e-05	0.040108	0.60201	0.357872
Dureza	FRA	44.5992	4.46796		0.04128	0.001377	0.843217	0.114126
Fer	FRA	44.3614	2.52212		0.039005	0.155574	0.707054	0.098367
Fuella Nera	FRA	43.744	7.20086		0.092564	0.796228	0.029904	0.081305
Gamay Noir	FRA	47.0171	4.81638		0.093777	1e-05	0.889849	0.016364
Gros Cabernet	FRA	44.4795	2.46954		0.005668	0.292145	0.459139	0.243048
Gros Manseng	FRA	43.8605	0.089603		1e-05	1e-05	0.427313	0.572667
Grosse Mérille	FRA	44.6802	-0.419001		0.141828	0.246986	0.572753	0.038434
Jacquere	FRA	45.5005	5.95926		0.21527	0.183584	0.530219	0.070926
Jaoumet	FRA	43.8549	5.29043		0.225153	0.441429	0.282581	0.050837
Joubertin	FRA	45.1806	5.75659		0.011914	0.098016	0.698328	0.191742
Lauzet	FRA	43.2074	-0.237312		1e-05	0.15579	0.480559	0.363641
Len de l'El	FRA	43.8817	1.81262		1e-05	0.343057	0.575234	0.0817
Magdeleine Noire des Charentes	FRA	45.6513	-0.257005		3.4e-05	0.133651	0.757059	0.109255
Mancin	FRA	44.8052	-0.082594		1e-05	0.191493	0.41291	0.395587
Manseng Noir	FRA	43.5171	-0.916299		0.003538	1e-05	0.677368	0.319084
Mauzac Blanc	FRA	43.8785	1.92367		0.08395	0.183017	0.563338	0.169694
Mècle	FRA	45.3539	5.10865		0.013405	0.286526	0.493193	0.206876
Merlot Noir	FRA	45.8797	-0.669411		0.064213	0.300561	0.411594	0.223632
Meslier Saint-François	FRA	47.688	1.42233		0.256668	0.116125	0.627196	1e-05
Mondeuse	FRA	45.5559	5.44888		0.068029	0.091276	0.610417	0.230278
Mondeuse Blanche	FRA	45.7774	5.34825		0.084715	0.41739	0.280922	0.216973
Mornen Noir	FRA	45.24	4.43		1e-05	0.083778	0.744142	0.17207
Mourtaou	FRA	44.8354	-0.090973		0.07171	0.357531	0.533721	0.037038
Négret Pounjut	FRA	43.8348	1.40704		0.092561	0.250578	0.586975	0.069886
Oeillade Noire	FRA	43.4204	2.95022		1e-05	0.344331	0.565962	0.089697
Pagadebiti	FRA	41.9642	8.76301		0.369629	0.373247	0.250569	0.006556
Penouille	FRA	43.3554	-0.467338		0.012702	0.253984	0.528645	0.204668
Persan	FRA	45.2785	6.33493		0.026364	0.014904	0.757358	0.201374
Petit Manseng	FRA	43.17	0.23		1e-05	1e-05	0.502416	0.497564
Petit Verdot	FRA	45.0407	-0.677523		0.049099	0.064921	0.439006	0.446974
Pinot Noir	FRA	46.8215	4.85602		1e-05	1e-05	0.936021	0.063959
Piquepoul Noir	FRA	43.4852	3.45667		0.025458	0.356927	0.535038	0.082576
Poulsard	FRA	46.897	5.75673		0.179135	0.154488	0.498089	0.168287
Rivairenc = Aspiran noir	FRA	43.3126	2.53965		0.042419	0.529585	0.34311	0.084886
Roublot	FRA	47.7372	3.63725		0.092267	1e-05	0.822395	0.085327
Roussanne	FRA	45.0755	4.84511		1e-05	0.466367	0.366218	0.167405
Sauvignon Blanc	FRA	47.3283	2.81002		0.034134	0.251813	0.647773	0.06628
Savagnin Blanc	FRA	46.6897	5.53212		1e-05	1e-05	0.965717	0.034263
Semillon	FRA	44.5406	-0.352613		0.036221	0.220209	0.74356	1e-05
Servanin	FRA	45.049	5.03006		0.122202	0.17416	0.475829	0.227809
Servant	FRA	43.1189	6.00218		0.1276	0.549475	0.281412	0.041513
Syrah	FRA	45.076	4.84258		0.105126	0.161447	0.469223	0.264204
Tannat	FRA	43.5538	-0.06845		0.141613	0.095241	0.584206	0.17894
Teinturier	FRA	47.9058	1.9105		1e-05	1e-05	0.98793	0.01205
Tibouren	FRA	43.4754	5.39328		0.057337	0.410033	0.467109	0.06552
Tocai Friulano	FRA	44.5521	-0.26176		0.034318	0.296717	0.559455	0.10951
Tressot	FRA	47.48	3.47		1e-05	1e-05	0.84878	0.1512
Trousseau	FRA	46.8327	4.89969		0.00061	0.315935	0.683445	1e-05
Adjaruli Tetri	GEO	41.5595	41.6782		0.673324	0.006849	0.053914	0.265913
Aladasturi	GEO	42.1834	42.3508		0.68886	1e-05	0.017174	0.293956
Alexandroouli	GEO	42.559	43.0156		0.843506	1e-05	1e-05	0.156474
Argvetula	GEO	42.277	42.5655		0.711753	1e-05	1e-05	0.288227
Assuretuli Sitavi	GEO	41.8462	44.5771		0.800685	0.02491	1e-05	0.174396
Asuretuli Shavi	GEO	41.4596	44.928		0.58033	0.272339	0.025303	0.122029
Avassirkhva	GEO	42.6989	41.6397		0.705805	1e-05	1e-05	0.294175
Badagui Noir	GEO	41.9537	42.0893		0.653055	1e-05	1e-05	0.346925
Bazaleturi	GEO	42.181	42.9282		0.804315	1e-05	1e-05	0.195665
Borchalo	GEO	42.0336	44.1033		0.8864	0.007572	0.046976	0.059052
Didshavi	GEO	42.1214	42.6494		0.794725	1e-05	0.074379	0.130885
Dziganidzis Shavi	GEO	42.1422	42.533		0.721438	1e-05	0.031764	0.246788
Gabekhouri Tsiteli	GEO	42.2724	42.5913		0.618963	1e-05	0.075386	0.305641
Ghvinis Tsiteli	GEO	41.6139	45.9474		0.804347	1e-05	0.013699	0.181945
Gorula	GEO	42.0315	44.0139		0.89795	1e-05	1e-05	0.10203
Haristvala Meskhuri	GEO	41.6404	43.0377		0.925006	1e-05	1e-05	0.074974
Institutis Grdzelmtevana	GEO	42.0315	44.0139		0.629082	0.321806	1e-05	0.049102
Jani Bakhvis	GEO	41.9272	41.8763		0.674586	1e-05	0.005826	0.319578
Kamuri Shavi	GEO	41.9382	41.9229		0.674439	0.050357	1e-05	0.275194
Kapistroni Tétri hermaphrodite (Coll. Kichinev)	GEO	42.0669	44.6524		0.803836	1e-05	0.013175	0.182979
Khikhvi	GEO	41.9049	45.7883		0.844666	1e-05	1e-05	0.155314
Khushia Shavi	GEO	41.9994	42.1061		0.708177	0.01654	1e-05	0.275273
Krakhouna	GEO	42.1329	42.372		0.734062	1e-05	1.2e-05	0.265917
Kvelouri	GEO	42.1777	42.9444		0.791585	1e-05	0.03156	0.176845
Mgaloblishvili	GEO	42.2775	43.2685		0.73923	1e-05	1e-05	0.26075
Mtsklarta	GEO	41.9095	45.9077		0.710009	1e-05	0.000725	0.289256
Mtsvane Kachuri	GEO	41.7089	45.3337		0.804808	1e-05	1e-05	0.195172
Muradouli	GEO	42.1658	42.6966		0.800266	0.009851	1e-05	0.189873
Muradouli 3	GEO	42.1768	42.9386		0.749193	1e-05	0.040423	0.210374
Ojaleshi	GEO	42.4983	41.8244		0.699265	1e-05	0.04477	0.255955
Okhtoura	GEO	41.8951	45.6119		0.75524	1e-05	0.042035	0.202715
Orona	GEO	42.099	41.9977		0.629014	0.047479	0.014852	0.308655
Paneshi	GEO	42.6708	42.1043		0.812628	1e-05	0.029794	0.157568
Rkatsiteli	GEO	41.7444	45.8167		0.846203	1e-05	0.026766	0.127021
Rko Shavi	GEO	42.228	42.8587		0.779437	0.029931	0.018913	0.171719
Samarkhi	GEO	41.988	42.016		0.686428	0.024155	1e-05	0.289407
Sapena	GEO	41.9409	45.5007		0.791623	0.029957	0.025731	0.152689
Saperavi	GEO	41.9215	45.7352		0.705879	0.181372	1e-05	0.112739
Saperavi Atenis	GEO	42.0315	44.0139		0.834642	1e-05	1e-05	0.165338
Saperavi Grdzelmtevana	GEO	41.7318	45.8411		0.743928	0.103643	1e-05	0.152419
Shavkapito	GEO	42.0315	44.0139		0.847906	1e-05	1e-05	0.152074
Sirgula	GEO	41.8994	45.6028		0.908282	1e-05	1e-05	0.091698
Tavkveri	GEO	41.7056	44.7172		0.870876	0.083994	1e-05	0.04512
Tchumuta	GEO	42.0483	41.7978		0.667864	0.024959	0.015576	0.291602
Tchvitiluri	GEO	42.3212	41.9181		0.641018	0.024534	1e-05	0.334438
Tita Kartlis	GEO	41.4133	45.1255		0.771291	0.17004	0.058659	1e-05
Tkbili Kurdzeni	GEO	41.9284	45.8012		0.818337	1e-05	0.071992	0.10966
Tkvlapa Shavi	GEO	41.9822	41.9957		0.828511	1e-05	1e-05	0.171469
Tqupkvirta	GEO	41.8789	45.8343		0.91101	0.021171	0.007863	0.059956
Tschvediansis Tetra	GEO	42.6296	42.8283		0.763167	1e-05	0.039487	0.197336
Tsitska	GEO	42.1181	42.4306		0.837118	1e-05	1e-05	0.162862
Tskobila	GEO	41.7509	45.8059		0.801379	0.023878	1e-05	0.174732
Tsolikouri	GEO	42.1045	42.4678		0.777272	1e-05	1e-05	0.222708
Usakheluri	GEO	42.6448	42.7621		0.731488	0.018664	0.004055	0.245792
Vertkvitchalis Tetri	GEO	42.2539	42.6387		0.808117	1e-05	0.022328	0.169545
Zerdagi	GEO	42.6142	42.1786		0.835583	1e-05	1e-05	0.164397
Aghiorgitiko	GRC	37.8167	22.6463		0.731795	0.254814	0.012767	0.000624
Aïdani Mavro	GRC	36.9945	25.1915		0.619952	0.373456	1e-05	0.006582
Araklinos	GRC	38.2323	20.6595		0.564917	0.304481	0.130592	1e-05
Asprouda Santorinis	GRC	36.3747	25.4615		0.399258	0.450161	0.142988	0.007593
Assyrtiko	GRC	36.3831	25.4666		0.339509	0.613643	1e-05	0.046838
Avgoustiatis	GRC	37.7758	20.8471		0.654204	0.338483	0.007302	1e-05
Bekari	GRC	39.7359	20.7832		0.77434	0.214051	1e-05	0.011598
Corinthe noir = Korinthiaki	GRC	37.5768	22.6844		0.908125	0.091855	1e-05	1e-05
Daphnia	GRC	35.1843	25.2136		0.53549	0.46449	1e-05	1e-05
Dermatas	GRC	35.2872	25.2246		0.365214	0.629918	0.004858	1e-05
Fokiano	GRC	39.9372	25.1224		0.507482	0.476002	0.016475	4.1e-05
Kartsiotis	GRC	39.4929	22.7385		0.488077	0.27967	0.232243	1e-05
Katsakoulias	GRC	38.205	20.4316		0.455567	0.533939	1e-05	0.010485
Kotsifali	GRC	35.3059	25.2004		0.308122	0.624076	0.026015	0.041787
Ladikino = Psarossyriko	GRC	35.281	25.0504		0.726546	0.273434	1e-05	1e-05
Liatiko	GRC	35.3588	24.5384		0.800292	0.199482	0.000216	1e-05
Limnio	GRC	39.9404	25.1796		0.519879	0.28544	0.194672	1e-05
Malagouzia	GRC	38.4061	21.7853		0.302225	0.589303	0.108462	1e-05
Malvasia Bianca Lunga	GRC	38.1911	20.4338		0.567869	0.432111	1e-05	1e-05
Mandilari	GRC	37.0654	25.1444		0.459601	0.470406	0.069982	1e-05
Mavrodaphni	GRC	38.1104	21.5467		0.563965	0.251308	0.184717	1e-05
Moschomavro	GRC	40.7057	22.4236		0.434912	0.164245	0.391269	0.009574
Plyto	GRC	35.2887	25.065		0.43732	0.55895	1e-05	0.00372
Roditis	GRC	38.1742	21.7325		0.460623	0.463801	0.075566	1e-05
Romeïko	GRC	35.281	25.0504		0.657826	0.342154	1e-05	1e-05
Savvatiano	GRC	38.3148	23.7717		0.461605	0.521057	1e-05	0.017328
Skiadopoulo	GRC	36.8404	22.689		0.400199	0.465238	0.130378	0.004184
Skylopnichtis	GRC	36.8277	22.579		0.469129	0.415374	0.101508	0.013989
Stavroto	GRC	40.7057	22.4236		0.353453	0.450595	0.150736	0.045216
Vartzami	GRC	39.3051	20.5749		0.459483	0.463703	0.076804	1e-05
Verdeca = Lagorthi	GRC	37.7758	20.8471		0.63348	0.3665	1e-05	1e-05
Vidiano	GRC	35.3662	24.6053		0.468251	0.495259	0.03648	1e-05
Voïdomatis	GRC	36.3747	25.4615		0.458577	0.401473	0.135961	0.003989
Xinomavro	GRC	40.7057	22.4236		0.479092	0.183618	0.326498	0.010791
Zakynthino	GRC	38.1161	20.5867		0.35482	0.536535	0.093009	0.015636
Malvasia Istriana	HRV	45.277	13.7176		0.386171	0.346458	0.200542	0.066828
Nincusa	HRV	43.4712	16.6025		0.429702	0.372569	0.197719	1e-05
Plavina	HRV	43.9034	15.6621		0.605283	0.272816	0.121891	1e-05
Posip Bijeli	HRV	42.9179	16.9149		0.268158	0.545059	0.182317	0.004466
Teran	HRV	45.2707	13.6219		0.256397	0.099104	0.390971	0.253527
Furmint	HUN	47.1389	17.3876		0.529268	0.110589	0.360132	1e-05
Harslevelue	HUN	47.9873	21.3671		0.533789	0.197929	0.268272	1e-05
Kéknyelü	HUN	46.7946	17.4992		0.549113	0.245164	0.205713	1e-05
Kövidinka	HUN	46.7291	20.114		0.439646	0.303388	0.256956	1e-05
Pozsonyi Feher	HUN	46.4022	19.1391		0.374882	0.191559	0.398042	0.035517
Tantovina	HUN	46.071	18.8048		0.341856	0.216112	0.394744	0.047287
Ahmeh Sal apyrène	IRN	36.193	49.9887		0.801062	0.198918	1e-05	1e-05
Aragatzi	IRN	39.55	44.43		0.921116	0.078864	1e-05	1e-05
Hunisa	IRN	36.7483	48.274		0.731342	0.259725	0.008923	1e-05
Khindogny	IRN	34.948	48.5085		0.717911	0.216686	0.031962	0.033441
Peikani	IRN	30.0297	52.3986		0.846327	0.153653	1e-05	1e-05
Siah	IRN	34.948	48.5085		0.72861	0.27137	1e-05	1e-05
Achlamiche	ISR	33.2257	35.7841		0.808969	0.191011	1e-05	1e-05
Ahmar Derani	ISR	33.1283	35.7965		0.657731	0.342249	1e-05	1e-05
Assoued Kere	ISR	31.6906	34.9664		0.826262	0.173718	1e-05	1e-05
Asswad Abou Khislé	ISR	33.2257	35.7841		0.821966	0.178014	1e-05	1e-05
Dabouki	ISR	31.2358	34.7327		0.760057	0.239923	1e-05	1e-05
Henab Turki	ISR	32.483	35.5411		0.762337	0.237643	1e-05	1e-05
Medouar	ISR	32.3307	34.9404		0.807582	0.192398	1e-05	1e-05
Nehelescol	ISR	31.241	34.5238		0.38746	0.569462	0.043068	1e-05
Verico	ISR	32.483	35.5411		0.629191	0.370789	1e-05	1e-05
Aglianico	ITA	40.9118	14.8687		0.247386	0.452631	0.045271	0.254711
Aglianico Antico	ITA	40.9247	14.8521		0.394449	0.416641	1e-05	0.1889
Aglianicone	ITA	40.4235	15.2147		0.239625	0.454154	0.111231	0.194989
Aglianicone di Cardile	ITA	40.2306	15.1494		0.347633	0.350177	0.138499	0.163692
Albaranzeuli Bianco	ITA	40.3004	9.28209		0.387385	0.469661	0.125856	0.017098
Alicante di Egua	ITA	38.0025	15.6981		0.113171	0.684586	0.13214	0.070103
Ancellotta	ITA	44.7396	10.7027		0.173181	0.088242	0.324497	0.414081
Ansonica	ITA	37.9772	12.9297		0.329983	0.566669	0.028296	0.075053
Arbanello	ITA	37.8261	14.9093		0.097969	0.614521	0.183305	0.104205
Arilla b.	ITA	40.7189	13.8735		0.49298	0.340662	0.152257	0.014101
Arneis	ITA	44.8026	7.99298		0.31243	0.107685	0.403582	0.176303
Asprinio Bianco	ITA	40.9659	14.1397		0.230627	0.415308	0.144984	0.209081
Asprinio n.	ITA	41.018	14.1894		0.496274	0.288426	0.101028	0.114273
Austegna n.	ITA	41.1197	14.8222		0.261503	0.514325	0.016587	0.207585
Avarengo	ITA	44.8711	7.31211		0.276893	0.12676	0.371523	0.224824
Barbera	ITA	44.7063	8.06907		0.250975	0.241012	0.361371	0.146643
Bellone	ITA	41.7344	13.1709		0.363073	0.37755	0.204797	0.054581
Bermestia Bianca	ITA	44.6311	11.0189		0.383839	0.362893	0.210855	0.042413
Berzamino	ITA	46.1192	13.4232		0.112996	0.42145	0.326291	0.139263
Bianco d'Alessano	ITA	40.6911	17.3312		0.423031	0.390217	0.182589	0.004163
Blatterle	ITA	46.5232	11.473		0.300854	0.152366	0.441907	0.104873
Bombino Bianco	ITA	42.9306	13.6782		0.378191	0.417608	0.157539	0.046662
Bombino Nero	ITA	41.3238	16.0704		0.218999	0.52235	0.237014	0.021637
Bonamico	ITA	43.8003	10.4098		0.285494	0.332672	0.311516	0.070319
Bracciola Nera	ITA	44.1681	9.91969		0.237405	0.286569	0.42604	0.049985
Brachetto	ITA	44.7659	8.35864		0.401079	0.131985	0.418172	0.048765
Camputese	ITA	40.7102	13.8662		0.459064	0.237881	0.23656	0.066495
Cannamelo n.	ITA	40.7549	13.8821		0.347744	0.390896	0.125272	0.136089
Caprugnone	ITA	42.6862	11.3309		0.323704	0.429117	0.247168	1e-05
Carricante	ITA	37.6114	15.0974		0.450908	0.278808	0.227327	0.042957
Casavecchia	ITA	41.2053	14.243		0.42467	0.4241	0.055238	0.095992
Casetta	ITA	45.6029	10.8433		0.17973	0.155316	0.249878	0.415076
Catalanesca	ITA	40.8379	14.373		0.396708	0.505327	0.024859	0.073106
Catarratto Bianco	ITA	37.8397	12.5832		0.363632	0.51643	0.065611	0.054327
Cerasola n.	ITA	38.0342	16.0917		0.434392	0.565588	1e-05	1e-05
Cesanese d'Affile	ITA	41.7923	13.1439		0.19158	0.421699	0.130711	0.25601
Ciliegiolo	ITA	42.6853	11.2773		0.2323	0.447101	0.281677	0.038921
Cococciola	ITA	42.241	14.4526		0.342959	0.469204	0.176793	0.011045
Coda di Pecora	ITA	41.2861	13.9879		0.397492	0.287382	0.237976	0.077151
Coda di Volpe	ITA	40.8824	14.436		0.368036	0.354401	0.148961	0.128601
Coglionara b.	ITA	40.7173	13.8729		0.423708	0.359797	0.169963	0.046532
Colorino	ITA	43.5951	11.3133		0.142344	0.309145	0.252612	0.2959
Corbera	ITA	46.0573	11.5087		0.353043	0.153475	0.378052	0.11543
Corbina Vicentina o Nostrana	ITA	45.4522	11.318		0.250321	0.130528	0.312839	0.306312
Corniola	ITA	45.7109	7.67291		0.847507	0.152473	1e-05	1e-05
Corvina	ITA	45.544	10.8794		0.2766	0.256234	0.284364	0.182803
Croatina	ITA	45.0077	9.34022		0.236471	0.345319	0.280662	0.137548
Dolcetto	ITA	44.6722	7.99945		0.440165	0.114882	0.407011	0.037942
Enantio	ITA	44.6383	10.9111		0.143995	0.178816	0.149097	0.528092
Falanghina	ITA	41.1229	14.4594		0.145789	0.342257	0.273019	0.238935
Fiano	ITA	40.9174	14.8615		0.180683	0.393044	0.182076	0.244197
Forsellina	ITA	45.5217	11.0171		0.17823	0.236367	0.333816	0.251587
Francavidda b.	ITA	40.5275	17.5952		0.373583	0.515304	0.111103	1e-05
Freisa	ITA	45.0457	8.19591		0.069762	0.169655	0.484316	0.276267
Fumat	ITA	46.1183	12.8959		0.229721	0.120124	0.323865	0.32629
Fumin	ITA	45.7084	7.25505		0.287423	0.076544	0.546607	0.089427
Gaglioppo	ITA	39.23	17.04		0.143089	0.618486	0.153088	0.085337
Giosana b.	ITA	40.3481	15.9063		0.384653	0.368624	0.173865	0.072858
Glera	ITA	45.7016	13.7315		0.384718	0.337261	0.223207	0.054814
Garganega	ITA	37.4522	14.0568		0.520559	0.450996	1e-05	0.028435
Grechetto	ITA	42.7186	12.0975		0.373626	0.453868	0.042545	0.12996
Greco Bianco	ITA	38.1052	16.1394		0.255087	0.611122	0.087886	0.045905
Greco Bianco	ITA	38.1052	16.1394		0.255087	0.611122	0.087886	0.045905
Greco di Tufo	ITA	41.0092	14.8279		0.140244	0.289546	0.171292	0.398919
Grignolino	ITA	45.0191	8.36594		0.312169	0.195797	0.31855	0.173483
Grillo	ITA	37.8302	12.5997		0.508887	0.335655	0.148829	0.006629
Guardavalle di San Marco	ITA	38.2732	16.2918		0.282891	0.44821	0.150229	0.11867
Guarnaccino	ITA	40.1251	16.2516		0.314635	0.466306	0.15199	0.067068
Impigno b.	ITA	40.7287	17.5646		0.24163	0.474502	0.283858	1e-05
Lacrima Bianca	ITA	38.2682	16.2258		0.541803	0.453766	0.004421	1e-05
Lagrein	ITA	46.319	11.2762		0.221237	0.139944	0.420025	0.218795
Lambrusco di Sorbara	ITA	44.7489	11.0061		0.188592	0.087448	0.277703	0.446257
Lambrusco Grasparossa	ITA	44.4993	10.968		0.248268	0.150935	0.377139	0.223658
Lambrusco Maestri	ITA	44.6383	10.9111		0.215991	0.104533	0.265163	0.414312
Lambrusco Marani	ITA	44.7317	10.5811		0.240493	0.141223	0.154802	0.463482
Lambrusco Salamino (Collection Conegliano)	ITA	44.7698	10.884		0.214123	0.158775	0.172133	0.454969
Lievuso	ITA	37.9799	14.2367		0.159266	0.564567	0.182659	0.093507
Lucignola	ITA	38.1674	15.2652		0.107236	0.608939	0.177269	0.106555
Lumassina	ITA	44.2113	8.32169		0.243638	0.374188	0.250388	0.131786
Magliocco Canino	ITA	39.3606	17.1152		0.309001	0.446867	0.131112	0.11302
Malvasia del Lazio	ITA	41.6949	12.7789		0.429755	0.386848	0.098294	0.085103
Malvasia di Lipari	ITA	38.4686	14.9244		0.342531	0.485814	0.033586	0.138069
Malvasia Nera di Lucania	ITA	40.2748	16.2982		0.492835	0.50445	0.002706	1e-05
Malvasia Nera di Brindisi	ITA	40.4223	18.0192		0.506151	0.348911	0.092882	0.052056
Mantonico Bianco	ITA	37.9249	15.9899		0.342034	0.485996	0.033073	0.138898
Mantonico Nero	ITA	39.1322	16.0846		0.281382	0.417686	0.161412	0.13952
Mantonico Pinto	ITA	38.2713	16.2797		0.31996	0.398264	0.135811	0.145965
Marchione	ITA	40.9645	17.0952		0.398174	0.404776	0.19704	1e-05
Minnella Nera	ITA	37.6338	15.0932		0.578276	0.379563	0.04215	1e-05
Minutolo b.	ITA	40.7075	17.3805		0.47537	0.280251	0.190249	0.054131
Montepulciano	ITA	43.3913	11.8509		0.3977	0.358604	0.127768	0.115928
Moscato di Scanzo	ITA	45.7047	9.75393		0.306068	0.133922	0.343066	0.216945
Moscato di Terracina	ITA	41.3053	13.1972		0.436149	0.347602	0.201057	0.015193
Nasco	ITA	39.4903	9.03442		0.251493	0.725934	0.022563	1e-05
Nebbiolo	ITA	44.6321	7.92472		0.180912	0.147496	0.403013	0.268579
Negro Amaro	ITA	40.518	18.078		0.474635	0.267825	0.16155	0.095991
Negrodolce n.	ITA	40.3276	18.3123		0.140024	0.450019	0.292435	0.117521
Nerello Mascalese	ITA	37.8751	14.9685		0.109748	0.583729	0.185595	0.120927
Nero d'Avola	ITA	36.9	15.08		0.180978	0.680432	0.090464	0.048125
Nieddera	ITA	39.8913	8.56785		0.323569	0.487125	0.179308	0.009998
Nieddu Mannu	ITA	40.7258	8.39863		1e-05	0.917689	0.082291	1e-05
Nosiola	ITA	46.0443	10.9581		0.382256	0.232772	0.21653	0.168442
Occhi di Lepre	ITA	37.939	15.9071		0.166843	0.488626	0.180308	0.164224
Orisi	ITA	37.8747	13.8409		0.181593	0.574355	0.102881	0.141171
Ortrugo	ITA	44.9077	9.64817		0.109181	0.386389	0.374288	0.130142
Pecorello	ITA	39.0767	16.1615		0.262967	0.441887	0.158784	0.136362
Pecorello San Marco	ITA	39.173	16.3175		0.46235	0.40995	0.11542	0.01228
Pecorino	ITA	43.5181	13.0343		0.215815	0.271918	0.248486	0.263782
Perricone	ITA	37.5967	12.9232		0.267869	0.524855	0.128833	0.078442
Petit Rouge	ITA	45.7071	7.13394		0.270538	0.269268	0.293815	0.166379
Picolit	ITA	46.0275	13.447		0.230169	0.143454	0.436457	0.18992
Piedirosso	ITA	41.1571	13.9519		0.308865	0.419062	0.133676	0.138398
Pignoletto	ITA	44.4799	11.1024		0.352566	0.444757	0.04786	0.154817
Pinela	ITA	46.0519	13.2713		0.11648	0.341339	0.542171	1e-05
Prunesta Nera	ITA	38.7034	16.0782		0.336343	0.564211	0.023212	0.076234
Raboso Piave	ITA	45.7382	12.4594		0.266491	0.087191	0.325024	0.321293
Recuno	ITA	38.1672	15.5243		0.260659	0.636736	0.032355	0.07025
Refosco dal Peduncolo Rosso	ITA	46.141	13.3335		0.194822	0.2081	0.401576	0.195502
Rossara	ITA	45.8768	11.0231		0.383471	0.173377	0.39572	0.047433
Rossignola	ITA	45.5478	10.7365		0.379689	0.265592	0.24544	0.109278
Sagrantino	ITA	42.9217	12.6439		0.358942	0.332825	0.162589	0.145643
Sangiovese	ITA	43.4879	11.3832		0.057781	0.547548	0.265904	0.128766
Sanguinella b.	ITA	42.1454	12.4997		0.306923	0.570257	0.12281	1e-05
Santa Sofia b.	ITA	40.3253	15.8686		0.280692	0.491542	0.146685	0.081081
Schiava Gentile	ITA	46.4975	11.3838		0.334607	0.108461	0.446832	0.1101
Schiava Grossa	ITA	46.3881	11.25		0.314103	0.170175	0.497947	0.017775
Schioppettino	ITA	46.0477	13.481		0.234266	0.50459	0.169598	0.091547
Semidano	ITA	39.4022	8.95013		0.448178	0.419301	0.094335	0.038186
Stampacavallo	ITA	40.7452	15.877		0.238001	0.418521	0.279999	0.063479
Strinto Porcino	ITA	40.9177	15.6566		0.192738	0.47143	0.178959	0.156874
Susumaniello n.	ITA	40.4574	17.974		0.227065	0.440342	0.175379	0.157214
Toccarino	ITA	39.2163	16.0746		0.245524	0.470904	0.160338	0.123234
Trebbiano Antico	ITA	38.0131	15.6784		0.348717	0.492373	0.082393	0.076517
Trebbiano Spoletino	ITA	42.8772	12.7367		0.252068	0.261938	0.112532	0.373461
Trebbiano Toscano	ITA	43.4673	11.4308		0.453067	0.276272	0.226183	0.044478
Tuccanese n.	ITA	41.2782	15.2736		0.479034	0.302804	0.134067	0.084095
Uva di Troia	ITA	41.238	16.195		0.309588	0.505316	0.149216	0.035879
Uva Rara n.	ITA	44.9871	9.13942		0.313561	0.28968	0.262257	0.134502
Verdicchio	ITA	43.2617	12.9977		0.314997	0.433596	0.123005	0.128401
Verdiso	ITA	45.9602	12.1461		0.214747	0.360967	0.308952	0.115334
Verduzzo Friulano	ITA	46.209	13.277		0.02466	0.449376	0.155848	0.370116
Vermentino	ITA	40.8669	8.91339		0.148309	0.439319	0.329198	0.083174
Vermentino Nero	ITA	44.0868	10.0174		0.307921	0.41266	0.199154	0.080265
Vernaccia di San Gimignano	ITA	43.4676	11.0344		0.378782	0.395449	0.166252	0.059516
Visparola	ITA	37.7149	15.1712		0.599129	0.395824	0.005037	1e-05
Vitrarolo	ITA	37.7151	13.8262		0.275186	0.509247	0.122312	0.093255
Welschriesling	ITA	45.9126	13.5272		0.296225	0.082839	0.399259	0.221677
Zagarese di Puglia n.	ITA	41.5873	15.1669		0.462784	0.243187	0.266284	0.027745
Assali Al Arous	LBN	33.6845	35.7805		0.901119	0.098861	1e-05	1e-05
Assouad Karech	LBN	33.6343	35.7672		0.885973	0.114007	1e-05	1e-05
Chahnani	LBN	33.7803	35.8417		0.638039	0.361941	1e-05	1e-05
Dattier de Beyrouth	LBN	34.2083	36.3474		0.379742	0.620238	1e-05	1e-05
Kasoufi de la Bekaa	LBN	33.8599	35.9138		0.881069	0.118911	1e-05	1e-05
Obeidi	LBN	33.9615	35.7883		0.7326	0.263858	0.003532	1e-05
Zeini Abiad	LBN	34.2083	36.3474		0.782945	0.217035	1e-05	1e-05
Abouhou	MAR	34.9648	-2.35675		0.673924	0.326056	1e-05	1e-05
Azizi el Jaïa	MAR	31.7975	-7.21195		0.309532	0.666586	0.013496	0.010387
Bezoul el Aouda	MAR	32.543	-8.89498		0.61056	0.38942	1e-05	1e-05
Black Morocco	MAR	32.9528	-7.77571		0.354628	0.515201	0.025354	0.104817
Blanc de Rhafsaï	MAR	31.7975	-7.21195		0.169349	0.830631	1e-05	1e-05
Bou Khanzir Noir	MAR	32.543	-8.89498		0.265618	0.711651	1e-05	0.022722
El Farryali	MAR	31.7975	-7.21195		0.579492	0.394458	0.001046	0.025005
El Gouz	MAR	33.9473	-4.97288		0.670664	0.329316	1e-05	1e-05
Hadari	MAR	32.9528	-7.77571		0.62844	0.37154	1e-05	1e-05
Outanant	MAR	34.9648	-2.35675		0.496737	0.503243	1e-05	1e-05
Plant du Maroc E (Collection Meknès)	MAR	33.9473	-4.97288		0.447455	0.497518	0.055017	1e-05
Tini	MAR	32.543	-8.89498		0.336311	0.634353	0.00448	0.024856
Coarna Alba	MDA	45.9049	28.2328		0.679346	0.271773	0.048871	1e-05
Darkaia noir = Coarna neagra	MDA	47.7141	27.9315		0.87019	0.116373	0.009517	0.00392
Lialmigui	MDA	46.5305	29.8487		0.686032	0.266818	0.04714	1e-05
Tchaïnak = Gordin Verde	MDA	45.9049	28.2328		0.47505	0.342512	0.182428	1e-05
Tribidrag	MKD	41.4542	21.9878		0.612942	0.238861	0.148187	1e-05
Vranac	MKD	41.5581	21.9231		0.373221	0.499827	0.126942	1e-05
Alfrocheiro Preto	PRT	40.5014	-8.07315		1e-05	0.249058	0.710561	0.040371
Alvarinho	PRT	42.0789	-8.49028		1e-05	0.209979	0.406364	0.383647
Antão Vaz	PRT	39.2713	-7.45502		0.159225	0.738512	0.010733	0.09153
Arinto = Pedernã	PRT	41.1748	-8.58093		0.068756	0.458155	0.412154	0.060936
Avesso	PRT	41.5565	-8.40882		0.131682	0.639911	1e-05	0.228397
Baga	PRT	40.4562	-8.46832		1e-05	0.616475	0.155234	0.228281
Camarate	PRT	40.4546	-8.68044		1e-05	0.612857	0.329465	0.057668
Castelão = Periquita	PRT	37.1082	-8.27365		1e-05	0.697363	0.297887	0.00474
Cercial du Dão	PRT	40.6495	-7.92255		0.015279	0.622824	0.222892	0.139005
Cornifesto	PRT	41.0322	-6.98208		1e-05	0.682447	0.233584	0.08396
Diagalves	PRT	37.0705	-8.83575		0.175251	0.824729	1e-05	1e-05
Donzelinho Branco	PRT	41.2103	-7.46303		0.034275	0.406527	0.425717	0.133481
Donzelinho Tinto	PRT	41.2875	-7.72624		1e-05	0.364387	0.511997	0.123606
Folgasão	PRT	41.1613	-7.67464		0.123826	0.384766	0.447146	0.044261
Manteudo	PRT	38.2056	-8.49253		0.120419	0.873393	0.006178	1e-05
Mureto	PRT	38.5719	-8.83054		1e-05	0.623722	0.293366	0.082902
Negra Mole	PRT	32.7011	-16.9462		0.100331	0.830507	0.06165	0.007512
Negra Rayada	PRT	38.0162	-7.7447		0.24235	0.75763	1e-05	1e-05
Rabigato	PRT	41.3633	-7.54914		0.157578	0.487508	0.206888	0.148027
Ramisco	PRT	38.8073	-9.43533		0.089064	0.494697	0.145531	0.270708
Rayada Melonera = Corropio	PRT	38.7414	-7.48664		0.192092	0.790511	1e-05	0.017387
Rufete	PRT	40.4397	-7.98488		0.111392	0.439938	0.389391	0.059279
Sercial	PRT	32.6571	-16.9567		0.102903	0.464539	0.229848	0.202709
Sousão	PRT	41.8903	-8.54617		0.06562	0.124276	0.349846	0.460257
Tinta Madeira	PRT	32.6518	-16.8247		0.054536	0.314458	0.630996	1e-05
Tinto Cao	PRT	41.3973	-7.42714		0.221936	0.472276	0.118899	0.18689
Touriga Nacional	PRT	40.4331	-8.00418		0.043834	0.155671	0.59895	0.201545
Vinhão	PRT	41.1604	-8.17276		0.097111	0.213315	0.427029	0.262546
Viosinho	PRT	41.1339	-7.09887		0.070528	0.299353	0.510462	0.119657
Vital	PRT	39.0914	-9.29423		1e-05	0.811778	0.131139	0.057073
Odem	PSE	32.3547	35.3134		0.760671	0.239309	1e-05	1e-05
Asyl Kara	ROU	45.7401	27.0658		0.564648	0.280439	0.10286	0.052053
Basicata	ROU	46.803	23.5448		0.514355	0.381942	0.103693	1e-05
Coada Vulpii	ROU	45.9301	27.318		0.704586	0.295394	1e-05	1e-05
Crimposie	ROU	45.7401	27.0658		0.531797	0.276824	0.191369	1e-05
Feteasca Alba	ROU	46.803	23.5448		0.526047	0.134962	0.293341	0.045651
Feteasca Regala	ROU	46.803	23.5448		0.526233	0.084039	0.378173	0.011555
Galbena de Odobesti	ROU	45.7401	27.0658		0.541894	0.206831	0.251264	1e-05
Galbena Uriasa	ROU	45.7401	27.0658		0.447821	0.29813	0.25404	1e-05
Negru Virtos	ROU	46.803	23.5448		0.618761	0.246434	0.134795	1e-05
Orlovi Nokti	ROU	45.1573	25.4479		0.67577	0.286237	0.037983	1e-05
Roumi Noir	ROU	46.803	23.5448		0.722842	0.113269	0.163878	1e-05
Sasca (Collection Ravaz)	ROU	46.803	23.5448		0.450785	0.308257	0.237268	0.003689
Tsitsa Kaprei	ROU	45.1863	28.5262		0.684044	0.285759	0.021602	0.008594
Zemoasa	ROU	46.078	23.5483		0.498506	0.176536	0.324948	1e-05
Ag Isioum	RUS	43.2665	46.4692		0.713903	0.27735	1e-05	0.008736
Agadai	RUS	42.1409	48.1579		0.798534	0.201446	1e-05	1e-05
Ak Ouzioum Tagapskii	RUS	44.8691	37.5494		0.791518	0.194906	1e-05	0.013566
Gyulyabi Dagestanskii	RUS	43.2665	46.4692		0.68525	0.278034	0.036706	1e-05
Khop Khalat	RUS	43.2665	46.4692		0.648061	0.281619	1e-05	0.07031
Koz Ouzioum	RUS	43.9953	46.7984		0.80659	0.19339	1e-05	1e-05
Narma	RUS	42.1421	48.175		0.753281	0.224142	0.01914	0.003437
Plechistik	RUS	47.6891	42.1249		0.649008	0.301377	0.024299	0.025316
Yaï Isioum Rosovy	RUS	45.2234	37.5087		0.660583	0.284363	0.041553	0.013501
Braghina	SRB	45.0722	21.0258		0.500429	0.364442	0.135119	1e-05
Prokupac	SRB	43.5266	21.6848		0.541075	0.389664	0.069251	1e-05
Disecka	SVN	45.8804	14.0019		0.315564	0.24652	0.32488	0.113036
Ribolla Gialla	SVN	45.996	13.5334		0.307249	0.248317	0.408659	0.035775
Zelen	SVN	45.8319	13.9371		0.382039	0.213278	0.38577	0.018914
Assouad Koupti	SYR	32.6991	36.5126		0.700716	0.299264	1e-05	1e-05
Bayadi de Syrie	SYR	32.6165	36.0625		0.678943	0.321037	1e-05	1e-05
Chami Abiad	SYR	35.4878	35.9108		0.826758	0.164879	0.008353	1e-05
Doight du Neigne	SYR	32.6976	36.5107		0.771711	0.228269	1e-05	1e-05
Gharbi	SYR	34.7194	36.6651		0.729738	0.257114	0.013138	1e-05
Hweidi	SYR	36.1285	37.3676		0.727464	0.272516	1e-05	1e-05
Sultanina	SYR	35.9203	36.5952		0.894443	0.105537	1e-05	1e-05
Chirai Obak	TJK	38.5294	68.5153		0.747875	0.242122	1e-05	0.009993
Dili Kaftar	TJK	38.5294	68.5153		0.79609	0.175189	1e-05	0.028711
Tagobi	TJK	38.5461	68.3303		0.818185	0.180233	1e-05	0.001573
Ak Chekerek	TKM	37.8921	58.5664		0.862088	0.127664	0.007575	0.002673
Kizil Sapak faux	TKM	38.4271	56.2551		0.891332	0.087557	0.009045	0.012066
Shtur Angur	TKM	38.4271	56.2551		0.860837	0.121729	1e-05	0.017424
Terbash	TKM	38.4271	56.2551		0.82369	0.13453	0.034888	0.006891
Bezoul el Kelba	TUN	36.5856	9.3888		0.450191	0.54314	1e-05	0.00666
Graeco	TUN	36.851	11.0503		0.374539	0.612377	1e-05	0.013075
Khalt	TUN	36.8511	9.8635		0.599873	0.400107	1e-05	1e-05
Monica femelle (Tunisie)	TUN	37.0793	10.0777		0.266773	0.293348	0.008037	0.431842
Rassegui	TUN	36.5125	9.08791		0.35251	0.64747	1e-05	1e-05
Turki	TUN	36.9942	9.97266		0.655864	0.344116	1e-05	1e-05
Variété d'oasis Bou Chemma 46	TUN	36.6367	10.2768		0.642564	0.357416	1e-05	1e-05
Arakseni Tcherni	TUR	39.9589	44.0962		0.751037	0.235454	0.013499	1e-05
Bogazkere	TUR	37.8971	40.2454		0.785083	0.167743	0.045972	0.001202
Dimrit	TUR	38.6368	34.923		0.644712	0.342325	0.002838	0.010125
Kadarka	TUR	41.8216	27.2739		0.580557	0.312815	0.106618	1e-05
Mskhali	TUR	39.9589	44.0962		0.673396	0.326584	1e-05	1e-05
Öküzgözü	TUR	38.6534	39.2393		0.842242	0.157738	1e-05	1e-05
Peygamber Űzümü	TUR	37.7496	38.2869		0.800444	0.199533	1e-05	1.3e-05
Alba Aganin Isyoum	UKR	44.5426	34.2663		0.715668	0.193434	0.035381	0.055516
Halholyag	UKR	44.5117	34.2281		0.733825	0.247841	0.018324	1e-05
Kokurdes Belyi	UKR	44.5345	33.6335		0.734736	0.239226	0.004397	0.021641
Kolossié Gebirgig	UKR	46.8406	32.0693		0.710928	0.208811	0.025268	0.054993
Koutlaksky Belyi	UKR	44.9546	33.9422		0.81471	0.170084	0.015195	1e-05
Shabash	UKR	46.6819	32.4784		0.704597	0.2646	0.024008	0.006795
Taschly	UKR	45.4356	34.4826		0.743148	0.238894	0.017948	1e-05
Angoor Kalan	UZB	40.4492	71.8682		0.829456	0.170524	1e-05	1e-05
Bakhtiori	UZB	38.0293	67.8309		0.749734	0.238774	1e-05	0.011482
Djandjal Kara	UZB	41.1427	68.965		0.885738	0.114242	1e-05	1e-05
Houssein Rouge	UZB	39.8118	66.779		0.812148	0.187832	1e-05	1e-05
Ichkimar	UZB	39.6542	67.3342		0.805544	0.19443	1e-05	1.5e-05
Katta-Kourgan	UZB	41.4277	60.6569		0.84716	0.15282	1e-05	1e-05
Khoussaïné Blanc	UZB	40.5918	72.0702		0.828235	0.165109	0.006646	1e-05
Kishmish Vatkana	UZB	41.1732	69.3849		0.891779	0.108201	1e-05	1e-05
Negru Mare	UZB	39.8613	64.3806		0.815721	0.168842	1e-05	0.015428
Nimrang Rouge	UZB	38.8336	66.2904		0.822527	0.146782	1e-05	0.030681
Soïaki	UZB	39.8613	64.3806		0.796909	0.195439	1e-05	0.007641
Sourkhak Biely	UZB	37.5078	67.2208		0.776527	0.223453	1e-05	1e-05
Taifi Rozovyi	UZB	39.8613	64.3806		0.749073	0.236143	1e-05	0.014774
Vassarga Bielaia	UZB	41.1732	69.3849		0.70638	0.292239	1e-05	0.001371

## Sheet: Fig.5f
Fig. 5f. Allele specific expression of the LRR receptor kinase VIT_217s0000g05570.
		Softening Berries			Leaves
Haplotype 1	Haplotype 2	FPKM hap1	FPKM hap2	P-value Stouffer meta-analysis	FPKM hap1	FPKM hap2	P-value Stouffer meta-analysis
H1-A	H1-A	21.1481	21.1481	NA	0.294439	0.294439	NA
H1-A	H1-G	7.8817	7.8817	NA	0.366968	0.366968	NA
H1-A	AX	13.9626	13.9626	NA	0.288135	0.288135	NA
H1-A	H8	12.1201	11.6108	0.347711	0.492953	0.492953	NA
H1-A	H10	13.5565	13.5565	NA	0.89673	0.89673	NA
H1-A	H4	20.3627	0.0278527	0	0.323326	0.105179	NA
H1-A	H7	12.0537	0.143648	0	0.308801	0.27449	0.363498
H1-A	H3	11.2513	1.12513	0	1.31311	1.14183	NA
H1-A	H2-A	12.9121	0.350396	0	1.36113	0.652594	0.000707673
H1-A	H6	15.2688	0.694035	0	0.476831	0.289505	0.136874
H1-A	H1-F	14.033	0.704401	8.21565e-15	0.251023	0.669394	NA
H1-E	H7	15.2078	0.0404459	0	0.0823865	0.0823865	NA
H1-E	H2-A	18.2692	0.795817	0	NA	NA	NA
H7	H7	0.208558	0.208558	NA	0.85719	0.85719	NA
H1-F	H2-A	2.17806	1.63355	NA	0	0.62605	NA

## Sheet: Fig.6
Fig. 6. Association analysis between SNPs and seed–to–berry ratio at the onset of berry ripening.
Accession	Genotype SNP_chr17:6,079,793	Seed-to-berry ratio hard berries	Seed-to-berry ratio soft berries	Seed-to-berry ratio average hard/soft berries	Soluble solids concentration (°Brix) hard berries	Soluble solids concentration (°Brix) soft berries	Soluble solids concentration (°Brix) average hard/soft berries
Aglianico	TT	0.0538012	0.0527485	0.0532749	5.4	5.53333	5.46667
Airen	TT	0.0451114	0.0351831	0.0401473	4.9	7.66667	6.28333
Alexandroouli	TT	0.111206	0.0824569	0.0968315	5.33333	8.73333	7.03333
Ansonica	TT	0.0617093	0.044013	0.0528612	4.8	9.16667	6.98333
Assyrtiko	TT	0.0671574	0.0568997	0.0620285	5.7	7.6	6.65
Barbera	TT	0.0616389	0.0591687	0.0604038	4.36667	5.515	4.94083
Bayan Shirei	TT	0.0712584	0.0606524	0.0659554	5.53333	7.25	6.39167
Berzamino	AA	0.090003	0.0984366	0.0942198	4.7	5.35	5.025
Bombino Bianco	TT	0.0308322	0.0276872	0.0292597	4.43333	5.7	5.06667
Cabernet Franc	TT	0.0994045	0.0915379	0.0954712	4.76667	5.8	5.28333
Cabernet Sauvignon	TT	0.101009	0.102407	0.101708	4.36667	5.5	4.93333
Carignan	TT	0.0730129	0.0576165	0.0653147	5.1	6.2	5.65
Catarratto B.C.	AT	0.043613	0.0327628	0.0381879	4.66667	7.05	5.85833
Cesanese d'Affile	AT	0.0874526	0.0756495	0.0815511	4.7	5.3	5
Chaouch Blanc	TT	0.0662177	NA	0.0662177	4.25	NA	4.25
Chasselas Blanc	TT	0.057357	0.0567364	0.0570467	5.43333	6.76667	6.1
Clairette Blanche	TT	0.0838052	0.0513541	0.0675796	5.6	9.3	7.45
Corvina Veronese	TT	0.053802	0.0527485	0.0532752	5.4	5.53333	5.46667
Daphnia	TT	0.055332	0.0452577	0.0502948	5.06667	6.3	5.68333
Falanghina	TT	0.0925638	0.0800706	0.0863172	4.9	5.7	5.3
Fiano	TT	0.0586287	0.0511937	0.0549112	4.83333	9.76667	7.3
Fumat	AT	0.129167	0.160248	0.144708	5.33333	6.3	5.81667
Garganega	AT	0.0628314	0.0480324	0.0554319	4.96667	7.33333	6.15
Garnacha	AT	0.0481673	0.046141	0.0471542	4.7	6.53333	5.61667
Glera	TT	0.0835149	0.0683706	0.0759428	5.03333	7.23333	6.13333
Gordin Verde	AA	0.120307	0.0837422	0.102025	4.76667	6.55	5.65833
Gorula	TT	0.0764309	0.0618722	0.0691516	5.73333	7.35	6.54167
Greco di Tufo	TT	0.104535	0.0814339	0.0929843	4.83333	6.95	5.89167
Grignolino	AT	0.110431	0.0881302	0.0992805	4.93333	6.43333	5.68333
Gyulyabi Dagestanskii	TT	0.0637638	0.0659641	0.064864	5.85	8.4	7.125
Harslevelue	TT	0.0736416	0.0738434	0.0737425	5.63333	10.4	8.01667
Henab Turki	TT	0.0596913	-9	0.0596913	3.7	NA	3.7
Heunisch Weiss	TT	0.0879804	0.0705426	0.0792615	6	6.33333	6.16667
Italia	TT	0.0477405	0.0339751	0.0408578	5.2	7.55	6.375
Kadarka	AT	0.0603521	0.0455661	0.0529591	4.2	5.56667	4.88333
Kölner Blau	TT	0.0594751	0.0750275	0.0672513	5.13333	6.96667	6.05
Lambrusco di Sorbara	TT	0.0798209	0.073473	0.0766469	4.9	5.4	5.15
Lambrusco Grasparossa	AT	0.121984	0.124006	0.122995	4.23333	5.73333	4.98333
Limnio	TT	0.0973726	0.0863404	0.0918565	4.76667	7.7	6.23333
Malvasia Bianca Lunga	TT	0.0765069	0.0709029	0.0737049	5.2	6.63333	5.91667
Malvasia Istriana	TT	0.0385285	0.0381858	0.0383571	4.66667	5.46667	5.06667
Mauzac Blanc	TT	0.145027	0.0691803	0.107103	5.25	15.1	10.175
Mavrodaphni	TT	0.0820285	0.0768318	0.0794302	4.25	5.7	4.975
Merlot Noir	TT	0.101938	0.0910731	0.0965056	4.66667	6.3	5.48333
Montepulciano	TT	0.0420222	0.0394963	0.0407593	4.16667	5.93333	5.05
Mtsvane Kachuri	TT	0.116047	0.0862563	0.101151	4.2	6.7	5.45
Muscat a Petits Grains B.	AT	0.0561884	0.0536444	0.0549164	5.73333	7.16667	6.45
Nebbiolo	TT	0.0896994	0.0900128	0.0898561	4.66667	6.3	5.48333
Negro Amaro	TT	0.0355702	0.0356904	0.0356303	4.8	6.33333	5.56667
Ojaleshi	TT	0.0935232	-9	0.0935232	3.76667	NA	3.76667
Pecorino	AT	0.0937951	0.0806225	0.0872088	4.4	6.25	5.325
Picolit	AT	0.147328	0.122835	0.135081	4.9	5.35	5.125
Pignoletto	TT	0.0807695	0.0762146	0.078492	4.66667	6.1	5.38333
Pinela	TT	0.0539586	0.0641635	0.059061	4.45	6.5	5.475
Pinot Noir	AT	0.115149	0.0942665	0.104708	4.76667	6.7	5.73333
Raboso Piave	AT	0.0803799	0.0754319	0.0779059	4.46667	5.95	5.20833
Refosco P.R.	AT	0.0946575	0.0935543	0.0941059	4.56667	5.73333	5.15
Ribolla Gialla	TT	0.0500064	0.0429834	0.0464949	4.9	5.86667	5.38333
Riesling Weiss	TT	0.0848344	0.0789125	0.0818734	4.6	5.86667	5.23333
Rkatsiteli	AT	0.0755824	0.0725745	0.0740785	4.93333	6.46667	5.7
Sagrantino	AT	0.090452	0.0907633	0.0906077	5.23333	6.76667	6
Sangiovese	AT	0.082572	0.0755612	0.0790666	5.03333	6.36667	5.7
Sauvignon Blanc	TT	0.0722441	0.0531061	0.0626751	4.86667	9.13333	7
Savagnin Blanc	TT	0.118255	0.0914608	0.104858	4.53333	7.73333	6.13333
Schiava Grossa	TT	0.0801281	0.0656349	0.0728815	4.43333	5.66667	5.05
Schioppettino	TT	0.0662043	0.0502332	0.0582187	4.2	6.16667	5.18333
Sciavtsitska	TT	0.145074	0.13635	0.140712	5.5	7.55	6.525
Sirgula	TT	0.0964528	0.0840061	0.0902294	6.25	7.25	6.75
Tannat	AT	0.122531	0.106976	0.114753	5.5	6.56667	6.03333
Tavkveri	TT	0.0855103	0.0760267	0.0807685	5.2	6.55	5.875
Tebrizi	TT	0.0703653	-9	0.0703653	5.36667	NA	5.36667
Terbash	TT	0.0533624	0.0506136	0.051988	6.95	7.3	7.125
Terrano	AT	0.0717901	0.0678213	0.0698057	4.36667	6	5.18333
Tocai Friulano	TT	0.112987	0.106392	0.109689	4.93333	6.5	5.71667
Trebbiano Toscano	AT	0.0602881	0.0512872	0.0557877	4.06667	5.96667	5.01667
Tribidrag	TT	0.0637592	0.0509578	0.0573585	4.5	6.53333	5.51667
Tschvediansis Tetra	TT	0.1283	-9	0.1283	5.46667	NA	5.46667
Uva di Troia	TT	0.0215188	0.0152365	0.0183776	5.03333	6.23333	5.63333
V267	TT	0.107569	0.108669	0.108119	5.75	6.6	6.175
V294	TT	0.0502984	0.0645246	0.0574115	4.1	5.3	4.7
V385	TT	0.0951403	0.092452	0.0937961	5.55	7.1	6.325
V395	AA	0.236909	NA	NA	6.7	NA	NA
V411	AT	0.141616	NA	0.141616	6.06667	7.65	6.85833
Verdicchio Bianco	TT	0.0837313	0.0798428	0.081787	5.26667	6.5	5.88333
Verduzzo Friulano	AT	0.128075	0.0975781	0.112827	5.16667	7.76667	6.46667
Vermentino	TT	0.0360449	0.031861	0.0339529	5.36667	6.7	6.03333
Vernaccia S.G.	TT	0.0483858	0.0394984	0.0439421	4.06667	6.1	5.08333
Welschriesling	AT	0.117942	0.0946447	0.106293	3.8	4.26667	4.03333
Zelen	TT	0.0756305	0.0719107	0.0737706	4.75	6.13333	5.44167

## Sheet: Suppl Fig. 5
Supplementary Figure 5. Chromosomal patterns of homozygosity in cultivated varieties.
Chromosome	Genomic window start	Genomic window end	Homozygous varieties (%)
chr1	433	162605	29.2683
chr1	162606	308042	14.6341
chr1	308043	444748	12.1951
chr1	444749	562540	8.94309
chr1	562541	680664	10.5691
chr1	680665	789860	12.1951
chr1	789861	929352	7.31707
chr1	929353	1054762	10.5691
chr1	1054763	1176614	9.7561
chr1	1176615	1293058	13.0081
chr1	1293059	1417934	10.5691
chr1	1417935	1550991	10.5691
chr1	1550992	1676676	8.94309
chr1	1676677	1795565	10.5691
chr1	1795566	1922832	12.1951
chr1	1922833	2047859	11.3821
chr1	2047860	2188482	3.25203
chr1	2188483	2323721	5.69106
chr1	2323722	2468581	2.43902
chr1	2468582	2576948	7.31707
chr1	2576949	2698456	12.1951
chr1	2698457	2854578	13.0081
chr1	2854579	2995513	12.1951
chr1	2995514	3118922	12.1951
chr1	3118923	3251921	8.13008
chr1	3251922	3379735	8.13008
chr1	3379736	3500042	4.06504
chr1	3500043	3639344	4.06504
chr1	3639345	3762691	5.69106
chr1	3762692	3886395	8.13008
chr1	3886396	4006264	8.94309
chr1	4006265	4125393	8.13008
chr1	4125394	4234879	7.31707
chr1	4234880	4384236	10.5691
chr1	4384237	4518872	10.5691
chr1	4518873	4661899	10.5691
chr1	4661900	4793171	8.13008
chr1	4793172	4933090	10.5691
chr1	4933091	5065701	9.7561
chr1	5065702	5275983	10.5691
chr1	5275984	5417836	7.31707
chr1	5417837	5571298	8.13008
chr1	5571299	5721111	5.69106
chr1	5721112	5847680	6.50406
chr1	5847681	6005998	5.69106
chr1	6005999	6123531	4.87805
chr1	6123532	6251505	3.25203
chr1	6251506	6413059	3.25203
chr1	6413060	6540892	2.43902
chr1	6540893	6686306	6.50406
chr1	6686307	6820169	8.94309
chr1	6820170	6949577	9.7561
chr1	6949578	7089271	2.43902
chr1	7089272	7231012	9.7561
chr1	7231013	7375116	10.5691
chr1	7375117	7535977	12.1951
chr1	7535978	7676435	7.31707
chr1	7676436	7797300	8.13008
chr1	7797301	7959156	7.31707
chr1	7959157	8097693	5.69106
chr1	8097694	8274522	6.50406
chr1	8274523	8497423	4.87805
chr1	8497424	8732947	5.69106
chr1	8732948	8890123	5.69106
chr1	8890124	9010659	4.87805
chr1	9010660	9205691	4.87805
chr1	9205692	9375756	4.87805
chr1	9375757	9529247	2.43902
chr1	9529248	9701975	6.50406
chr1	9701976	9867074	5.69106
chr1	9867075	9991571	4.87805
chr1	9991572	10132710	3.25203
chr1	10132711	10276846	3.25203
chr1	10276847	10440725	4.87805
chr1	10440726	10607628	4.87805
chr1	10607629	10784227	8.94309
chr1	10784228	10970355	4.87805
chr1	10970356	11116210	5.69106
chr1	11116211	11268444	4.87805
chr1	11268445	11453707	4.87805
chr1	11453708	11600683	8.94309
chr1	11600684	11816742	5.69106
chr1	11816743	12011922	2.43902
chr1	12011923	12174713	7.31707
chr1	12174714	12310961	10.5691
chr1	12310962	12492243	9.7561
chr1	12492244	13669064	7.31707
chr1	13669065	13892179	6.50406
chr1	13892180	14161715	7.31707
chr1	14161716	14506928	6.50406
chr1	14506929	14875992	8.13008
chr1	14875993	15225546	6.50406
chr1	15225547	15463842	8.13008
chr1	15463843	15702285	5.69106
chr1	15702286	15898521	12.1951
chr1	15898522	16188134	8.13008
chr1	16188135	16449069	9.7561
chr1	16449070	16619577	4.06504
chr1	16619578	16829792	4.06504
chr1	16829793	17038321	5.69106
chr1	17038322	17256779	4.87805
chr1	17256780	17423876	6.50406
chr1	17423877	17637370	7.31707
chr1	17637371	17878413	7.31707
chr1	17878414	18019970	6.50406
chr1	18019971	18234268	8.94309
chr1	18234269	18406091	10.5691
chr1	18406092	18586992	4.87805
chr1	18586993	18763945	7.31707
chr1	18763946	19019187	9.7561
chr1	19019188	19170921	8.94309
chr1	19170922	19343638	6.50406
chr1	19343639	19521965	11.3821
chr1	19521966	19658774	12.1951
chr1	19658775	19784649	8.13008
chr1	19784650	19919522	17.8862
chr1	19919523	20079801	12.1951
chr1	20079802	20339778	8.94309
chr1	20339779	20518190	10.5691
chr1	20518191	20687800	13.8211
chr1	20687801	20829634	5.69106
chr1	20829635	20977087	6.50406
chr1	20977088	21103189	7.31707
chr1	21103190	21233266	6.50406
chr1	21233267	21418211	8.13008
chr1	21418212	21564881	5.69106
chr1	21564882	21699172	8.94309
chr1	21699173	21876033	5.69106
chr1	21876034	22006844	6.50406
chr1	22006845	22181757	11.3821
chr1	22181758	22315197	12.1951
chr1	22315198	22449880	8.13008
chr1	22449881	22574913	9.7561
chr1	22574914	22691321	0
chr1	22691322	22810440	16.2602
chr1	22810441	22972760	21.9512
chr2	1	138101	11.3821
chr2	138102	286369	5.69106
chr2	286370	402571	21.1382
chr2	402572	536871	4.87805
chr2	536872	659673	6.50406
chr2	659674	774633	6.50406
chr2	774634	895419	8.13008
chr2	895420	1020300	8.13008
chr2	1020301	1151021	8.94309
chr2	1151022	1278660	4.87805
chr2	1278661	1407574	5.69106
chr2	1407575	1531787	8.13008
chr2	1531788	1658121	7.31707
chr2	1658122	1781331	3.25203
chr2	1781332	1899908	8.13008
chr2	1899909	2040835	7.31707
chr2	2040836	2166181	10.5691
chr2	2166182	2281817	8.94309
chr2	2281818	2401561	9.7561
chr2	2401562	2528801	7.31707
chr2	2528802	2661683	8.94309
chr2	2661684	2811368	6.50406
chr2	2811369	2935923	5.69106
chr2	2935924	3059443	8.13008
chr2	3059444	3187381	9.7561
chr2	3187382	3314456	7.31707
chr2	3314457	3461474	6.50406
chr2	3461475	3587532	8.94309
chr2	3587533	3707356	8.94309
chr2	3707357	3852666	6.50406
chr2	3852667	3988804	8.13008
chr2	3988805	4125789	8.94309
chr2	4125790	4247695	6.50406
chr2	4247696	4398030	0
chr2	4398031	4511507	4.06504
chr2	4511508	4627086	5.69106
chr2	4627087	4751468	13.0081
chr2	4751469	4874347	4.87805
chr2	4874348	4994897	9.7561
chr2	4994898	5105495	8.13008
chr2	5105496	5235469	10.5691
chr2	5235470	5371877	13.8211
chr2	5371878	5520802	6.50406
chr2	5520803	5667582	0.813008
chr2	5667583	5799512	10.5691
chr2	5799513	5999881	13.8211
chr2	5999882	6187669	12.1951
chr2	6187670	6348711	6.50406
chr2	6348712	6490476	8.13008
chr2	6490477	6646666	12.1951
chr2	6646667	6774634	13.8211
chr2	6774635	6928360	12.1951
chr2	6928361	7065952	11.3821
chr2	7065953	7213410	14.6341
chr2	7213411	7383412	14.6341
chr2	7383413	7552444	13.8211
chr2	7552445	7717827	17.0732
chr2	7717828	7899307	14.6341
chr2	7899308	8064061	13.8211
chr2	8064062	8237399	14.6341
chr2	8237400	8433930	14.6341
chr2	8433931	8635089	12.1951
chr2	8635090	8864660	18.6992
chr2	8864661	9070501	14.6341
chr2	9070502	9351543	14.6341
chr2	9351544	9551779	7.31707
chr2	9551780	9771575	0
chr2	9771576	9961040	2.43902
chr2	9961041	10258869	10.5691
chr2	10258870	10459361	16.2602
chr2	10459362	10701764	15.4472
chr2	10701765	11642831	10.5691
chr2	11642832	12308779	7.31707
chr2	12308780	12777985	15.4472
chr2	12777986	13021588	16.2602
chr2	13021589	13249122	15.4472
chr2	13249123	13513949	17.0732
chr2	13513950	13775304	7.31707
chr2	13775305	14011066	8.94309
chr2	14011067	14215737	21.1382
chr2	14215738	14511557	49.5935
chr2	14511558	14735623	43.9024
chr2	14735624	15042226	48.7805
chr2	15042227	15247223	47.9675
chr2	15247224	15477429	45.5285
chr2	15477430	15769188	15.4472
chr2	15769189	15973672	42.2764
chr2	15973673	16193591	42.2764
chr2	16193592	16437329	43.0894
chr2	16437330	16626943	43.9024
chr2	16626944	16809071	38.2114
chr2	16809072	16979962	43.9024
chr2	16979963	17202696	45.5285
chr2	17202697	17401457	35.7724
chr2	17401458	17616079	34.9594
chr2	17616080	17771345	37.3984
chr2	17771346	17930129	34.9594
chr2	17930130	18090110	35.7724
chr2	18090111	18272424	36.5854
chr2	18272425	18442847	34.9594
chr2	18442848	18725736	43.0894
chr3	2315	158132	21.1382
chr3	158133	346567	15.4472
chr3	346568	466676	17.8862
chr3	466677	629590	16.2602
chr3	629591	747563	13.0081
chr3	747564	909003	17.0732
chr3	909004	1020469	12.1951
chr3	1020470	1160974	5.69106
chr3	1160975	1301473	3.25203
chr3	1301474	1432341	15.4472
chr3	1432342	1542202	13.0081
chr3	1542203	1669294	14.6341
chr3	1669295	1794243	11.3821
chr3	1794244	1917559	8.13008
chr3	1917560	2043661	8.13008
chr3	2043662	2167096	12.1951
chr3	2167097	2308354	11.3821
chr3	2308355	2436671	8.13008
chr3	2436672	2545786	9.7561
chr3	2545787	2666379	9.7561
chr3	2666380	2787944	31.7073
chr3	2787945	2914946	7.31707
chr3	2914947	3034214	10.5691
chr3	3034215	3159451	14.6341
chr3	3159452	3287081	8.94309
chr3	3287082	3428848	11.3821
chr3	3428849	3560763	2.43902
chr3	3560764	3702545	8.94309
chr3	3702546	3859089	6.50406
chr3	3859090	3999884	8.94309
chr3	3999885	4130368	10.5691
chr3	4130369	4276638	7.31707
chr3	4276639	4415810	8.94309
chr3	4415811	4535317	12.1951
chr3	4535318	4695443	11.3821
chr3	4695444	4858652	8.13008
chr3	4858653	5018605	7.31707
chr3	5018606	5167725	6.50406
chr3	5167726	5298844	10.5691
chr3	5298845	5430173	9.7561
chr3	5430174	5554977	10.5691
chr3	5554978	5703144	8.13008
chr3	5703145	5827706	8.13008
chr3	5827707	5965192	0.813008
chr3	5965193	6096261	8.13008
chr3	6096262	6270957	4.87805
chr3	6270958	6482620	5.69106
chr3	6482621	6642892	6.50406
chr3	6642893	6783918	7.31707
chr3	6783919	6986202	3.25203
chr3	6986203	7129864	3.25203
chr3	7129865	7309223	4.87805
chr3	7309224	7471874	11.3821
chr3	7471875	7653896	8.94309
chr3	7653897	7847568	8.13008
chr3	7847569	8031747	4.06504
chr3	8031748	8245530	0.813008
chr3	8245531	8419019	13.8211
chr3	8419020	8646256	26.8293
chr3	8646257	8823267	26.0163
chr3	8823268	9045056	11.3821
chr3	9045057	9224249	8.13008
chr3	9224250	9416576	3.25203
chr3	9416577	9609246	13.0081
chr3	9609247	9851764	0
chr3	9851765	10113911	4.87805
chr3	10113912	10410667	4.06504
chr3	10410668	10645135	4.06504
chr3	10645136	10847973	2.43902
chr3	10847974	11049709	7.31707
chr3	11049710	11225403	7.31707
chr3	11225404	11433509	0.813008
chr3	11433510	11739016	4.87805
chr3	11739017	12026780	4.06504
chr3	12026781	12297400	1.62602
chr3	12297401	12739852	0
chr3	12739853	13001775	4.87805
chr3	13001776	13244478	8.94309
chr3	13244479	14042378	4.87805
chr3	14042379	14354016	1.62602
chr3	14354017	14668334	1.62602
chr3	14668335	14961317	1.62602
chr3	14961318	15194334	6.50406
chr3	15194335	15483302	3.25203
chr3	15483303	15768045	1.62602
chr3	15768046	16073539	0.813008
chr3	16073540	16359888	0.813008
chr3	16359889	16591233	5.69106
chr3	16591234	16862747	4.06504
chr3	16862748	17144010	4.87805
chr3	17144011	17374937	4.06504
chr3	17374938	17569419	0
chr3	17569420	17764453	0
chr3	17764454	17908696	4.06504
chr3	17908697	18035478	4.87805
chr3	18035479	18225005	4.06504
chr3	18225006	18406058	8.13008
chr3	18406059	18626938	3.25203
chr3	18626939	18916694	1.62602
chr3	18916695	19102591	9.7561
chr3	19102592	19320785	13.0081
chr4	1	181870	17.0732
chr4	181871	357394	3.25203
chr4	357395	490821	13.0081
chr4	490822	621941	15.4472
chr4	621942	728875	13.8211
chr4	728876	873515	16.2602
chr4	873516	980541	15.4472
chr4	980542	1109686	14.6341
chr4	1109687	1225561	13.0081
chr4	1225562	1363752	10.5691
chr4	1363753	1493781	13.0081
chr4	1493782	1615386	13.0081
chr4	1615387	1758637	11.3821
chr4	1758638	1883081	8.94309
chr4	1883082	2007067	9.7561
chr4	2007068	2145106	10.5691
chr4	2145107	2267844	9.7561
chr4	2267845	2387756	9.7561
chr4	2387757	2532463	9.7561
chr4	2532464	2646880	10.5691
chr4	2646881	2767168	11.3821
chr4	2767169	2889683	10.5691
chr4	2889684	3007944	14.6341
chr4	3007945	3132142	10.5691
chr4	3132143	3253012	6.50406
chr4	3253013	3431136	4.06504
chr4	3431137	3569602	3.25203
chr4	3569603	3695617	8.13008
chr4	3695618	3837747	8.94309
chr4	3837748	3991792	9.7561
chr4	3991793	4182106	0
chr4	4182107	4324262	3.25203
chr4	4324263	4461758	10.5691
chr4	4461759	4580650	12.1951
chr4	4580651	4727706	6.50406
chr4	4727707	4847597	8.94309
chr4	4847598	4980195	8.13008
chr4	4980196	5124079	6.50406
chr4	5124080	5268653	7.31707
chr4	5268654	5407815	8.13008
chr4	5407816	5567926	11.3821
chr4	5567927	5697413	9.7561
chr4	5697414	5868546	10.5691
chr4	5868547	6036774	13.8211
chr4	6036775	6177122	12.1951
chr4	6177123	6367452	11.3821
chr4	6367453	6493849	9.7561
chr4	6493850	6620836	9.7561
chr4	6620837	6785192	13.0081
chr4	6785193	6923805	12.1951
chr4	6923806	7099252	12.1951
chr4	7099253	7288624	6.50406
chr4	7288625	7467364	12.1951
chr4	7467365	7650136	13.0081
chr4	7650137	7851748	14.6341
chr4	7851749	8172788	13.8211
chr4	8172789	8373964	0.813008
chr4	8373965	8657804	0
chr4	8657805	8870321	8.13008
chr4	8870322	9052443	9.7561
chr4	9052444	9215313	2.43902
chr4	9215314	9459314	6.50406
chr4	9459315	9663268	13.0081
chr4	9663269	9967131	8.94309
chr4	9967132	10247842	5.69106
chr4	10247843	10530630	10.5691
chr4	10530631	10759216	9.7561
chr4	10759217	10954302	4.87805
chr4	10954303	11256334	10.5691
chr4	11256335	11532869	10.5691
chr4	11532870	11770500	9.7561
chr4	11770501	12095992	10.5691
chr4	12095993	12503870	13.8211
chr4	12503871	13018006	13.0081
chr4	13018007	13404155	10.5691
chr4	13404156	13642810	10.5691
chr4	13642811	13959179	10.5691
chr4	13959180	14206877	13.0081
chr4	14206878	14397636	12.1951
chr4	14397637	14671215	11.3821
chr4	14671216	14878153	13.0081
chr4	14878154	15122593	13.8211
chr4	15122594	15299546	11.3821
chr4	15299547	15584727	0
chr4	15584728	15778489	24.3902
chr4	15778490	15991093	26.8293
chr4	15991094	16201509	13.8211
chr4	16201510	16391730	9.7561
chr4	16391731	16568944	8.94309
chr4	16568945	16730469	8.13008
chr4	16730470	16872176	13.8211
chr4	16872177	17099112	8.94309
chr4	17099113	17266711	12.1951
chr4	17266712	17405275	12.1951
chr4	17405276	17555506	11.3821
chr4	17555507	17684095	11.3821
chr4	17684096	17878214	11.3821
chr4	17878215	18034409	13.8211
chr4	18034410	18171807	14.6341
chr4	18171808	18338042	13.8211
chr4	18338043	18457040	12.1951
chr4	18457041	18579341	13.8211
chr4	18579342	18734490	13.8211
chr4	18734491	18943743	10.5691
chr4	18943744	19076179	8.94309
chr4	19076180	19228968	8.94309
chr4	19228969	19399895	8.13008
chr4	19399896	19538950	5.69106
chr4	19538951	19677722	9.7561
chr4	19677723	19806415	10.5691
chr4	19806416	19982687	8.94309
chr4	19982688	20123740	10.5691
chr4	20123741	20277747	13.8211
chr4	20277748	20393510	15.4472
chr4	20393511	20552694	13.8211
chr4	20552695	20689913	13.0081
chr4	20689914	20824181	12.1951
chr4	20824182	20966189	11.3821
chr4	20966190	21107030	12.1951
chr4	21107031	21247698	8.94309
chr4	21247699	21415783	10.5691
chr4	21415784	21603066	15.4472
chr4	21603067	21803772	15.4472
chr4	21803773	22003616	15.4472
chr4	22003617	22157531	17.0732
chr4	22157532	22332581	18.6992
chr4	22332582	22513524	8.13008
chr4	22513525	22689609	10.5691
chr4	22689610	22827683	13.0081
chr4	22827684	22996491	8.94309
chr4	22996492	23179756	10.5691
chr4	23179757	23368767	11.3821
chr4	23368768	23547877	13.8211
chr4	23547878	23673761	14.6341
chr4	23673762	23842249	19.5122
chr5	1552	235404	0
chr5	235405	357606	4.87805
chr5	357607	490602	5.69106
chr5	490603	604913	4.87805
chr5	604914	732095	9.7561
chr5	732096	856247	8.13008
chr5	856248	990348	8.13008
chr5	990349	1132298	8.94309
chr5	1132299	1261878	11.3821
chr5	1261879	1401215	8.13008
chr5	1401216	1514041	10.5691
chr5	1514042	1648570	20.3252
chr5	1648571	1824892	23.5772
chr5	1824893	1986361	8.94309
chr5	1986362	2179995	24.3902
chr5	2179996	2342084	16.2602
chr5	2342085	2460282	10.5691
chr5	2460283	2578809	4.06504
chr5	2578810	2700674	4.87805
chr5	2700675	2816128	4.06504
chr5	2816129	2945363	4.87805
chr5	2945364	3068181	5.69106
chr5	3068182	3191660	6.50406
chr5	3191661	3320064	4.87805
chr5	3320065	3444191	4.06504
chr5	3444192	3556854	3.25203
chr5	3556855	3699730	7.31707
chr5	3699731	3838267	10.5691
chr5	3838268	3964133	9.7561
chr5	3964134	4083902	6.50406
chr5	4083903	4211114	8.13008
chr5	4211115	4337686	9.7561
chr5	4337687	4475725	5.69106
chr5	4475726	4602649	5.69106
chr5	4602650	4740407	4.87805
chr5	4740408	4869949	4.87805
chr5	4869950	5003063	2.43902
chr5	5003064	5160623	4.87805
chr5	5160624	5308299	5.69106
chr5	5308300	5445095	5.69106
chr5	5445096	5564381	5.69106
chr5	5564382	5703810	8.13008
chr5	5703811	5835453	8.94309
chr5	5835454	5980400	6.50406
chr5	5980401	6157215	6.50406
chr5	6157216	6317595	8.13008
chr5	6317596	6442023	8.13008
chr5	6442024	6576161	7.31707
chr5	6576162	6703827	6.50406
chr5	6703828	6848259	7.31707
chr5	6848260	7029025	6.50406
chr5	7029026	7179256	6.50406
chr5	7179257	7344333	4.06504
chr5	7344334	7494206	3.25203
chr5	7494207	7646236	1.62602
chr5	7646237	7841477	0
chr5	7841478	8008983	0.813008
chr5	8008984	8193630	1.62602
chr5	8193631	8369164	2.43902
chr5	8369165	8552531	4.87805
chr5	8552532	8716083	4.87805
chr5	8716084	8869860	5.69106
chr5	8869861	9111189	4.06504
chr5	9111190	9263561	5.69106
chr5	9263562	9453796	5.69106
chr5	9453797	9676386	5.69106
chr5	9676387	9853459	4.87805
chr5	9853460	10109796	4.06504
chr5	10109797	10316948	6.50406
chr5	10316949	10570129	3.25203
chr5	10570130	10789935	1.62602
chr5	10789936	10963060	6.50406
chr5	10963061	11233704	7.31707
chr5	11233705	11422420	6.50406
chr5	11422421	11688302	5.69106
chr5	11688303	11892453	5.69106
chr5	11892454	12155991	6.50406
chr5	12155992	12425168	9.7561
chr5	12425169	13416323	1.62602
chr5	13416324	13682781	5.69106
chr5	13682782	13976525	11.3821
chr5	13976526	14190730	8.13008
chr5	14190731	14518923	8.94309
chr5	14518924	14756626	9.7561
chr5	14756627	14994547	10.5691
chr5	14994548	15188960	8.94309
chr5	15188961	15414248	8.94309
chr5	15414249	15664330	8.94309
chr5	15664331	15896351	8.94309
chr5	15896352	16054556	0
chr5	16054557	16247314	0.813008
chr5	16247315	16477315	0
chr5	16477316	16725354	2.43902
chr5	16725355	16953588	4.87805
chr5	16953589	17115783	9.7561
chr5	17115784	17305340	8.13008
chr5	17305341	17516641	2.43902
chr5	17516642	17741798	0
chr5	17741799	17964349	0.813008
chr5	17964350	18154419	6.50406
chr5	18154420	18310162	7.31707
chr5	18310163	18510269	5.69106
chr5	18510270	18805919	4.87805
chr5	18805920	18999936	0
chr5	18999937	19221598	4.87805
chr5	19221599	19417637	4.87805
chr5	19417638	19603368	4.06504
chr5	19603369	19739903	3.25203
chr5	19739904	19920472	4.87805
chr5	19920473	20099056	5.69106
chr5	20099057	20271900	5.69106
chr5	20271901	20466750	0
chr5	20466751	20630997	5.69106
chr5	20630998	20822771	5.69106
chr5	20822772	20995298	7.31707
chr5	20995299	21161603	5.69106
chr5	21161604	21336943	1.62602
chr5	21336944	21562770	3.25203
chr5	21562771	21724268	3.25203
chr5	21724269	21912129	6.50406
chr5	21912130	22067193	7.31707
chr5	22067194	22199575	8.13008
chr5	22199576	22370881	8.94309
chr5	22370882	22493367	8.13008
chr5	22493368	22640841	4.87805
chr5	22640842	22816859	4.06504
chr5	22816860	22991526	4.06504
chr5	22991527	23162069	2.43902
chr5	23162070	23303506	2.43902
chr5	23303507	23432343	3.25203
chr5	23432344	23546804	4.06504
chr5	23546805	23703362	4.87805
chr5	23703363	23823894	7.31707
chr5	23823895	24038139	7.31707
chr5	24038140	24183569	9.7561
chr5	24183570	24310965	9.7561
chr5	24310966	24463223	8.94309
chr5	24463224	24590523	2.43902
chr5	24590524	24755999	11.3821
chr5	24756000	24897473	15.4472
chr6	1	182216	18.6992
chr6	182217	324832	17.8862
chr6	324833	438872	9.7561
chr6	438873	557922	8.94309
chr6	557923	684641	8.94309
chr6	684642	814110	4.87805
chr6	814111	952452	8.13008
chr6	952453	1073499	8.94309
chr6	1073500	1205198	7.31707
chr6	1205199	1369873	16.2602
chr6	1369874	1502879	8.13008
chr6	1502880	1625762	9.7561
chr6	1625763	1750687	7.31707
chr6	1750688	1905371	5.69106
chr6	1905372	2046999	3.25203
chr6	2047000	2178772	3.25203
chr6	2178773	2308981	2.43902
chr6	2308982	2430048	4.06504
chr6	2430049	2561551	4.06504
chr6	2561552	2682178	7.31707
chr6	2682179	2804013	7.31707
chr6	2804014	2935676	7.31707
chr6	2935677	3092032	4.87805
chr6	3092033	3248895	9.7561
chr6	3248896	3381321	8.94309
chr6	3381322	3521412	11.3821
chr6	3521413	3652481	8.94309
chr6	3652482	3792519	8.13008
chr6	3792520	3910260	6.50406
chr6	3910261	4048418	8.13008
chr6	4048419	4200794	8.13008
chr6	4200795	4323049	5.69106
chr6	4323050	4489455	6.50406
chr6	4489456	4614092	7.31707
chr6	4614093	4743991	10.5691
chr6	4743992	4863307	7.31707
chr6	4863308	4986638	9.7561
chr6	4986639	5099671	8.13008
chr6	5099672	5215715	6.50406
chr6	5215716	5362750	0.813008
chr6	5362751	5500144	6.50406
chr6	5500145	5623362	5.69106
chr6	5623363	5754337	12.1951
chr6	5754338	5895308	8.13008
chr6	5895309	6013933	10.5691
chr6	6013934	6148406	13.8211
chr6	6148407	6334759	0.813008
chr6	6334760	6473373	4.06504
chr6	6473374	6599968	4.06504
chr6	6599969	6727595	6.50406
chr6	6727596	6887082	6.50406
chr6	6887083	7030879	5.69106
chr6	7030880	7184085	8.13008
chr6	7184086	7322564	6.50406
chr6	7322565	7454871	6.50406
chr6	7454872	7569044	7.31707
chr6	7569045	7687061	8.94309
chr6	7687062	7816015	5.69106
chr6	7816016	7970946	5.69106
chr6	7970947	8149311	3.25203
chr6	8149312	8284974	3.25203
chr6	8284975	8448151	1.62602
chr6	8448152	8593239	4.06504
chr6	8593240	8716844	2.43902
chr6	8716845	8885750	1.62602
chr6	8885751	9057491	4.87805
chr6	9057492	9203837	5.69106
chr6	9203838	9422916	10.5691
chr6	9422917	10157343	0
chr6	10157344	10348912	8.94309
chr6	10348913	10680280	4.87805
chr6	10680281	10940758	0.813008
chr6	10940759	11200722	0.813008
chr6	11200723	11491838	4.87805
chr6	11491839	11811307	5.69106
chr6	11811308	12039289	5.69106
chr6	12039290	12280321	9.7561
chr6	12280322	12487374	4.87805
chr6	12487375	12692353	6.50406
chr6	12692354	12885971	8.94309
chr6	12885972	13086736	1.62602
chr6	13086737	13377366	6.50406
chr6	13377367	13561348	8.94309
chr6	13561349	13716879	6.50406
chr6	13716880	13910378	7.31707
chr6	13910379	14112363	7.31707
chr6	14112364	14301745	6.50406
chr6	14301746	14498661	1.62602
chr6	14498662	14677510	8.13008
chr6	14677511	14848164	8.13008
chr6	14848165	15042413	8.94309
chr6	15042414	15242065	11.3821
chr6	15242066	15424939	17.0732
chr6	15424940	15584854	8.94309
chr6	15584855	15843741	11.3821
chr6	15843742	16170792	4.06504
chr6	16170793	16350819	5.69106
chr6	16350820	16506288	8.13008
chr6	16506289	16711358	7.31707
chr6	16711359	16861979	10.5691
chr6	16861980	17028358	5.69106
chr6	17028359	17167374	5.69106
chr6	17167375	17315661	7.31707
chr6	17315662	17468435	0.813008
chr6	17468436	17656934	6.50406
chr6	17656935	17797404	4.87805
chr6	17797405	17941821	8.94309
chr6	17941822	18107001	6.50406
chr6	18107002	18261826	6.50406
chr6	18261827	18383763	8.94309
chr6	18383764	18512768	6.50406
chr6	18512769	18672504	4.87805
chr6	18672505	18809746	4.06504
chr6	18809747	18956217	6.50406
chr6	18956218	19084886	4.87805
chr6	19084887	19210830	4.06504
chr6	19210831	19371096	4.87805
chr6	19371097	19500288	8.13008
chr6	19500289	19672840	9.7561
chr6	19672841	19819086	8.13008
chr6	19819087	20005243	6.50406
chr6	20005244	20192891	5.69106
chr6	20192892	20349455	6.50406
chr6	20349456	20521683	5.69106
chr6	20521684	20681084	6.50406
chr6	20681085	20840314	4.87805
chr6	20840315	20991201	4.87805
chr6	20991202	21185351	3.25203
chr6	21185352	21375386	8.13008
chr7	833	143309	8.94309
chr7	143310	292860	3.25203
chr7	292861	415202	8.13008
chr7	415203	562307	10.5691
chr7	562308	764832	4.87805
chr7	764833	913438	7.31707
chr7	913439	1027664	7.31707
chr7	1027665	1146707	5.69106
chr7	1146708	1291234	5.69106
chr7	1291235	1419162	4.06504
chr7	1419163	1568550	5.69106
chr7	1568551	1692638	8.13008
chr7	1692639	1820205	9.7561
chr7	1820206	1940818	11.3821
chr7	1940819	2064380	9.7561
chr7	2064381	2191474	16.2602
chr7	2191475	2317573	11.3821
chr7	2317574	2439127	10.5691
chr7	2439128	2554885	11.3821
chr7	2554886	2690459	13.0081
chr7	2690460	2851800	14.6341
chr7	2851801	2980656	13.8211
chr7	2980657	3102398	15.4472
chr7	3102399	3234388	9.7561
chr7	3234389	3352868	6.50406
chr7	3352869	3473762	8.94309
chr7	3473763	3597731	10.5691
chr7	3597732	3714369	8.13008
chr7	3714370	3867853	4.06504
chr7	3867854	3993162	4.87805
chr7	3993163	4135112	4.87805
chr7	4135113	4252994	4.87805
chr7	4252995	4383182	4.87805
chr7	4383183	4508857	5.69106
chr7	4508858	4636658	7.31707
chr7	4636659	4803354	8.13008
chr7	4803355	4917192	7.31707
chr7	4917193	5035073	8.13008
chr7	5035074	5271594	7.31707
chr7	5271595	5614939	4.06504
chr7	5614940	5814641	8.13008
chr7	5814642	5933429	8.94309
chr7	5933430	6094480	6.50406
chr7	6094481	6231199	6.50406
chr7	6231200	6380663	6.50406
chr7	6380664	6519438	7.31707
chr7	6519439	6659343	9.7561
chr7	6659344	6819690	9.7561
chr7	6819691	6964233	13.8211
chr7	6964234	7147736	10.5691
chr7	7147737	7313302	12.1951
chr7	7313303	7469737	12.1951
chr7	7469738	7615277	12.1951
chr7	7615278	7813933	17.0732
chr7	7813934	8004716	8.13008
chr7	8004717	8155632	7.31707
chr7	8155633	8331497	9.7561
chr7	8331498	8521481	9.7561
chr7	8521482	8834948	4.87805
chr7	8834949	9080574	4.87805
chr7	9080575	9322536	8.13008
chr7	9322537	9551731	8.94309
chr7	9551732	9771995	8.13008
chr7	9771996	10003916	9.7561
chr7	10003917	10263784	8.13008
chr7	10263785	10547485	8.13008
chr7	10547486	10868527	4.06504
chr7	10868528	11120217	4.06504
chr7	11120218	11410893	7.31707
chr7	11410894	11636554	3.25203
chr7	11636555	11805170	8.94309
chr7	11805171	12016988	0.813008
chr7	12016989	12250281	9.7561
chr7	12250282	12524815	3.25203
chr7	12524816	13001922	9.7561
chr7	13001923	13280268	3.25203
chr7	13280269	13533751	17.8862
chr7	13533752	13844912	9.7561
chr7	13844913	14053971	1.62602
chr7	14053972	14284712	2.43902
chr7	14284713	14417861	3.25203
chr7	14417862	14529777	4.06504
chr7	14529778	14699053	5.69106
chr7	14699054	14832416	6.50406
chr7	14832417	14962130	10.5691
chr7	14962131	15101662	2.43902
chr7	15101663	15242905	8.94309
chr7	15242906	15368282	4.87805
chr7	15368283	15510201	8.94309
chr7	15510202	15625092	8.13008
chr7	15625093	15743544	8.13008
chr7	15743545	15861544	10.5691
chr7	15861545	16011013	13.0081
chr7	16011014	16163423	0
chr7	16163424	16286090	9.7561
chr7	16286091	16409764	7.31707
chr7	16409765	16558685	8.13008
chr7	16558686	16672217	10.5691
chr7	16672218	16789161	7.31707
chr7	16789162	16901926	6.50406
chr7	16901927	17026570	7.31707
chr7	17026571	17171429	7.31707
chr7	17171430	17304047	7.31707
chr7	17304048	17421071	5.69106
chr7	17421072	17548108	6.50406
chr7	17548109	17686095	6.50406
chr7	17686096	17809699	3.25203
chr7	17809700	17944004	9.7561
chr7	17944005	18061837	5.69106
chr7	18061838	18197484	5.69106
chr7	18197485	18325850	6.50406
chr7	18325851	18452749	5.69106
chr7	18452750	18623470	3.25203
chr7	18623471	18799822	4.06504
chr7	18799823	18975506	3.25203
chr7	18975507	19146351	4.87805
chr7	19146352	19322984	5.69106
chr7	19322985	19496501	8.13008
chr7	19496502	19664650	7.31707
chr7	19664651	19805362	4.06504
chr7	19805363	19960952	6.50406
chr7	19960953	20118081	7.31707
chr7	20118082	20284168	7.31707
chr7	20284169	20461048	7.31707
chr7	20461049	20595201	6.50406
chr7	20595202	20752051	6.50406
chr7	20752052	20928309	6.50406
chr8	1	205760	8.94309
chr8	205761	339442	4.87805
chr8	339443	469082	6.50406
chr8	469083	672667	8.13008
chr8	672668	849844	8.13008
chr8	849845	973635	6.50406
chr8	973636	1179819	6.50406
chr8	1179820	1364251	7.31707
chr8	1364252	1558444	5.69106
chr8	1558445	1756874	7.31707
chr8	1756875	1936096	7.31707
chr8	1936097	2072016	5.69106
chr8	2072017	2272783	7.31707
chr8	2272784	2471291	8.94309
chr8	2471292	2654868	9.7561
chr8	2654869	2864072	7.31707
chr8	2864073	3064613	7.31707
chr8	3064614	3334986	4.87805
chr8	3334987	3517062	7.31707
chr8	3517063	3780189	7.31707
chr8	3780190	3995229	6.50406
chr8	3995230	4203702	4.87805
chr8	4203703	4384710	5.69106
chr8	4384711	4642897	8.94309
chr8	4642898	4963128	5.69106
chr8	4963129	5278434	4.87805
chr8	5278435	5579211	5.69106
chr8	5579212	5822872	8.13008
chr8	5822873	6540912	7.31707
chr8	6540913	7247853	5.69106
chr8	7247854	7452229	8.94309
chr8	7452230	7644579	9.7561
chr8	7644580	7826471	12.1951
chr8	7826472	8073611	11.3821
chr8	8073612	8242755	14.6341
chr8	8242756	8512795	0.813008
chr8	8512796	8723340	0
chr8	8723341	8919758	8.94309
chr8	8919759	9140375	11.3821
chr8	9140376	9345529	11.3821
chr8	9345530	9535044	10.5691
chr8	9535045	9709032	8.94309
chr8	9709033	9844806	7.31707
chr8	9844807	9998725	8.13008
chr8	9998726	10178454	9.7561
chr8	10178455	10343288	9.7561
chr8	10343289	10469876	8.94309
chr8	10469877	10636519	10.5691
chr8	10636520	10774310	8.94309
chr8	10774311	10897866	8.13008
chr8	10897867	11047087	8.94309
chr8	11047088	11184169	13.0081
chr8	11184170	11339822	9.7561
chr8	11339823	11472900	8.13008
chr8	11472901	11609286	8.13008
chr8	11609287	11733476	8.13008
chr8	11733477	11873420	6.50406
chr8	11873421	12005999	6.50406
chr8	12006000	12163994	7.31707
chr8	12163995	12312437	6.50406
chr8	12312438	12484510	10.5691
chr8	12484511	12638445	10.5691
chr8	12638446	12756123	10.5691
chr8	12756124	12881515	11.3821
chr8	12881516	13008237	12.1951
chr8	13008238	13125155	11.3821
chr8	13125156	13283969	10.5691
chr8	13283970	13409779	12.1951
chr8	13409780	13534193	12.1951
chr8	13534194	13678784	13.0081
chr8	13678785	13806180	12.1951
chr8	13806181	13950983	13.8211
chr8	13950984	14069303	11.3821
chr8	14069304	14202519	10.5691
chr8	14202520	14336959	6.50406
chr8	14336960	14468500	4.87805
chr8	14468501	14593410	8.13008
chr8	14593411	14717467	11.3821
chr8	14717468	14831868	11.3821
chr8	14831869	14958499	10.5691
chr8	14958500	15088761	8.94309
chr8	15088762	15215056	10.5691
chr8	15215057	15363477	9.7561
chr8	15363478	15485653	11.3821
chr8	15485654	15616056	10.5691
chr8	15616057	15744968	10.5691
chr8	15744969	15874175	8.94309
chr8	15874176	16006367	8.94309
chr8	16006368	16115629	7.31707
chr8	16115630	16227396	4.87805
chr8	16227397	16359990	4.87805
chr8	16359991	16484930	3.25203
chr8	16484931	16616554	3.25203
chr8	16616555	16743489	4.06504
chr8	16743490	16881681	7.31707
chr8	16881682	17021428	6.50406
chr8	17021429	17140728	7.31707
chr8	17140729	17262963	7.31707
chr8	17262964	17383272	7.31707
chr8	17383273	17529244	7.31707
chr8	17529245	17654608	13.0081
chr8	17654609	17789011	8.13008
chr8	17789012	17909675	5.69106
chr8	17909676	18037501	4.87805
chr8	18037502	18168739	3.25203
chr8	18168740	18304965	3.25203
chr8	18304966	18431317	5.69106
chr8	18431318	18562192	7.31707
chr8	18562193	18693390	4.87805
chr8	18693391	18821847	3.25203
chr8	18821848	18954454	4.87805
chr8	18954455	19074137	4.06504
chr8	19074138	19196248	4.06504
chr8	19196249	19328832	3.25203
chr8	19328833	19447908	4.06504
chr8	19447909	19588710	3.25203
chr8	19588711	19728315	4.87805
chr8	19728316	19845029	3.25203
chr8	19845030	19976127	0
chr8	19976128	20102323	2.43902
chr8	20102324	20231195	4.87805
chr8	20231196	20359627	2.43902
chr8	20359628	20470342	7.31707
chr8	20470343	20612208	7.31707
chr8	20612209	20744907	9.7561
chr8	20744908	20862388	11.3821
chr8	20862389	20971663	10.5691
chr8	20971664	21090234	11.3821
chr8	21090235	21225458	9.7561
chr8	21225459	21347180	8.13008
chr8	21347181	21460020	9.7561
chr8	21460021	21572331	11.3821
chr8	21572332	21690887	6.50406
chr8	21690888	21822782	0
chr8	21822783	21959109	13.8211
chr8	21959110	22088225	8.94309
chr8	22088226	22206730	11.3821
chr8	22206731	22348916	13.8211
chr9	339	174123	13.8211
chr9	174124	290656	10.5691
chr9	290657	422872	9.7561
chr9	422873	538399	11.3821
chr9	538400	666437	8.94309
chr9	666438	799218	6.50406
chr9	799219	935100	5.69106
chr9	935101	1147026	3.25203
chr9	1147027	1261979	11.3821
chr9	1261980	1389490	12.1951
chr9	1389491	1513460	12.1951
chr9	1513461	1637904	13.0081
chr9	1637905	1784720	8.94309
chr9	1784721	1901131	7.31707
chr9	1901132	2028967	11.3821
chr9	2028968	2141673	7.31707
chr9	2141674	2257732	5.69106
chr9	2257733	2384324	5.69106
chr9	2384325	2506305	3.25203
chr9	2506306	2650699	0
chr9	2650700	2821342	2.43902
chr9	2821343	2963967	4.87805
chr9	2963968	3086025	4.06504
chr9	3086026	3226532	5.69106
chr9	3226533	3359753	2.43902
chr9	3359754	3480158	6.50406
chr9	3480159	3647652	2.43902
chr9	3647653	3766114	13.8211
chr9	3766115	3884496	12.1951
chr9	3884497	4021575	11.3821
chr9	4021576	4146953	13.8211
chr9	4146954	4289016	12.1951
chr9	4289017	4419856	13.0081
chr9	4419857	4550992	0.813008
chr9	4550993	4746765	0.813008
chr9	4746766	4882495	9.7561
chr9	4882496	5018074	7.31707
chr9	5018075	5188933	2.43902
chr9	5188934	5350281	0.813008
chr9	5350282	5505016	5.69106
chr9	5505017	5647485	7.31707
chr9	5647486	5819648	6.50406
chr9	5819649	5958377	9.7561
chr9	5958378	6181135	2.43902
chr9	6181136	6340685	11.3821
chr9	6340686	6495954	8.94309
chr9	6495955	6652165	11.3821
chr9	6652166	6782837	8.94309
chr9	6782838	6955466	8.13008
chr9	6955467	7084139	11.3821
chr9	7084140	7257679	14.6341
chr9	7257680	7415773	11.3821
chr9	7415774	7601184	4.06504
chr9	7601185	7789541	4.06504
chr9	7789542	7957590	13.8211
chr9	7957591	8141553	5.69106
chr9	8141554	8316514	1.62602
chr9	8316515	8547946	2.43902
chr9	8547947	8769264	9.7561
chr9	8769265	8948220	3.25203
chr9	8948221	9222120	1.62602
chr9	9222121	9389492	6.50406
chr9	9389493	9583120	8.13008
chr9	9583121	9851086	1.62602
chr9	9851087	10137918	3.25203
chr9	10137919	10398543	1.62602
chr9	10398544	10584129	5.69106
chr9	10584130	10792447	4.06504
chr9	10792448	11057129	1.62602
chr9	11057130	11279578	2.43902
chr9	11279579	11435434	10.5691
chr9	11435435	11713550	0
chr9	11713551	12010756	0.813008
chr9	12010757	12340928	0.813008
chr9	12340929	12611641	0.813008
chr9	12611642	12829305	0.813008
chr9	12829306	13014531	1.62602
chr9	13014532	13205415	5.69106
chr9	13205416	13419692	4.06504
chr9	13419693	13630866	8.13008
chr9	13630867	13870345	8.94309
chr9	13870346	14030489	6.50406
chr9	14030490	14204168	0.813008
chr9	14204169	14553387	8.94309
chr9	14553388	14987256	0.813008
chr9	14987257	15257965	1.62602
chr9	15257966	15581703	4.87805
chr9	15581704	15819381	0.813008
chr9	15819382	16096918	8.94309
chr9	16096919	16332250	8.13008
chr9	16332251	16560414	8.94309
chr9	16560415	16788235	4.87805
chr9	16788236	17017118	6.50406
chr9	17017119	17223010	3.25203
chr9	17223011	17481755	2.43902
chr9	17481756	17733428	4.87805
chr9	17733429	17948108	3.25203
chr9	17948109	18192704	4.87805
chr9	18192705	18394509	2.43902
chr9	18394510	18563668	4.06504
chr9	18563669	18769017	4.06504
chr9	18769018	18996851	6.50406
chr9	18996852	19180386	2.43902
chr9	19180387	19427905	8.13008
chr9	19427906	19579747	4.06504
chr9	19579748	19764541	4.87805
chr9	19764542	19972037	2.43902
chr9	19972038	20149785	3.25203
chr9	20149786	20301479	2.43902
chr9	20301480	20484298	0
chr9	20484299	20650199	2.43902
chr9	20650200	20838396	4.87805
chr9	20838397	21012829	8.13008
chr9	21012830	21246674	3.25203
chr9	21246675	21457439	6.50406
chr9	21457440	21608670	8.94309
chr9	21608671	21766183	8.94309
chr9	21766184	21888760	12.1951
chr9	21888761	22032650	5.69106
chr9	22032651	22235488	0.813008
chr9	22235489	22412144	0
chr9	22412145	22584136	5.69106
chr9	22584137	22711461	11.3821
chr9	22711462	22900911	10.5691
chr10	144	192991	12.1951
chr10	192992	318301	9.7561
chr10	318302	424076	6.50406
chr10	424077	582271	7.31707
chr10	582272	730197	4.06504
chr10	730198	857513	9.7561
chr10	857514	972612	5.69106
chr10	972613	1101773	10.5691
chr10	1101774	1228662	4.06504
chr10	1228663	1344531	0
chr10	1344532	1452291	6.50406
chr10	1452292	1591276	4.87805
chr10	1591277	1713556	2.43902
chr10	1713557	1855001	1.62602
chr10	1855002	2038115	2.43902
chr10	2038116	2182884	3.25203
chr10	2182885	2360689	0.813008
chr10	2360690	2491460	4.06504
chr10	2491461	2605237	3.25203
chr10	2605238	2775028	5.69106
chr10	2775029	2914363	7.31707
chr10	2914364	3036473	7.31707
chr10	3036474	3172958	4.06504
chr10	3172959	3300019	2.43902
chr10	3300020	3474475	4.06504
chr10	3474476	3617113	3.25203
chr10	3617114	3774452	4.06504
chr10	3774453	3937004	3.25203
chr10	3937005	4124504	3.25203
chr10	4124505	4278693	5.69106
chr10	4278694	4476990	5.69106
chr10	4476991	4652775	8.13008
chr10	4652776	4800668	11.3821
chr10	4800669	4935198	9.7561
chr10	4935199	5108782	4.87805
chr10	5108783	5284721	5.69106
chr10	5284722	5448759	4.87805
chr10	5448760	5599159	3.25203
chr10	5599160	5817973	6.50406
chr10	5817974	6005219	3.25203
chr10	6005220	6193383	2.43902
chr10	6193384	6421153	7.31707
chr10	6421154	6577110	7.31707
chr10	6577111	6695540	11.3821
chr10	6695541	6847835	13.0081
chr10	6847836	6980656	8.94309
chr10	6980657	7141795	7.31707
chr10	7141796	7364989	3.25203
chr10	7364990	7545352	5.69106
chr10	7545353	7718352	8.13008
chr10	7718353	7885133	7.31707
chr10	7885134	8077019	7.31707
chr10	8077020	8267744	7.31707
chr10	8267745	8437928	6.50406
chr10	8437929	8602502	0
chr10	8602503	8794457	0.813008
chr10	8794458	8930828	6.50406
chr10	8930829	9096072	8.94309
chr10	9096073	9340606	2.43902
chr10	9340607	9544139	8.94309
chr10	9544140	9774449	4.06504
chr10	9774450	10012115	4.87805
chr10	10012116	10223044	1.62602
chr10	10223045	10472503	1.62602
chr10	10472504	10665285	4.87805
chr10	10665286	10896429	5.69106
chr10	10896430	11084432	6.50406
chr10	11084433	11293329	2.43902
chr10	11293330	11528313	3.25203
chr10	11528314	11817896	5.69106
chr10	11817897	12011297	4.87805
chr10	12011298	12240863	3.25203
chr10	12240864	12551712	5.69106
chr10	12551713	12701706	3.25203
chr10	12701707	12911914	5.69106
chr10	12911915	13124131	0.813008
chr10	13124132	13384508	0
chr10	13384509	13673741	4.06504
chr10	13673742	13971993	0
chr10	13971994	14183869	6.50406
chr10	14183870	14438803	4.06504
chr10	14438804	14726469	1.62602
chr10	14726470	15006072	4.06504
chr10	15006073	15252290	2.43902
chr10	15252291	15661667	5.69106
chr10	15661668	16210295	4.87805
chr10	16210296	16443181	0
chr10	16443182	16639484	4.87805
chr10	16639485	16861641	1.62602
chr10	16861642	17108224	8.94309
chr10	17108225	17286628	7.31707
chr10	17286629	17488584	6.50406
chr10	17488585	17688413	6.50406
chr10	17688414	17906709	6.50406
chr10	17906710	18089271	11.3821
chr11	1	185502	21.9512
chr11	185503	342429	22.7642
chr11	342430	460424	32.5203
chr11	460425	589040	13.0081
chr11	589041	705466	10.5691
chr11	705467	812343	25.2033
chr11	812344	937967	26.8293
chr11	937968	1049794	32.5203
chr11	1049795	1170643	29.2683
chr11	1170644	1322496	3.25203
chr11	1322497	1436511	32.5203
chr11	1436512	1562218	31.7073
chr11	1562219	1673331	29.2683
chr11	1673332	1800897	32.5203
chr11	1800898	1923664	19.5122
chr11	1923665	2038690	22.7642
chr11	2038691	2163798	26.0163
chr11	2163799	2301436	22.7642
chr11	2301437	2415516	21.9512
chr11	2415517	2532524	20.3252
chr11	2532525	2646704	17.8862
chr11	2646705	2777192	15.4472
chr11	2777193	2893883	14.6341
chr11	2893884	3016714	9.7561
chr11	3016715	3143824	11.3821
chr11	3143825	3253254	9.7561
chr11	3253255	3377579	12.1951
chr11	3377580	3515100	11.3821
chr11	3515101	3639610	7.31707
chr11	3639611	3784737	11.3821
chr11	3784738	3897226	8.13008
chr11	3897227	4019446	6.50406
chr11	4019447	4151609	4.06504
chr11	4151610	4291965	4.06504
chr11	4291966	4414562	3.25203
chr11	4414563	4571503	3.25203
chr11	4571504	4728596	4.06504
chr11	4728597	4866510	7.31707
chr11	4866511	5017669	6.50406
chr11	5017670	5160613	8.13008
chr11	5160614	5289189	6.50406
chr11	5289190	5434404	3.25203
chr11	5434405	5583434	6.50406
chr11	5583435	5763988	0
chr11	5763989	5924938	3.25203
chr11	5924939	6112152	4.06504
chr11	6112153	6294976	4.87805
chr11	6294977	6408182	4.06504
chr11	6408183	6557753	3.25203
chr11	6557754	6728431	8.94309
chr11	6728432	6921640	7.31707
chr11	6921641	7116385	21.1382
chr11	7116386	7322497	8.94309
chr11	7322498	7443643	15.4472
chr11	7443644	7626971	10.5691
chr11	7626972	7787854	12.1951
chr11	7787855	7935545	14.6341
chr11	7935546	8135511	15.4472
chr11	8135512	8314702	8.94309
chr11	8314703	8538764	8.94309
chr11	8538765	8747084	9.7561
chr11	8747085	9023804	0.813008
chr11	9023805	9275244	9.7561
chr11	9275245	9440036	3.25203
chr11	9440037	9619634	8.94309
chr11	9619635	9844546	8.13008
chr11	9844547	10048253	13.8211
chr11	10048254	10239781	10.5691
chr11	10239782	10461471	8.13008
chr11	10461472	10727865	4.87805
chr11	10727866	10997745	1.62602
chr11	10997746	11536239	14.6341
chr11	11536240	12248750	13.8211
chr11	12248751	12541356	9.7561
chr11	12541357	12839029	9.7561
chr11	12839030	13133471	3.25203
chr11	13133472	13520334	0.813008
chr11	13520335	13727616	12.1951
chr11	13727617	13984641	9.7561
chr11	13984642	14208394	8.94309
chr11	14208395	14400095	2.43902
chr11	14400096	14623317	1.62602
chr11	14623318	14799293	0
chr11	14799294	15064262	16.2602
chr11	15064263	15254182	0
chr11	15254183	15517676	8.94309
chr11	15517677	15804410	1.62602
chr11	15804411	15978364	10.5691
chr11	15978365	16182008	2.43902
chr11	16182009	16408129	14.6341
chr11	16408130	16597600	11.3821
chr11	16597601	16772359	10.5691
chr11	16772360	16964329	10.5691
chr11	16964330	17136249	10.5691
chr11	17136250	17306315	8.94309
chr11	17306316	17484028	1.62602
chr11	17484029	17666436	12.1951
chr11	17666437	17824068	4.87805
chr11	17824069	17965019	6.50406
chr11	17965020	18120616	8.13008
chr11	18120617	18256017	9.7561
chr11	18256018	18416035	7.31707
chr11	18416036	18556711	8.94309
chr11	18556712	18720702	5.69106
chr11	18720703	18906428	10.5691
chr11	18906429	19036872	9.7561
chr11	19036873	19191714	9.7561
chr11	19191715	19353275	8.13008
chr11	19353276	19541801	8.13008
chr11	19541802	19726284	17.0732
chr12	7361	164510	11.3821
chr12	164511	313472	14.6341
chr12	313473	496136	13.0081
chr12	496137	679678	13.8211
chr12	679679	874005	8.94309
chr12	874006	1045300	11.3821
chr12	1045301	1179335	13.8211
chr12	1179336	1366971	13.0081
chr12	1366972	1518136	15.4472
chr12	1518137	1664195	13.0081
chr12	1664196	1806070	8.94309
chr12	1806071	1956509	6.50406
chr12	1956510	2103795	7.31707
chr12	2103796	2295334	8.13008
chr12	2295335	2427531	7.31707
chr12	2427532	2559365	1.62602
chr12	2559366	2694812	1.62602
chr12	2694813	2886566	7.31707
chr12	2886567	3004799	7.31707
chr12	3004800	3129807	3.25203
chr12	3129808	3256409	13.0081
chr12	3256410	3382534	13.8211
chr12	3382535	3536252	14.6341
chr12	3536253	3699137	9.7561
chr12	3699138	3854476	10.5691
chr12	3854477	3975119	14.6341
chr12	3975120	4121785	9.7561
chr12	4121786	4266554	11.3821
chr12	4266555	4437926	4.87805
chr12	4437927	4633733	14.6341
chr12	4633734	4765037	8.94309
chr12	4765038	4942448	8.94309
chr12	4942449	5099943	6.50406
chr12	5099944	5235875	6.50406
chr12	5235876	5383756	8.94309
chr12	5383757	5519086	6.50406
chr12	5519087	5656820	6.50406
chr12	5656821	5805909	7.31707
chr12	5805910	5982692	8.94309
chr12	5982693	6126197	8.13008
chr12	6126198	6262773	8.13008
chr12	6262774	6394542	7.31707
chr12	6394543	6561388	8.13008
chr12	6561389	6693619	10.5691
chr12	6693620	6829952	11.3821
chr12	6829953	6968725	9.7561
chr12	6968726	7134799	7.31707
chr12	7134800	7277973	9.7561
chr12	7277974	7427327	9.7561
chr12	7427328	7624081	6.50406
chr12	7624082	7802043	4.06504
chr12	7802044	8051491	4.06504
chr12	8051492	8185735	7.31707
chr12	8185736	8394396	1.62602
chr12	8394397	8607357	0
chr12	8607358	8784899	0.813008
chr12	8784900	8923687	7.31707
chr12	8923688	9077037	9.7561
chr12	9077038	9233188	8.13008
chr12	9233189	9351397	7.31707
chr12	9351398	9596799	6.50406
chr12	9596800	9734327	7.31707
chr12	9734328	9930942	5.69106
chr12	9930943	10073575	6.50406
chr12	10073576	10224125	6.50406
chr12	10224126	11298601	5.69106
chr12	11298602	11707858	6.50406
chr12	11707859	11995450	3.25203
chr12	11995451	12257983	0.813008
chr12	12257984	12527919	0
chr12	12527920	12789673	2.43902
chr12	12789674	13049657	3.25203
chr12	13049658	13228262	7.31707
chr12	13228263	13470164	8.13008
chr12	13470165	13627354	0.813008
chr12	13627355	13820984	0
chr12	13820985	14058120	0
chr12	14058121	14268683	7.31707
chr12	14268684	14447640	7.31707
chr12	14447641	14695521	4.87805
chr12	14695522	14915972	6.50406
chr12	14915973	15170671	2.43902
chr12	15170672	15470826	0
chr12	15470827	15739422	0
chr12	15739423	15990117	13.8211
chr12	15990118	16348119	2.43902
chr12	16348120	16566717	6.50406
chr12	16566718	16776003	0
chr12	16776004	16936010	0.813008
chr12	16936011	17116766	6.50406
chr12	17116767	17286508	4.87805
chr12	17286509	17436292	3.25203
chr12	17436293	17629470	1.62602
chr12	17629471	17799994	4.06504
chr12	17799995	17981031	2.43902
chr12	17981032	18168901	6.50406
chr12	18168902	18354126	4.87805
chr12	18354127	18514919	4.87805
chr12	18514920	18687569	3.25203
chr12	18687570	18856198	1.62602
chr12	18856199	18988953	2.43902
chr12	18988954	19147652	3.25203
chr12	19147653	19276166	4.06504
chr12	19276167	19461004	5.69106
chr12	19461005	19637182	4.06504
chr12	19637183	19834338	1.62602
chr12	19834339	20045721	1.62602
chr12	20045722	20192530	6.50406
chr12	20192531	20397866	1.62602
chr12	20397867	20534214	5.69106
chr12	20534215	20683254	5.69106
chr12	20683255	20857043	5.69106
chr12	20857044	21002335	4.87805
chr12	21002336	21165554	1.62602
chr12	21165555	21323279	3.25203
chr12	21323280	21540626	2.43902
chr12	21540627	21736071	4.06504
chr12	21736072	21869538	4.87805
chr12	21869539	21997090	4.87805
chr12	21997091	22166311	4.87805
chr12	22166312	22292041	4.87805
chr12	22292042	22438592	6.50406
chr12	22438593	22604663	6.50406
chr13	1	146059	23.5772
chr13	146060	266285	21.9512
chr13	266286	393076	16.2602
chr13	393077	515949	8.94309
chr13	515950	627081	7.31707
chr13	627082	754820	7.31707
chr13	754821	877186	7.31707
chr13	877187	1016697	6.50406
chr13	1016698	1133458	8.94309
chr13	1133459	1254502	5.69106
chr13	1254503	1366210	6.50406
chr13	1366211	1524210	5.69106
chr13	1524211	1646128	6.50406
chr13	1646129	1769811	6.50406
chr13	1769812	1902393	8.94309
chr13	1902394	2038322	9.7561
chr13	2038323	2167128	8.94309
chr13	2167129	2291584	9.7561
chr13	2291585	2436199	9.7561
chr13	2436200	2550129	8.94309
chr13	2550130	2670400	5.69106
chr13	2670401	2794860	8.13008
chr13	2794861	2914615	10.5691
chr13	2914616	3051684	6.50406
chr13	3051685	3189678	24.3902
chr13	3189679	3319913	21.9512
chr13	3319914	3457520	18.6992
chr13	3457521	3587806	27.6423
chr13	3587807	3711421	31.7073
chr13	3711422	3841924	26.0163
chr13	3841925	3980533	22.7642
chr13	3980534	4130188	7.31707
chr13	4130189	4280212	9.7561
chr13	4280213	4404355	10.5691
chr13	4404356	4550474	8.94309
chr13	4550475	4698213	9.7561
chr13	4698214	4824681	6.50406
chr13	4824682	5028817	6.50406
chr13	5028818	5180284	5.69106
chr13	5180285	5306740	8.94309
chr13	5306741	5450612	8.13008
chr13	5450613	5574395	8.94309
chr13	5574396	5722920	11.3821
chr13	5722921	5875083	13.0081
chr13	5875084	6033696	15.4472
chr13	6033697	6179332	8.13008
chr13	6179333	6325190	8.94309
chr13	6325191	6507693	11.3821
chr13	6507694	6681115	10.5691
chr13	6681116	6848162	7.31707
chr13	6848163	7012409	8.94309
chr13	7012410	7168784	7.31707
chr13	7168785	7324168	8.13008
chr13	7324169	7485869	8.94309
chr13	7485870	7665380	8.94309
chr13	7665381	7899402	9.7561
chr13	7899403	8129291	6.50406
chr13	8129292	8325230	6.50406
chr13	8325231	8539783	4.06504
chr13	8539784	8781548	5.69106
chr13	8781549	8989472	4.87805
chr13	8989473	9207923	6.50406
chr13	9207924	9458552	2.43902
chr13	9458553	9717239	2.43902
chr13	9717240	9920732	4.06504
chr13	9920733	10145561	5.69106
chr13	10145562	10380813	7.31707
chr13	10380814	10665661	7.31707
chr13	10665662	11213755	6.50406
chr13	11213756	11364208	3.25203
chr13	11364209	11766719	5.69106
chr13	11766720	12010303	3.25203
chr13	12010304	12295576	6.50406
chr13	12295577	12822948	8.94309
chr13	12822949	13126329	6.50406
chr13	13126330	13411546	8.13008
chr13	13411547	13619831	4.06504
chr13	13619832	13873489	2.43902
chr13	13873490	14219841	3.25203
chr13	14219842	14477960	5.69106
chr13	14477961	14679734	6.50406
chr13	14679735	14871127	4.06504
chr13	14871128	15116850	5.69106
chr13	15116851	15325865	8.13008
chr13	15325866	15498014	0
chr13	15498015	15710226	4.06504
chr13	15710227	15961570	3.25203
chr13	15961571	16189018	3.25203
chr13	16189019	16375927	1.62602
chr13	16375928	16645221	0.813008
chr13	16645222	16838324	6.50406
chr13	16838325	17018808	0
chr13	17018809	17208099	22.7642
chr13	17208100	17380440	13.0081
chr13	17380441	17595536	20.3252
chr13	17595537	17812596	11.3821
chr13	17812597	18014473	0.813008
chr13	18014474	18198539	5.69106
chr13	18198540	18422064	3.25203
chr13	18422065	18625412	0.813008
chr13	18625413	18797614	0.813008
chr13	18797615	19001420	3.25203
chr13	19001421	19180194	0
chr13	19180195	19340078	0
chr13	19340079	19523544	0
chr13	19523545	19689933	0
chr13	19689934	19840459	6.50406
chr13	19840460	20025087	6.50406
chr13	20025088	20169691	6.50406
chr13	20169692	20330809	4.06504
chr13	20330810	20456224	5.69106
chr13	20456225	20598285	4.06504
chr13	20598286	20879578	0.813008
chr13	20879579	21052595	6.50406
chr13	21052596	21182295	0.813008
chr13	21182296	21318973	6.50406
chr13	21318974	21491757	1.62602
chr13	21491758	21624296	0.813008
chr13	21624297	21779102	2.43902
chr13	21779103	21917053	0.813008
chr13	21917054	22081594	4.06504
chr13	22081595	22275368	4.87805
chr13	22275369	22413735	8.94309
chr13	22413736	22580276	8.94309
chr13	22580277	22723521	5.69106
chr13	22723522	22853531	10.5691
chr13	22853532	23001754	9.7561
chr13	23001755	23140941	9.7561
chr13	23140942	23268666	13.0081
chr13	23268667	23402928	6.50406
chr13	23402929	23565767	21.1382
chr13	23565768	23715329	7.31707
chr13	23715330	23884499	13.8211
chr13	23884500	24028952	12.1951
chr13	24028953	24146578	15.4472
chr13	24146579	24294058	14.6341
chr14	439	176748	15.4472
chr14	176749	351209	9.7561
chr14	351210	464483	11.3821
chr14	464484	595062	8.94309
chr14	595063	711981	8.13008
chr14	711982	833348	8.13008
chr14	833349	966576	10.5691
chr14	966577	1102571	10.5691
chr14	1102572	1244801	10.5691
chr14	1244802	1406293	9.7561
chr14	1406294	1540312	9.7561
chr14	1540313	1665357	9.7561
chr14	1665358	1811410	12.1951
chr14	1811411	1944471	11.3821
chr14	1944472	2083540	10.5691
chr14	2083541	2385565	0.813008
chr14	2385566	2545179	3.25203
chr14	2545180	2680497	6.50406
chr14	2680498	2830575	10.5691
chr14	2830576	2947674	7.31707
chr14	2947675	3075701	7.31707
chr14	3075702	3226727	6.50406
chr14	3226728	3367472	5.69106
chr14	3367473	3528283	7.31707
chr14	3528284	3708866	3.25203
chr14	3708867	3926682	3.25203
chr14	3926683	4074021	7.31707
chr14	4074022	4227889	8.13008
chr14	4227890	4364042	10.5691
chr14	4364043	4584257	8.13008
chr14	4584258	4790645	15.4472
chr14	4790646	4946807	11.3821
chr14	4946808	5130732	12.1951
chr14	5130733	5304234	3.25203
chr14	5304235	5495212	7.31707
chr14	5495213	5692027	8.13008
chr14	5692028	5829914	13.8211
chr14	5829915	6014154	26.8293
chr14	6014155	6152223	0
chr14	6152224	6360912	15.4472
chr14	6360913	6515009	14.6341
chr14	6515010	6670148	19.5122
chr14	6670149	6807731	18.6992
chr14	6807732	7023173	10.5691
chr14	7023174	7189711	12.1951
chr14	7189712	7397682	15.4472
chr14	7397683	7544343	17.0732
chr14	7544344	7720369	13.8211
chr14	7720370	7910242	13.8211
chr14	7910243	8133933	13.0081
chr14	8133934	8381098	17.0732
chr14	8381099	8613835	14.6341
chr14	8613836	8836526	11.3821
chr14	8836527	9029556	13.8211
chr14	9029557	9229224	0.813008
chr14	9229225	9398803	0
chr14	9398804	9559627	0
chr14	9559628	9744129	0.813008
chr14	9744130	9937146	0.813008
chr14	9937147	10172990	11.3821
chr14	10172991	10444710	13.0081
chr14	10444711	10721868	11.3821
chr14	10721869	10954867	12.1951
chr14	10954868	11235315	6.50406
chr14	11235316	11450759	8.94309
chr14	11450760	11683740	8.94309
chr14	11683741	11938151	3.25203
chr14	11938152	12193651	21.1382
chr14	12193652	12456501	16.2602
chr14	12456502	12630870	19.5122
chr14	12630871	12850697	13.8211
chr14	12850698	13087181	9.7561
chr14	13087182	13345670	9.7561
chr14	13345671	13641599	4.87805
chr14	13641600	13942916	8.94309
chr14	13942917	14150932	14.6341
chr14	14150933	14568555	8.13008
chr14	14568556	14836538	8.13008
chr14	14836539	15396093	3.25203
chr14	15396094	15715295	4.06504
chr14	15715296	15967391	21.9512
chr14	15967392	16250969	25.2033
chr14	16250970	16514434	17.8862
chr14	16514435	16929569	6.50406
chr14	16929570	17294022	8.13008
chr14	17294023	17518347	8.94309
chr14	17518348	17756347	9.7561
chr14	17756348	17979617	8.94309
chr14	17979618	18243396	9.7561
chr14	18243397	18427761	7.31707
chr14	18427762	18715327	6.50406
chr14	18715328	18932421	4.87805
chr14	18932422	19223966	8.13008
chr14	19223967	19498316	6.50406
chr14	19498317	19723395	5.69106
chr14	19723396	19958944	2.43902
chr14	19958945	20180385	4.06504
chr14	20180386	20432335	7.31707
chr14	20432336	20636507	1.62602
chr14	20636508	20844317	6.50406
chr14	20844318	21027010	8.13008
chr14	21027011	21209892	8.13008
chr14	21209893	21397488	8.94309
chr14	21397489	21613521	6.50406
chr14	21613522	21796002	8.13008
chr14	21796003	21942405	5.69106
chr14	21942406	22120147	6.50406
chr14	22120148	22294844	8.13008
chr14	22294845	22459972	4.87805
chr14	22459973	22604496	8.13008
chr14	22604497	22756178	4.87805
chr14	22756179	22909860	8.13008
chr14	22909861	23057529	11.3821
chr14	23057530	23192280	8.13008
chr14	23192281	23339711	8.94309
chr14	23339712	23481500	7.31707
chr14	23481501	23673136	7.31707
chr14	23673137	23827275	1.62602
chr14	23827276	23974238	9.7561
chr14	23974239	24103726	10.5691
chr14	24103727	24254302	10.5691
chr14	24254303	24444381	14.6341
chr14	24444382	24574993	13.0081
chr14	24574994	24706897	13.8211
chr14	24706898	24850260	3.25203
chr14	24850261	24980775	4.06504
chr14	24980776	25100657	4.06504
chr14	25100658	25237096	5.69106
chr14	25237097	25360009	8.13008
chr14	25360010	25507529	6.50406
chr14	25507530	25658749	5.69106
chr14	25658750	25789770	8.94309
chr14	25789771	25997104	4.06504
chr14	25997105	26115244	16.2602
chr14	26115245	26243588	8.13008
chr14	26243589	26377244	8.13008
chr14	26377245	26489832	6.50406
chr14	26489833	26695190	7.31707
chr14	26695191	26815971	7.31707
chr14	26815972	26938358	8.94309
chr14	26938359	27081579	10.5691
chr14	27081580	27200906	9.7561
chr14	27200907	27332170	4.06504
chr14	27332171	27452554	4.87805
chr14	27452555	27595223	4.87805
chr14	27595224	27718669	7.31707
chr14	27718670	27837438	8.13008
chr14	27837439	27960241	8.13008
chr14	27960242	28076307	4.87805
chr14	28076308	28199130	12.1951
chr14	28199131	28353884	12.1951
chr14	28353885	28483050	13.8211
chr14	28483051	28599298	10.5691
chr14	28599299	28717256	9.7561
chr14	28717257	28832847	8.94309
chr14	28832848	28949236	8.94309
chr14	28949237	29122480	8.94309
chr14	29122481	29239674	8.94309
chr14	29239675	29360003	9.7561
chr14	29360004	29517481	8.94309
chr14	29517482	29640015	7.31707
chr14	29640016	29761481	8.13008
chr14	29761482	29882473	9.7561
chr14	29882474	29992862	9.7561
chr14	29992863	30107975	10.5691
chr15	586	270364	16.2602
chr15	270365	504298	17.0732
chr15	504299	720180	9.7561
chr15	720181	1009012	9.7561
chr15	1009013	1224763	11.3821
chr15	1224764	1526067	16.2602
chr15	1526068	1763631	15.4472
chr15	1763632	2089599	14.6341
chr15	2089600	2266255	8.13008
chr15	2266256	2486320	3.25203
chr15	2486321	2856702	10.5691
chr15	2856703	3051767	18.6992
chr15	3051768	3295368	13.0081
chr15	3295369	3568834	12.1951
chr15	3568835	3868443	17.8862
chr15	3868444	4228784	28.4553
chr15	4228785	4530462	14.6341
chr15	4530463	5213317	26.8293
chr15	5213318	5670752	15.4472
chr15	5670753	5941233	14.6341
chr15	5941234	6216795	15.4472
chr15	6216796	6558243	13.0081
chr15	6558244	6745883	0
chr15	6745884	7041168	3.25203
chr15	7041169	7399498	1.62602
chr15	7399499	7628720	16.2602
chr15	7628721	7948215	0
chr15	7948216	8273679	3.25203
chr15	8273680	8538979	11.3821
chr15	8538980	8839136	13.8211
chr15	8839137	9127527	14.6341
chr15	9127528	9368997	9.7561
chr15	9368998	9749298	0
chr15	9749299	9984183	11.3821
chr15	9984184	10235441	12.1951
chr15	10235442	10455779	12.1951
chr15	10455780	10627368	11.3821
chr15	10627369	10808772	10.5691
chr15	10808773	11024850	9.7561
chr15	11024851	11303061	3.25203
chr15	11303062	11493232	8.13008
chr15	11493233	11680171	12.1951
chr15	11680172	11879882	9.7561
chr15	11879883	12075434	15.4472
chr15	12075435	12229416	10.5691
chr15	12229417	12444210	9.7561
chr15	12444211	12641897	9.7561
chr15	12641898	12803578	13.8211
chr15	12803579	12964580	10.5691
chr15	12964581	13147192	11.3821
chr15	13147193	13323667	12.1951
chr15	13323668	13522865	4.06504
chr15	13522866	13697624	12.1951
chr15	13697625	13816922	2.43902
chr15	13816923	13992364	0
chr15	13992365	14154535	8.94309
chr15	14154536	14314334	5.69106
chr15	14314335	14455573	7.31707
chr15	14455574	14623498	3.25203
chr15	14623499	14751151	5.69106
chr15	14751152	14939316	3.25203
chr15	14939317	15081187	4.06504
chr15	15081188	15194228	7.31707
chr15	15194229	15341367	6.50406
chr15	15341368	15490561	5.69106
chr15	15490562	15615522	8.94309
chr15	15615523	15745758	8.94309
chr15	15745759	15875354	5.69106
chr15	15875355	16013693	6.50406
chr15	16013694	16177658	7.31707
chr15	16177659	16405648	2.43902
chr15	16405649	16546588	8.94309
chr15	16546589	16684044	6.50406
chr15	16684045	16810683	6.50406
chr15	16810684	16959645	6.50406
chr15	16959646	17100526	5.69106
chr15	17100527	17238439	1.62602
chr15	17238440	17362874	4.06504
chr15	17362875	17506855	4.87805
chr15	17506856	17621031	5.69106
chr15	17621032	17751252	7.31707
chr15	17751253	17863010	8.13008
chr15	17863011	17976253	6.50406
chr15	17976254	18161970	4.87805
chr15	18161971	18304915	7.31707
chr15	18304916	18550562	9.7561
chr15	18550563	18674750	4.87805
chr15	18674751	18798966	4.87805
chr15	18798967	18937533	13.0081
chr15	18937534	19048598	11.3821
chr15	19048599	19158064	10.5691
chr15	19158065	19270809	12.1951
chr15	19270810	19396828	10.5691
chr15	19396829	19517081	12.1951
chr15	19517082	19632443	13.0081
chr15	19632444	19780258	9.7561
chr15	19780259	19900582	8.94309
chr15	19900583	20026309	8.94309
chr15	20026310	20175566	1.62602
chr15	20175567	20291996	9.7561
chr15	20291997	20461166	4.06504
chr15	20461167	20610420	8.13008
chr15	20610421	20766977	11.3821
chr16	2735	178780	8.13008
chr16	178781	321147	7.31707
chr16	321148	482617	6.50406
chr16	482618	616496	4.06504
chr16	616497	805355	0
chr16	805356	953033	5.69106
chr16	953034	1102038	6.50406
chr16	1102039	1262779	4.87805
chr16	1262780	1414889	2.43902
chr16	1414890	1610166	1.62602
chr16	1610167	1755007	1.62602
chr16	1755008	1898508	4.87805
chr16	1898509	2112709	4.06504
chr16	2112710	2275100	6.50406
chr16	2275101	2413211	7.31707
chr16	2413212	2555767	1.62602
chr16	2555768	2699754	9.7561
chr16	2699755	2832652	6.50406
chr16	2832653	3011447	4.06504
chr16	3011448	3160117	7.31707
chr16	3160118	3351511	8.94309
chr16	3351512	3631238	6.50406
chr16	3631239	3906662	4.06504
chr16	3906663	4373681	4.87805
chr16	4373682	4556748	1.62602
chr16	4556749	4756060	0
chr16	4756061	4977541	0.813008
chr16	4977542	5144583	1.62602
chr16	5144584	5351062	8.13008
chr16	5351063	5606458	5.69106
chr16	5606459	5829768	4.06504
chr16	5829769	6066914	4.06504
chr16	6066915	6308419	2.43902
chr16	6308420	6530187	4.87805
chr16	6530188	6737184	0.813008
chr16	6737185	6911786	2.43902
chr16	6911787	7123628	5.69106
chr16	7123629	7456642	3.25203
chr16	7456643	7791739	4.06504
chr16	7791740	8109478	4.06504
chr16	8109479	8312409	5.69106
chr16	8312410	8509904	3.25203
chr16	8509905	8754142	3.25203
chr16	8754143	9058757	6.50406
chr16	9058758	9284530	8.94309
chr16	9284531	9605912	4.06504
chr16	9605913	9985150	7.31707
chr16	9985151	10262800	7.31707
chr16	10262801	10735468	0.813008
chr16	10735469	10967016	3.25203
chr16	10967017	11178576	0
chr16	11178577	11484881	5.69106
chr16	11484882	11702391	2.43902
chr16	11702392	11895900	9.7561
chr16	11895901	12071671	7.31707
chr16	12071672	12252780	9.7561
chr16	12252781	12503070	1.62602
chr16	12503071	12726502	4.06504
chr16	12726503	13014222	6.50406
chr16	13014223	13210732	9.7561
chr16	13210733	13407701	9.7561
chr16	13407702	13659441	7.31707
chr16	13659442	13846706	6.50406
chr16	13846707	14035198	8.13008
chr16	14035199	14250681	6.50406
chr16	14250682	14456250	4.87805
chr16	14456251	14643789	4.87805
chr16	14643790	14820686	5.69106
chr16	14820687	14970433	3.25203
chr16	14970434	15124767	4.06504
chr16	15124768	15342752	2.43902
chr16	15342753	15610732	0.813008
chr16	15610733	15750566	1.62602
chr16	15750567	15903493	4.87805
chr16	15903494	16043547	3.25203
chr16	16043548	16180743	1.62602
chr16	16180744	16355656	0
chr16	16355657	16562466	0.813008
chr16	16562467	16750044	3.25203
chr16	16750045	16899948	0.813008
chr16	16899949	17032933	2.43902
chr16	17032934	17222773	0
chr16	17222774	17389524	4.06504
chr16	17389525	17527447	1.62602
chr16	17527448	17655552	4.06504
chr16	17655553	17786861	3.25203
chr16	17786862	17928643	1.62602
chr16	17928644	18061956	3.25203
chr16	18061957	18249028	3.25203
chr16	18249029	18402730	1.62602
chr16	18402731	18597431	4.06504
chr16	18597432	18768585	0.813008
chr16	18768586	18917278	0.813008
chr16	18917279	19078896	0
chr16	19078897	19194048	4.06504
chr16	19194049	19318421	2.43902
chr16	19318422	19461600	3.25203
chr16	19461601	19586976	4.06504
chr16	19586977	19724680	2.43902
chr16	19724681	19953664	0
chr16	19953665	20256936	0
chr16	20256937	20466575	0
chr16	20466576	20680132	1.62602
chr16	20680133	20796300	2.43902
chr16	20796301	20958518	0.813008
chr16	20958519	21082876	2.43902
chr16	21082877	21203761	0.813008
chr16	21203762	21330683	0.813008
chr16	21330684	21450444	6.50406
chr16	21450445	21588192	9.7561
chr16	21588193	21729481	4.87805
chr16	21729482	21838589	4.06504
chr16	21838590	21960409	6.50406
chr17	1514	137037	21.9512
chr17	137038	243964	13.0081
chr17	243965	362554	13.0081
chr17	362555	501289	13.0081
chr17	501290	620053	14.6341
chr17	620054	779945	13.0081
chr17	779946	901111	14.6341
chr17	901112	1014177	11.3821
chr17	1014178	1138503	6.50406
chr17	1138504	1282569	5.69106
chr17	1282570	1418365	6.50406
chr17	1418366	1556360	9.7561
chr17	1556361	1690966	25.2033
chr17	1690967	1819501	9.7561
chr17	1819502	1953445	9.7561
chr17	1953446	2106795	1.62602
chr17	2106796	2260922	9.7561
chr17	2260923	2388274	12.1951
chr17	2388275	2502716	15.4472
chr17	2502717	2631627	15.4472
chr17	2631628	2777172	15.4472
chr17	2777173	2923491	14.6341
[truncated: 370 more rows]

## Sheet: Suppl Fig. 6
Supplementary Figure 6. Chromosomal pattern of heterozygosity in Sauvignon Blanc.
Chromosome	Genomic window start	Genomic window end	Homozygous/Heterozygous region
chr1	433	162605	Heterozygous
chr1	162606	308042	Heterozygous
chr1	308043	444748	Heterozygous
chr1	444749	562540	Heterozygous
chr1	562541	680664	Heterozygous
chr1	680665	789860	Heterozygous
chr1	789861	929352	Heterozygous
chr1	929353	1054762	Heterozygous
chr1	1054763	1176614	Heterozygous
chr1	1176615	1293058	Heterozygous
chr1	1293059	1417934	Heterozygous
chr1	1417935	1550991	Heterozygous
chr1	1550992	1676676	Heterozygous
chr1	1676677	1795565	Heterozygous
chr1	1795566	1922832	Heterozygous
chr1	1922833	2047859	Heterozygous
chr1	2047860	2188482	Heterozygous
chr1	2188483	2323721	Heterozygous
chr1	2323722	2468581	Heterozygous
chr1	2468582	2576948	Heterozygous
chr1	2576949	2698456	Heterozygous
chr1	2698457	2854578	Heterozygous
chr1	2854579	2995513	Heterozygous
chr1	2995514	3118922	Heterozygous
chr1	3118923	3251921	Heterozygous
chr1	3251922	3379735	Heterozygous
chr1	3379736	3500042	Heterozygous
chr1	3500043	3639344	Heterozygous
chr1	3639345	3762691	Heterozygous
chr1	3762692	3886395	Heterozygous
chr1	3886396	4006264	Heterozygous
chr1	4006265	4125393	Heterozygous
chr1	4125394	4234879	Heterozygous
chr1	4234880	4384236	Heterozygous
chr1	4384237	4518872	Heterozygous
chr1	4518873	4661899	Heterozygous
chr1	4661900	4793171	Heterozygous
chr1	4793172	4933090	Heterozygous
chr1	4933091	5065701	Heterozygous
chr1	5065702	5275983	Heterozygous
chr1	5275984	5417836	Heterozygous
chr1	5417837	5571298	Heterozygous
chr1	5571299	5721111	Heterozygous
chr1	5721112	5847680	Heterozygous
chr1	5847681	6005998	Heterozygous
chr1	6005999	6123531	Heterozygous
chr1	6123532	6251505	Heterozygous
chr1	6251506	6413059	Heterozygous
chr1	6413060	6540892	Heterozygous
chr1	6540893	6686306	Heterozygous
chr1	6686307	6820169	Heterozygous
chr1	6820170	6949577	Heterozygous
chr1	6949578	7089271	Heterozygous
chr1	7089272	7231012	Heterozygous
chr1	7231013	7375116	Heterozygous
chr1	7375117	7535977	Heterozygous
chr1	7535978	7676435	Heterozygous
chr1	7676436	7797300	Heterozygous
chr1	7797301	7959156	Heterozygous
chr1	7959157	8097693	Heterozygous
chr1	8097694	8274522	Heterozygous
chr1	8274523	8497423	Heterozygous
chr1	8497424	8732947	Heterozygous
chr1	8732948	8890123	Heterozygous
chr1	8890124	9010659	Heterozygous
chr1	9010660	9205691	Heterozygous
chr1	9205692	9375756	Heterozygous
chr1	9375757	9529247	Heterozygous
chr1	9529248	9701975	Heterozygous
chr1	9701976	9867074	Heterozygous
chr1	9867075	9991571	Heterozygous
chr1	9991572	10132710	Heterozygous
chr1	10132711	10276846	Heterozygous
chr1	10276847	10440725	Heterozygous
chr1	10440726	10607628	Heterozygous
chr1	10607629	10784227	Heterozygous
chr1	10784228	10970355	Heterozygous
chr1	10970356	11116210	Heterozygous
chr1	11116211	11268444	Heterozygous
chr1	11268445	11453707	Heterozygous
chr1	11453708	11600683	Heterozygous
chr1	11600684	11816742	Heterozygous
chr1	11816743	12011922	Heterozygous
chr1	12011923	12174713	Heterozygous
chr1	12174714	12310961	Heterozygous
chr1	12310962	12492243	Heterozygous
chr1	12492244	13669064	Heterozygous
chr1	13669065	13892179	Heterozygous
chr1	13892180	14161715	Heterozygous
chr1	14161716	14506928	Heterozygous
chr1	14506929	14875992	Heterozygous
chr1	14875993	15225546	Heterozygous
chr1	15225547	15463842	Heterozygous
chr1	15463843	15702285	Heterozygous
chr1	15702286	15898521	Heterozygous
chr1	15898522	16188134	Heterozygous
chr1	16188135	16449069	Heterozygous
chr1	16449070	16619577	Heterozygous
chr1	16619578	16829792	Heterozygous
chr1	16829793	17038321	Heterozygous
chr1	17038322	17256779	Heterozygous
chr1	17256780	17423876	Heterozygous
chr1	17423877	17637370	Heterozygous
chr1	17637371	17878413	Heterozygous
chr1	17878414	18019970	Heterozygous
chr1	18019971	18234268	Heterozygous
chr1	18234269	18406091	Heterozygous
chr1	18406092	18586992	Heterozygous
chr1	18586993	18763945	Heterozygous
chr1	18763946	19019187	Heterozygous
chr1	19019188	19170921	Heterozygous
chr1	19170922	19343638	Heterozygous
chr1	19343639	19521965	Heterozygous
chr1	19521966	19658774	Heterozygous
chr1	19658775	19784649	Heterozygous
chr1	19784650	19919522	Heterozygous
chr1	19919523	20079801	Heterozygous
chr1	20079802	20339778	Heterozygous
chr1	20339779	20518190	Heterozygous
chr1	20518191	20687800	Heterozygous
chr1	20687801	20829634	Heterozygous
chr1	20829635	20977087	Heterozygous
chr1	20977088	21103189	Heterozygous
chr1	21103190	21233266	Heterozygous
chr1	21233267	21418211	Heterozygous
chr1	21418212	21564881	Heterozygous
chr1	21564882	21699172	Heterozygous
chr1	21699173	21876033	Heterozygous
chr1	21876034	22006844	Heterozygous
chr1	22006845	22181757	Heterozygous
chr1	22181758	22315197	Heterozygous
chr1	22315198	22449880	Heterozygous
chr1	22449881	22574913	Heterozygous
chr1	22574914	22691321	Heterozygous
chr1	22691322	22810440	Heterozygous
chr1	22810441	22972760	Heterozygous
chr2	1	138101	Heterozygous
chr2	138102	286369	Heterozygous
chr2	286370	402571	Heterozygous
chr2	402572	536871	Heterozygous
chr2	536872	659673	Heterozygous
chr2	659674	774633	Heterozygous
chr2	774634	895419	Heterozygous
chr2	895420	1020300	Heterozygous
chr2	1020301	1151021	Heterozygous
chr2	1151022	1278660	Heterozygous
chr2	1278661	1407574	Heterozygous
chr2	1407575	1531787	Heterozygous
chr2	1531788	1658121	Heterozygous
chr2	1658122	1781331	Heterozygous
chr2	1781332	1899908	Heterozygous
chr2	1899909	2040835	Heterozygous
chr2	2040836	2166181	Heterozygous
chr2	2166182	2281817	Heterozygous
chr2	2281818	2401561	Heterozygous
chr2	2401562	2528801	Heterozygous
chr2	2528802	2661683	Heterozygous
chr2	2661684	2811368	Heterozygous
chr2	2811369	2935923	Heterozygous
chr2	2935924	3059443	Heterozygous
chr2	3059444	3187381	Heterozygous
chr2	3187382	3314456	Heterozygous
chr2	3314457	3461474	Heterozygous
chr2	3461475	3587532	Heterozygous
chr2	3587533	3707356	Heterozygous
chr2	3707357	3852666	Heterozygous
chr2	3852667	3988804	Heterozygous
chr2	3988805	4125789	Heterozygous
chr2	4125790	4247695	Heterozygous
chr2	4247696	4398030	Heterozygous
chr2	4398031	4511507	Heterozygous
chr2	4511508	4627086	Heterozygous
chr2	4627087	4751468	Heterozygous
chr2	4751469	4874347	Heterozygous
chr2	4874348	4994897	Heterozygous
chr2	4994898	5105495	Heterozygous
chr2	5105496	5235469	Heterozygous
chr2	5235470	5371877	Heterozygous
chr2	5371878	5520802	Heterozygous
chr2	5520803	5667582	Heterozygous
chr2	5667583	5799512	Heterozygous
chr2	5799513	5999881	Heterozygous
chr2	5999882	6187669	Heterozygous
chr2	6187670	6348711	Heterozygous
chr2	6348712	6490476	Heterozygous
chr2	6490477	6646666	Heterozygous
chr2	6646667	6774634	Heterozygous
chr2	6774635	6928360	Heterozygous
chr2	6928361	7065952	Heterozygous
chr2	7065953	7213410	Heterozygous
chr2	7213411	7383412	Heterozygous
chr2	7383413	7552444	Heterozygous
chr2	7552445	7717827	Heterozygous
chr2	7717828	7899307	Heterozygous
chr2	7899308	8064061	Heterozygous
chr2	8064062	8237399	Heterozygous
chr2	8237400	8433930	Heterozygous
chr2	8433931	8635089	Heterozygous
chr2	8635090	8864660	Heterozygous
chr2	8864661	9070501	Heterozygous
chr2	9070502	9351543	Heterozygous
chr2	9351544	9551779	Heterozygous
chr2	9551780	9771575	Heterozygous
chr2	9771576	9961040	Heterozygous
chr2	9961041	10258869	Heterozygous
chr2	10258870	10459361	Heterozygous
chr2	10459362	10701764	Heterozygous
chr2	10701765	11642831	Heterozygous
chr2	11642832	12308779	Heterozygous
chr2	12308780	12777985	Heterozygous
chr2	12777986	13021588	Heterozygous
chr2	13021589	13249122	Heterozygous
chr2	13249123	13513949	Heterozygous
chr2	13513950	13775304	Heterozygous
chr2	13775305	14011066	Heterozygous
chr2	14011067	14215737	Heterozygous
chr2	14215738	14511557	Homozygous
chr2	14511558	14735623	Homozygous
chr2	14735624	15042226	Homozygous
chr2	15042227	15247223	Homozygous
chr2	15247224	15477429	Homozygous
chr2	15477430	15769188	Heterozygous
chr2	15769189	15973672	Homozygous
chr2	15973673	16193591	Homozygous
chr2	16193592	16437329	Homozygous
chr2	16437330	16626943	Homozygous
chr2	16626944	16809071	Homozygous
chr2	16809072	16979962	Homozygous
chr2	16979963	17202696	Homozygous
chr2	17202697	17401457	Homozygous
chr2	17401458	17616079	Homozygous
chr2	17616080	17771345	Homozygous
chr2	17771346	17930129	Homozygous
chr2	17930130	18090110	Homozygous
chr2	18090111	18272424	Homozygous
chr2	18272425	18442847	Homozygous
chr2	18442848	18725736	Homozygous
chr3	2315	158132	Heterozygous
chr3	158133	346567	Heterozygous
chr3	346568	466676	Heterozygous
chr3	466677	629590	Heterozygous
chr3	629591	747563	Heterozygous
chr3	747564	909003	Heterozygous
chr3	909004	1020469	Heterozygous
chr3	1020470	1160974	Heterozygous
chr3	1160975	1301473	Heterozygous
chr3	1301474	1432341	Heterozygous
chr3	1432342	1542202	Heterozygous
chr3	1542203	1669294	Heterozygous
chr3	1669295	1794243	Heterozygous
chr3	1794244	1917559	Heterozygous
chr3	1917560	2043661	Heterozygous
chr3	2043662	2167096	Heterozygous
chr3	2167097	2308354	Heterozygous
chr3	2308355	2436671	Heterozygous
chr3	2436672	2545786	Heterozygous
chr3	2545787	2666379	Heterozygous
chr3	2666380	2787944	Heterozygous
chr3	2787945	2914946	Heterozygous
chr3	2914947	3034214	Heterozygous
chr3	3034215	3159451	Heterozygous
chr3	3159452	3287081	Heterozygous
chr3	3287082	3428848	Heterozygous
chr3	3428849	3560763	Heterozygous
chr3	3560764	3702545	Heterozygous
chr3	3702546	3859089	Heterozygous
chr3	3859090	3999884	Heterozygous
chr3	3999885	4130368	Heterozygous
chr3	4130369	4276638	Heterozygous
chr3	4276639	4415810	Heterozygous
chr3	4415811	4535317	Heterozygous
chr3	4535318	4695443	Heterozygous
chr3	4695444	4858652	Heterozygous
chr3	4858653	5018605	Heterozygous
chr3	5018606	5167725	Heterozygous
chr3	5167726	5298844	Heterozygous
chr3	5298845	5430173	Heterozygous
chr3	5430174	5554977	Heterozygous
chr3	5554978	5703144	Heterozygous
chr3	5703145	5827706	Heterozygous
chr3	5827707	5965192	Heterozygous
chr3	5965193	6096261	Heterozygous
chr3	6096262	6270957	Heterozygous
chr3	6270958	6482620	Heterozygous
chr3	6482621	6642892	Heterozygous
chr3	6642893	6783918	Heterozygous
chr3	6783919	6986202	Heterozygous
chr3	6986203	7129864	Heterozygous
chr3	7129865	7309223	Heterozygous
chr3	7309224	7471874	Heterozygous
chr3	7471875	7653896	Heterozygous
chr3	7653897	7847568	Heterozygous
chr3	7847569	8031747	Heterozygous
chr3	8031748	8245530	Heterozygous
chr3	8245531	8419019	Heterozygous
chr3	8419020	8646256	Heterozygous
chr3	8646257	8823267	Homozygous
chr3	8823268	9045056	Heterozygous
chr3	9045057	9224249	Heterozygous
chr3	9224250	9416576	Heterozygous
chr3	9416577	9609246	Heterozygous
chr3	9609247	9851764	Heterozygous
chr3	9851765	10113911	Heterozygous
chr3	10113912	10410667	Heterozygous
chr3	10410668	10645135	Heterozygous
chr3	10645136	10847973	Heterozygous
chr3	10847974	11049709	Heterozygous
chr3	11049710	11225403	Heterozygous
chr3	11225404	11433509	Heterozygous
chr3	11433510	11739016	Heterozygous
chr3	11739017	12026780	Heterozygous
chr3	12026781	12297400	Heterozygous
chr3	12297401	12739852	Heterozygous
chr3	12739853	13001775	Heterozygous
chr3	13001776	13244478	Heterozygous
chr3	13244479	14042378	Heterozygous
chr3	14042379	14354016	Heterozygous
chr3	14354017	14668334	Heterozygous
chr3	14668335	14961317	Heterozygous
chr3	14961318	15194334	Heterozygous
chr3	15194335	15483302	Heterozygous
chr3	15483303	15768045	Heterozygous
chr3	15768046	16073539	Heterozygous
chr3	16073540	16359888	Heterozygous
chr3	16359889	16591233	Heterozygous
chr3	16591234	16862747	Heterozygous
chr3	16862748	17144010	Heterozygous
chr3	17144011	17374937	Heterozygous
chr3	17374938	17569419	Heterozygous
chr3	17569420	17764453	Heterozygous
chr3	17764454	17908696	Heterozygous
chr3	17908697	18035478	Heterozygous
chr3	18035479	18225005	Heterozygous
chr3	18225006	18406058	Heterozygous
chr3	18406059	18626938	Heterozygous
chr3	18626939	18916694	Heterozygous
chr3	18916695	19102591	Heterozygous
chr3	19102592	19320785	Heterozygous
chr4	1	181870	Heterozygous
chr4	181871	357394	Heterozygous
chr4	357395	490821	Heterozygous
chr4	490822	621941	Heterozygous
chr4	621942	728875	Heterozygous
chr4	728876	873515	Heterozygous
chr4	873516	980541	Heterozygous
chr4	980542	1109686	Heterozygous
chr4	1109687	1225561	Heterozygous
chr4	1225562	1363752	Heterozygous
chr4	1363753	1493781	Heterozygous
chr4	1493782	1615386	Heterozygous
chr4	1615387	1758637	Heterozygous
chr4	1758638	1883081	Heterozygous
chr4	1883082	2007067	Heterozygous
chr4	2007068	2145106	Heterozygous
chr4	2145107	2267844	Heterozygous
chr4	2267845	2387756	Heterozygous
chr4	2387757	2532463	Heterozygous
chr4	2532464	2646880	Heterozygous
chr4	2646881	2767168	Heterozygous
chr4	2767169	2889683	Heterozygous
chr4	2889684	3007944	Heterozygous
chr4	3007945	3132142	Heterozygous
chr4	3132143	3253012	Heterozygous
chr4	3253013	3431136	Heterozygous
chr4	3431137	3569602	Heterozygous
chr4	3569603	3695617	Heterozygous
chr4	3695618	3837747	Heterozygous
chr4	3837748	3991792	Heterozygous
chr4	3991793	4182106	Heterozygous
chr4	4182107	4324262	Heterozygous
chr4	4324263	4461758	Heterozygous
chr4	4461759	4580650	Heterozygous
chr4	4580651	4727706	Heterozygous
chr4	4727707	4847597	Heterozygous
chr4	4847598	4980195	Heterozygous
chr4	4980196	5124079	Heterozygous
chr4	5124080	5268653	Heterozygous
chr4	5268654	5407815	Heterozygous
chr4	5407816	5567926	Heterozygous
chr4	5567927	5697413	Heterozygous
chr4	5697414	5868546	Heterozygous
chr4	5868547	6036774	Heterozygous
chr4	6036775	6177122	Heterozygous
chr4	6177123	6367452	Heterozygous
chr4	6367453	6493849	Heterozygous
chr4	6493850	6620836	Heterozygous
chr4	6620837	6785192	Heterozygous
chr4	6785193	6923805	Heterozygous
chr4	6923806	7099252	Heterozygous
chr4	7099253	7288624	Heterozygous
chr4	7288625	7467364	Heterozygous
chr4	7467365	7650136	Homozygous
chr4	7650137	7851748	Heterozygous
chr4	7851749	8172788	Heterozygous
chr4	8172789	8373964	Heterozygous
chr4	8373965	8657804	Heterozygous
chr4	8657805	8870321	Heterozygous
chr4	8870322	9052443	Heterozygous
chr4	9052444	9215313	Heterozygous
chr4	9215314	9459314	Heterozygous
chr4	9459315	9663268	Heterozygous
chr4	9663269	9967131	Heterozygous
chr4	9967132	10247842	Heterozygous
chr4	10247843	10530630	Heterozygous
chr4	10530631	10759216	Heterozygous
chr4	10759217	10954302	Heterozygous
chr4	10954303	11256334	Heterozygous
chr4	11256335	11532869	Heterozygous
chr4	11532870	11770500	Heterozygous
chr4	11770501	12095992	Heterozygous
chr4	12095993	12503870	Heterozygous
chr4	12503871	13018006	Heterozygous
chr4	13018007	13404155	Heterozygous
chr4	13404156	13642810	Heterozygous
chr4	13642811	13959179	Heterozygous
chr4	13959180	14206877	Heterozygous
chr4	14206878	14397636	Heterozygous
chr4	14397637	14671215	Heterozygous
chr4	14671216	14878153	Heterozygous
chr4	14878154	15122593	Heterozygous
chr4	15122594	15299546	Heterozygous
chr4	15299547	15584727	Heterozygous
chr4	15584728	15778489	Heterozygous
chr4	15778490	15991093	Heterozygous
chr4	15991094	16201509	Heterozygous
chr4	16201510	16391730	Heterozygous
chr4	16391731	16568944	Heterozygous
chr4	16568945	16730469	Heterozygous
chr4	16730470	16872176	Heterozygous
chr4	16872177	17099112	Heterozygous
chr4	17099113	17266711	Heterozygous
chr4	17266712	17405275	Heterozygous
chr4	17405276	17555506	Heterozygous
chr4	17555507	17684095	Heterozygous
chr4	17684096	17878214	Heterozygous
chr4	17878215	18034409	Heterozygous
chr4	18034410	18171807	Heterozygous
chr4	18171808	18338042	Heterozygous
chr4	18338043	18457040	Heterozygous
chr4	18457041	18579341	Heterozygous
chr4	18579342	18734490	Heterozygous
chr4	18734491	18943743	Heterozygous
chr4	18943744	19076179	Heterozygous
chr4	19076180	19228968	Heterozygous
chr4	19228969	19399895	Heterozygous
chr4	19399896	19538950	Heterozygous
chr4	19538951	19677722	Heterozygous
chr4	19677723	19806415	Heterozygous
chr4	19806416	19982687	Heterozygous
chr4	19982688	20123740	Heterozygous
chr4	20123741	20277747	Heterozygous
chr4	20277748	20393510	Heterozygous
chr4	20393511	20552694	Heterozygous
chr4	20552695	20689913	Heterozygous
chr4	20689914	20824181	Heterozygous
chr4	20824182	20966189	Heterozygous
chr4	20966190	21107030	Heterozygous
chr4	21107031	21247698	Heterozygous
chr4	21247699	21415783	Heterozygous
chr4	21415784	21603066	Heterozygous
chr4	21603067	21803772	Heterozygous
chr4	21803773	22003616	Heterozygous
chr4	22003617	22157531	Heterozygous
chr4	22157532	22332581	Heterozygous
chr4	22332582	22513524	Heterozygous
chr4	22513525	22689609	Heterozygous
chr4	22689610	22827683	Heterozygous
chr4	22827684	22996491	Heterozygous
chr4	22996492	23179756	Heterozygous
chr4	23179757	23368767	Heterozygous
chr4	23368768	23547877	Heterozygous
chr4	23547878	23673761	Heterozygous
chr4	23673762	23842249	Heterozygous
chr5	1552	235404	Heterozygous
chr5	235405	357606	Heterozygous
chr5	357607	490602	Heterozygous
chr5	490603	604913	Heterozygous
chr5	604914	732095	Heterozygous
chr5	732096	856247	Heterozygous
chr5	856248	990348	Heterozygous
chr5	990349	1132298	Heterozygous
chr5	1132299	1261878	Heterozygous
chr5	1261879	1401215	Heterozygous
chr5	1401216	1514041	Heterozygous
chr5	1514042	1648570	Heterozygous
chr5	1648571	1824892	Heterozygous
chr5	1824893	1986361	Heterozygous
chr5	1986362	2179995	Homozygous
chr5	2179996	2342084	Heterozygous
chr5	2342085	2460282	Heterozygous
chr5	2460283	2578809	Heterozygous
chr5	2578810	2700674	Heterozygous
chr5	2700675	2816128	Heterozygous
chr5	2816129	2945363	Heterozygous
chr5	2945364	3068181	Heterozygous
chr5	3068182	3191660	Heterozygous
chr5	3191661	3320064	Heterozygous
chr5	3320065	3444191	Heterozygous
chr5	3444192	3556854	Heterozygous
chr5	3556855	3699730	Heterozygous
chr5	3699731	3838267	Heterozygous
chr5	3838268	3964133	Heterozygous
chr5	3964134	4083902	Heterozygous
chr5	4083903	4211114	Heterozygous
chr5	4211115	4337686	Heterozygous
chr5	4337687	4475725	Heterozygous
chr5	4475726	4602649	Heterozygous
chr5	4602650	4740407	Heterozygous
chr5	4740408	4869949	Heterozygous
chr5	4869950	5003063	Heterozygous
chr5	5003064	5160623	Heterozygous
chr5	5160624	5308299	Heterozygous
chr5	5308300	5445095	Heterozygous
chr5	5445096	5564381	Heterozygous
chr5	5564382	5703810	Heterozygous
chr5	5703811	5835453	Heterozygous
chr5	5835454	5980400	Heterozygous
chr5	5980401	6157215	Heterozygous
chr5	6157216	6317595	Heterozygous
chr5	6317596	6442023	Heterozygous
chr5	6442024	6576161	Heterozygous
chr5	6576162	6703827	Heterozygous
chr5	6703828	6848259	Heterozygous
chr5	6848260	7029025	Heterozygous
chr5	7029026	7179256	Heterozygous
chr5	7179257	7344333	Heterozygous
chr5	7344334	7494206	Heterozygous
chr5	7494207	7646236	Heterozygous
chr5	7646237	7841477	Heterozygous
chr5	7841478	8008983	Heterozygous
chr5	8008984	8193630	Heterozygous
chr5	8193631	8369164	Heterozygous
chr5	8369165	8552531	Heterozygous
chr5	8552532	8716083	Heterozygous
chr5	8716084	8869860	Heterozygous
chr5	8869861	9111189	Heterozygous
chr5	9111190	9263561	Heterozygous
chr5	9263562	9453796	Heterozygous
chr5	9453797	9676386	Heterozygous
chr5	9676387	9853459	Heterozygous
chr5	9853460	10109796	Heterozygous
chr5	10109797	10316948	Heterozygous
chr5	10316949	10570129	Heterozygous
chr5	10570130	10789935	Heterozygous
chr5	10789936	10963060	Heterozygous
chr5	10963061	11233704	Heterozygous
chr5	11233705	11422420	Heterozygous
chr5	11422421	11688302	Heterozygous
chr5	11688303	11892453	Heterozygous
chr5	11892454	12155991	Heterozygous
chr5	12155992	12425168	Heterozygous
chr5	12425169	13416323	Heterozygous
chr5	13416324	13682781	Heterozygous
chr5	13682782	13976525	Heterozygous
chr5	13976526	14190730	Heterozygous
chr5	14190731	14518923	Heterozygous
chr5	14518924	14756626	Heterozygous
chr5	14756627	14994547	Heterozygous
chr5	14994548	15188960	Heterozygous
chr5	15188961	15414248	Heterozygous
chr5	15414249	15664330	Heterozygous
chr5	15664331	15896351	Heterozygous
chr5	15896352	16054556	Heterozygous
chr5	16054557	16247314	Heterozygous
chr5	16247315	16477315	Heterozygous
chr5	16477316	16725354	Heterozygous
chr5	16725355	16953588	Heterozygous
chr5	16953589	17115783	Heterozygous
chr5	17115784	17305340	Heterozygous
chr5	17305341	17516641	Heterozygous
chr5	17516642	17741798	Heterozygous
chr5	17741799	17964349	Heterozygous
chr5	17964350	18154419	Heterozygous
chr5	18154420	18310162	Heterozygous
chr5	18310163	18510269	Heterozygous
chr5	18510270	18805919	Heterozygous
chr5	18805920	18999936	Heterozygous
chr5	18999937	19221598	Heterozygous
chr5	19221599	19417637	Heterozygous
chr5	19417638	19603368	Heterozygous
chr5	19603369	19739903	Heterozygous
chr5	19739904	19920472	Heterozygous
chr5	19920473	20099056	Heterozygous
chr5	20099057	20271900	Heterozygous
chr5	20271901	20466750	Heterozygous
chr5	20466751	20630997	Heterozygous
chr5	20630998	20822771	Heterozygous
chr5	20822772	20995298	Heterozygous
chr5	20995299	21161603	Heterozygous
chr5	21161604	21336943	Heterozygous
chr5	21336944	21562770	Heterozygous
chr5	21562771	21724268	Heterozygous
chr5	21724269	21912129	Heterozygous
chr5	21912130	22067193	Heterozygous
chr5	22067194	22199575	Heterozygous
chr5	22199576	22370881	Heterozygous
chr5	22370882	22493367	Heterozygous
chr5	22493368	22640841	Heterozygous
chr5	22640842	22816859	Heterozygous
chr5	22816860	22991526	Heterozygous
chr5	22991527	23162069	Heterozygous
chr5	23162070	23303506	Heterozygous
chr5	23303507	23432343	Heterozygous
chr5	23432344	23546804	Heterozygous
chr5	23546805	23703362	Heterozygous
chr5	23703363	23823894	Heterozygous
chr5	23823895	24038139	Heterozygous
chr5	24038140	24183569	Heterozygous
chr5	24183570	24310965	Heterozygous
chr5	24310966	24463223	Heterozygous
chr5	24463224	24590523	Heterozygous
chr5	24590524	24755999	Heterozygous
chr5	24756000	24897473	Heterozygous
chr6	1	182216	Homozygous
chr6	182217	324832	Heterozygous
chr6	324833	438872	Heterozygous
chr6	438873	557922	Heterozygous
chr6	557923	684641	Heterozygous
chr6	684642	814110	Heterozygous
chr6	814111	952452	Heterozygous
chr6	952453	1073499	Heterozygous
chr6	1073500	1205198	Heterozygous
chr6	1205199	1369873	Heterozygous
chr6	1369874	1502879	Heterozygous
chr6	1502880	1625762	Heterozygous
chr6	1625763	1750687	Heterozygous
chr6	1750688	1905371	Heterozygous
chr6	1905372	2046999	Heterozygous
chr6	2047000	2178772	Heterozygous
chr6	2178773	2308981	Heterozygous
chr6	2308982	2430048	Heterozygous
chr6	2430049	2561551	Heterozygous
chr6	2561552	2682178	Heterozygous
chr6	2682179	2804013	Heterozygous
chr6	2804014	2935676	Heterozygous
chr6	2935677	3092032	Heterozygous
chr6	3092033	3248895	Heterozygous
chr6	3248896	3381321	Heterozygous
chr6	3381322	3521412	Heterozygous
chr6	3521413	3652481	Heterozygous
chr6	3652482	3792519	Heterozygous
chr6	3792520	3910260	Heterozygous
chr6	3910261	4048418	Heterozygous
chr6	4048419	4200794	Heterozygous
chr6	4200795	4323049	Heterozygous
chr6	4323050	4489455	Heterozygous
chr6	4489456	4614092	Heterozygous
chr6	4614093	4743991	Heterozygous
chr6	4743992	4863307	Heterozygous
chr6	4863308	4986638	Heterozygous
chr6	4986639	5099671	Heterozygous
chr6	5099672	5215715	Heterozygous
chr6	5215716	5362750	Heterozygous
chr6	5362751	5500144	Heterozygous
chr6	5500145	5623362	Heterozygous
chr6	5623363	5754337	Heterozygous
chr6	5754338	5895308	Heterozygous
chr6	5895309	6013933	Heterozygous
chr6	6013934	6148406	Heterozygous
chr6	6148407	6334759	Heterozygous
chr6	6334760	6473373	Heterozygous
chr6	6473374	6599968	Heterozygous
chr6	6599969	6727595	Heterozygous
chr6	6727596	6887082	Heterozygous
chr6	6887083	7030879	Heterozygous
chr6	7030880	7184085	Heterozygous
chr6	7184086	7322564	Heterozygous
chr6	7322565	7454871	Heterozygous
chr6	7454872	7569044	Heterozygous
chr6	7569045	7687061	Heterozygous
chr6	7687062	7816015	Heterozygous
chr6	7816016	7970946	Heterozygous
chr6	7970947	8149311	Heterozygous
chr6	8149312	8284974	Heterozygous
chr6	8284975	8448151	Heterozygous
chr6	8448152	8593239	Heterozygous
chr6	8593240	8716844	Heterozygous
chr6	8716845	8885750	Heterozygous
chr6	8885751	9057491	Heterozygous
chr6	9057492	9203837	Heterozygous
chr6	9203838	9422916	Heterozygous
chr6	9422917	10157343	Heterozygous
chr6	10157344	10348912	Heterozygous
chr6	10348913	10680280	Heterozygous
chr6	10680281	10940758	Heterozygous
chr6	10940759	11200722	Heterozygous
chr6	11200723	11491838	Heterozygous
chr6	11491839	11811307	Heterozygous
chr6	11811308	12039289	Heterozygous
chr6	12039290	12280321	Heterozygous
chr6	12280322	12487374	Heterozygous
chr6	12487375	12692353	Heterozygous
chr6	12692354	12885971	Heterozygous
chr6	12885972	13086736	Heterozygous
chr6	13086737	13377366	Heterozygous
chr6	13377367	13561348	Heterozygous
chr6	13561349	13716879	Heterozygous
chr6	13716880	13910378	Heterozygous
chr6	13910379	14112363	Heterozygous
chr6	14112364	14301745	Heterozygous
chr6	14301746	14498661	Heterozygous
chr6	14498662	14677510	Heterozygous
chr6	14677511	14848164	Heterozygous
chr6	14848165	15042413	Heterozygous
chr6	15042414	15242065	Heterozygous
chr6	15242066	15424939	Heterozygous
chr6	15424940	15584854	Heterozygous
chr6	15584855	15843741	Heterozygous
chr6	15843742	16170792	Heterozygous
chr6	16170793	16350819	Heterozygous
chr6	16350820	16506288	Heterozygous
chr6	16506289	16711358	Heterozygous
chr6	16711359	16861979	Heterozygous
chr6	16861980	17028358	Heterozygous
chr6	17028359	17167374	Heterozygous
chr6	17167375	17315661	Heterozygous
chr6	17315662	17468435	Heterozygous
chr6	17468436	17656934	Heterozygous
chr6	17656935	17797404	Heterozygous
chr6	17797405	17941821	Heterozygous
chr6	17941822	18107001	Heterozygous
chr6	18107002	18261826	Heterozygous
chr6	18261827	18383763	Heterozygous
chr6	18383764	18512768	Heterozygous
chr6	18512769	18672504	Heterozygous
chr6	18672505	18809746	Heterozygous
chr6	18809747	18956217	Heterozygous
chr6	18956218	19084886	Heterozygous
chr6	19084887	19210830	Heterozygous
chr6	19210831	19371096	Heterozygous
chr6	19371097	19500288	Heterozygous
chr6	19500289	19672840	Heterozygous
chr6	19672841	19819086	Heterozygous
chr6	19819087	20005243	Heterozygous
chr6	20005244	20192891	Heterozygous
chr6	20192892	20349455	Heterozygous
chr6	20349456	20521683	Heterozygous
chr6	20521684	20681084	Heterozygous
chr6	20681085	20840314	Heterozygous
chr6	20840315	20991201	Heterozygous
chr6	20991202	21185351	Heterozygous
chr6	21185352	21375386	Heterozygous
chr7	833	143309	Heterozygous
chr7	143310	292860	Heterozygous
chr7	292861	415202	Heterozygous
chr7	415203	562307	Heterozygous
chr7	562308	764832	Heterozygous
chr7	764833	913438	Heterozygous
chr7	913439	1027664	Heterozygous
chr7	1027665	1146707	Heterozygous
chr7	1146708	1291234	Heterozygous
chr7	1291235	1419162	Heterozygous
chr7	1419163	1568550	Heterozygous
chr7	1568551	1692638	Heterozygous
chr7	1692639	1820205	Heterozygous
chr7	1820206	1940818	Heterozygous
chr7	1940819	2064380	Heterozygous
chr7	2064381	2191474	Heterozygous
chr7	2191475	2317573	Heterozygous
chr7	2317574	2439127	Heterozygous
chr7	2439128	2554885	Heterozygous
chr7	2554886	2690459	Heterozygous
chr7	2690460	2851800	Heterozygous
chr7	2851801	2980656	Heterozygous
chr7	2980657	3102398	Heterozygous
chr7	3102399	3234388	Heterozygous
chr7	3234389	3352868	Heterozygous
chr7	3352869	3473762	Heterozygous
chr7	3473763	3597731	Heterozygous
chr7	3597732	3714369	Heterozygous
chr7	3714370	3867853	Heterozygous
chr7	3867854	3993162	Heterozygous
chr7	3993163	4135112	Heterozygous
chr7	4135113	4252994	Heterozygous
chr7	4252995	4383182	Heterozygous
chr7	4383183	4508857	Heterozygous
chr7	4508858	4636658	Heterozygous
chr7	4636659	4803354	Heterozygous
chr7	4803355	4917192	Heterozygous
chr7	4917193	5035073	Heterozygous
chr7	5035074	5271594	Heterozygous
chr7	5271595	5614939	Heterozygous
chr7	5614940	5814641	Heterozygous
chr7	5814642	5933429	Heterozygous
chr7	5933430	6094480	Heterozygous
chr7	6094481	6231199	Heterozygous
chr7	6231200	6380663	Heterozygous
chr7	6380664	6519438	Heterozygous
chr7	6519439	6659343	Heterozygous
chr7	6659344	6819690	Heterozygous
chr7	6819691	6964233	Heterozygous
chr7	6964234	7147736	Heterozygous
chr7	7147737	7313302	Heterozygous
chr7	7313303	7469737	Heterozygous
chr7	7469738	7615277	Heterozygous
chr7	7615278	7813933	Heterozygous
chr7	7813934	8004716	Heterozygous
chr7	8004717	8155632	Heterozygous
chr7	8155633	8331497	Heterozygous
chr7	8331498	8521481	Heterozygous
chr7	8521482	8834948	Heterozygous
chr7	8834949	9080574	Heterozygous
chr7	9080575	9322536	Heterozygous
chr7	9322537	9551731	Heterozygous
chr7	9551732	9771995	Heterozygous
chr7	9771996	10003916	Heterozygous
chr7	10003917	10263784	Heterozygous
chr7	10263785	10547485	Heterozygous
chr7	10547486	10868527	Heterozygous
chr7	10868528	11120217	Heterozygous
chr7	11120218	11410893	Heterozygous
chr7	11410894	11636554	Heterozygous
chr7	11636555	11805170	Heterozygous
chr7	11805171	12016988	Heterozygous
chr7	12016989	12250281	Heterozygous
chr7	12250282	12524815	Heterozygous
chr7	12524816	13001922	Heterozygous
chr7	13001923	13280268	Heterozygous
chr7	13280269	13533751	Heterozygous
chr7	13533752	13844912	Heterozygous
chr7	13844913	14053971	Heterozygous
chr7	14053972	14284712	Heterozygous
chr7	14284713	14417861	Heterozygous
chr7	14417862	14529777	Heterozygous
chr7	14529778	14699053	Heterozygous
chr7	14699054	14832416	Heterozygous
chr7	14832417	14962130	Heterozygous
chr7	14962131	15101662	Heterozygous
chr7	15101663	15242905	Heterozygous
chr7	15242906	15368282	Heterozygous
chr7	15368283	15510201	Heterozygous
chr7	15510202	15625092	Heterozygous
chr7	15625093	15743544	Heterozygous
chr7	15743545	15861544	Heterozygous
chr7	15861545	16011013	Heterozygous
chr7	16011014	16163423	Heterozygous
chr7	16163424	16286090	Heterozygous
chr7	16286091	16409764	Heterozygous
chr7	16409765	16558685	Heterozygous
chr7	16558686	16672217	Heterozygous
chr7	16672218	16789161	Heterozygous
chr7	16789162	16901926	Heterozygous
chr7	16901927	17026570	Heterozygous
chr7	17026571	17171429	Heterozygous
chr7	17171430	17304047	Heterozygous
chr7	17304048	17421071	Heterozygous
chr7	17421072	17548108	Heterozygous
chr7	17548109	17686095	Heterozygous
chr7	17686096	17809699	Heterozygous
chr7	17809700	17944004	Heterozygous
chr7	17944005	18061837	Heterozygous
chr7	18061838	18197484	Heterozygous
chr7	18197485	18325850	Heterozygous
chr7	18325851	18452749	Heterozygous
chr7	18452750	18623470	Heterozygous
chr7	18623471	18799822	Heterozygous
chr7	18799823	18975506	Heterozygous
chr7	18975507	19146351	Heterozygous
chr7	19146352	19322984	Heterozygous
chr7	19322985	19496501	Heterozygous
chr7	19496502	19664650	Heterozygous
chr7	19664651	19805362	Heterozygous
chr7	19805363	19960952	Heterozygous
chr7	19960953	20118081	Heterozygous
chr7	20118082	20284168	Heterozygous
chr7	20284169	20461048	Heterozygous
chr7	20461049	20595201	Heterozygous
chr7	20595202	20752051	Heterozygous
chr7	20752052	20928309	Heterozygous
chr8	1	205760	Heterozygous
chr8	205761	339442	Heterozygous
chr8	339443	469082	Heterozygous
chr8	469083	672667	Heterozygous
chr8	672668	849844	Heterozygous
chr8	849845	973635	Heterozygous
chr8	973636	1179819	Heterozygous
chr8	1179820	1364251	Heterozygous
chr8	1364252	1558444	Heterozygous
chr8	1558445	1756874	Heterozygous
chr8	1756875	1936096	Heterozygous
chr8	1936097	2072016	Heterozygous
chr8	2072017	2272783	Heterozygous
chr8	2272784	2471291	Heterozygous
chr8	2471292	2654868	Heterozygous
chr8	2654869	2864072	Heterozygous
chr8	2864073	3064613	Heterozygous
chr8	3064614	3334986	Heterozygous
chr8	3334987	3517062	Heterozygous
chr8	3517063	3780189	Heterozygous
chr8	3780190	3995229	Heterozygous
chr8	3995230	4203702	Heterozygous
chr8	4203703	4384710	Heterozygous
chr8	4384711	4642897	Heterozygous
chr8	4642898	4963128	Heterozygous
chr8	4963129	5278434	Heterozygous
chr8	5278435	5579211	Heterozygous
chr8	5579212	5822872	Heterozygous
chr8	5822873	6540912	Heterozygous
chr8	6540913	7247853	Heterozygous
chr8	7247854	7452229	Heterozygous
chr8	7452230	7644579	Heterozygous
chr8	7644580	7826471	Heterozygous
chr8	7826472	8073611	Heterozygous
chr8	8073612	8242755	Heterozygous
chr8	8242756	8512795	Heterozygous
chr8	8512796	8723340	Heterozygous
chr8	8723341	8919758	Heterozygous
chr8	8919759	9140375	Heterozygous
chr8	9140376	9345529	Heterozygous
chr8	9345530	9535044	Heterozygous
chr8	9535045	9709032	Heterozygous
chr8	9709033	9844806	Heterozygous
chr8	9844807	9998725	Heterozygous
chr8	9998726	10178454	Heterozygous
chr8	10178455	10343288	Heterozygous
chr8	10343289	10469876	Heterozygous
chr8	10469877	10636519	Heterozygous
chr8	10636520	10774310	Heterozygous
chr8	10774311	10897866	Heterozygous
chr8	10897867	11047087	Heterozygous
chr8	11047088	11184169	Heterozygous
chr8	11184170	11339822	Heterozygous
chr8	11339823	11472900	Heterozygous
chr8	11472901	11609286	Heterozygous
chr8	11609287	11733476	Heterozygous
chr8	11733477	11873420	Heterozygous
chr8	11873421	12005999	Heterozygous
chr8	12006000	12163994	Heterozygous
chr8	12163995	12312437	Heterozygous
chr8	12312438	12484510	Heterozygous
chr8	12484511	12638445	Heterozygous
chr8	12638446	12756123	Heterozygous
chr8	12756124	12881515	Heterozygous
chr8	12881516	13008237	Heterozygous
chr8	13008238	13125155	Heterozygous
chr8	13125156	13283969	Heterozygous
chr8	13283970	13409779	Heterozygous
chr8	13409780	13534193	Heterozygous
chr8	13534194	13678784	Heterozygous
chr8	13678785	13806180	Heterozygous
chr8	13806181	13950983	Heterozygous
chr8	13950984	14069303	Heterozygous
chr8	14069304	14202519	Heterozygous
chr8	14202520	14336959	Heterozygous
chr8	14336960	14468500	Heterozygous
chr8	14468501	14593410	Heterozygous
chr8	14593411	14717467	Heterozygous
chr8	14717468	14831868	Heterozygous
chr8	14831869	14958499	Heterozygous
chr8	14958500	15088761	Heterozygous
chr8	15088762	15215056	Heterozygous
chr8	15215057	15363477	Heterozygous
chr8	15363478	15485653	Heterozygous
chr8	15485654	15616056	Heterozygous
chr8	15616057	15744968	Heterozygous
chr8	15744969	15874175	Heterozygous
chr8	15874176	16006367	Heterozygous
chr8	16006368	16115629	Heterozygous
chr8	16115630	16227396	Heterozygous
chr8	16227397	16359990	Heterozygous
chr8	16359991	16484930	Heterozygous
chr8	16484931	16616554	Heterozygous
chr8	16616555	16743489	Heterozygous
chr8	16743490	16881681	Heterozygous
chr8	16881682	17021428	Heterozygous
chr8	17021429	17140728	Heterozygous
chr8	17140729	17262963	Heterozygous
chr8	17262964	17383272	Heterozygous
chr8	17383273	17529244	Heterozygous
chr8	17529245	17654608	Heterozygous
chr8	17654609	17789011	Heterozygous
chr8	17789012	17909675	Heterozygous
chr8	17909676	18037501	Heterozygous
chr8	18037502	18168739	Heterozygous
chr8	18168740	18304965	Heterozygous
chr8	18304966	18431317	Heterozygous
chr8	18431318	18562192	Heterozygous
chr8	18562193	18693390	Heterozygous
chr8	18693391	18821847	Heterozygous
chr8	18821848	18954454	Heterozygous
chr8	18954455	19074137	Heterozygous
chr8	19074138	19196248	Heterozygous
chr8	19196249	19328832	Heterozygous
chr8	19328833	19447908	Heterozygous
chr8	19447909	19588710	Heterozygous
chr8	19588711	19728315	Heterozygous
chr8	19728316	19845029	Heterozygous
chr8	19845030	19976127	Heterozygous
chr8	19976128	20102323	Heterozygous
chr8	20102324	20231195	Heterozygous
chr8	20231196	20359627	Heterozygous
chr8	20359628	20470342	Heterozygous
chr8	20470343	20612208	Heterozygous
chr8	20612209	20744907	Heterozygous
chr8	20744908	20862388	Heterozygous
chr8	20862389	20971663	Homozygous
chr8	20971664	21090234	Homozygous
chr8	21090235	21225458	Homozygous
chr8	21225459	21347180	Homozygous
chr8	21347181	21460020	Homozygous
chr8	21460021	21572331	Homozygous
chr8	21572332	21690887	Homozygous
chr8	21690888	21822782	Heterozygous
chr8	21822783	21959109	Homozygous
chr8	21959110	22088225	Homozygous
chr8	22088226	22206730	Homozygous
chr8	22206731	22348916	Homozygous
chr9	339	174123	Heterozygous
chr9	174124	290656	Heterozygous
chr9	290657	422872	Heterozygous
chr9	422873	538399	Heterozygous
chr9	538400	666437	Heterozygous
chr9	666438	799218	Heterozygous
chr9	799219	935100	Heterozygous
chr9	935101	1147026	Heterozygous
chr9	1147027	1261979	Heterozygous
chr9	1261980	1389490	Heterozygous
chr9	1389491	1513460	Heterozygous
chr9	1513461	1637904	Heterozygous
chr9	1637905	1784720	Heterozygous
chr9	1784721	1901131	Heterozygous
chr9	1901132	2028967	Heterozygous
chr9	2028968	2141673	Heterozygous
chr9	2141674	2257732	Heterozygous
chr9	2257733	2384324	Heterozygous
chr9	2384325	2506305	Heterozygous
chr9	2506306	2650699	Heterozygous
chr9	2650700	2821342	Heterozygous
chr9	2821343	2963967	Heterozygous
chr9	2963968	3086025	Heterozygous
chr9	3086026	3226532	Heterozygous
chr9	3226533	3359753	Heterozygous
chr9	3359754	3480158	Heterozygous
chr9	3480159	3647652	Heterozygous
chr9	3647653	3766114	Heterozygous
chr9	3766115	3884496	Heterozygous
chr9	3884497	4021575	Heterozygous
chr9	4021576	4146953	Heterozygous
chr9	4146954	4289016	Heterozygous
chr9	4289017	4419856	Heterozygous
chr9	4419857	4550992	Heterozygous
chr9	4550993	4746765	Heterozygous
chr9	4746766	4882495	Heterozygous
chr9	4882496	5018074	Heterozygous
chr9	5018075	5188933	Heterozygous
chr9	5188934	5350281	Heterozygous
chr9	5350282	5505016	Heterozygous
chr9	5505017	5647485	Heterozygous
chr9	5647486	5819648	Heterozygous
chr9	5819649	5958377	Heterozygous
chr9	5958378	6181135	Heterozygous
chr9	6181136	6340685	Heterozygous
chr9	6340686	6495954	Heterozygous
chr9	6495955	6652165	Heterozygous
chr9	6652166	6782837	Heterozygous
chr9	6782838	6955466	Heterozygous
chr9	6955467	7084139	Heterozygous
chr9	7084140	7257679	Heterozygous
chr9	7257680	7415773	Heterozygous
chr9	7415774	7601184	Heterozygous
chr9	7601185	7789541	Heterozygous
chr9	7789542	7957590	Heterozygous
chr9	7957591	8141553	Heterozygous
chr9	8141554	8316514	Heterozygous
chr9	8316515	8547946	Heterozygous
chr9	8547947	8769264	Heterozygous
chr9	8769265	8948220	Heterozygous
chr9	8948221	9222120	Heterozygous
chr9	9222121	9389492	Heterozygous
chr9	9389493	9583120	Heterozygous
chr9	9583121	9851086	Heterozygous
chr9	9851087	10137918	Heterozygous
chr9	10137919	10398543	Heterozygous
chr9	10398544	10584129	Heterozygous
chr9	10584130	10792447	Heterozygous
chr9	10792448	11057129	Heterozygous
chr9	11057130	11279578	Heterozygous
chr9	11279579	11435434	Heterozygous
chr9	11435435	11713550	Heterozygous
chr9	11713551	12010756	Heterozygous
chr9	12010757	12340928	Heterozygous
chr9	12340929	12611641	Heterozygous
chr9	12611642	12829305	Heterozygous
chr9	12829306	13014531	Heterozygous
chr9	13014532	13205415	Heterozygous
chr9	13205416	13419692	Heterozygous
chr9	13419693	13630866	Heterozygous
chr9	13630867	13870345	Heterozygous
chr9	13870346	14030489	Heterozygous
chr9	14030490	14204168	Heterozygous
chr9	14204169	14553387	Heterozygous
chr9	14553388	14987256	Heterozygous
chr9	14987257	15257965	Heterozygous
chr9	15257966	15581703	Heterozygous
chr9	15581704	15819381	Heterozygous
chr9	15819382	16096918	Heterozygous
chr9	16096919	16332250	Heterozygous
chr9	16332251	16560414	Heterozygous
chr9	16560415	16788235	Heterozygous
chr9	16788236	17017118	Heterozygous
chr9	17017119	17223010	Heterozygous
chr9	17223011	17481755	Heterozygous
chr9	17481756	17733428	Heterozygous
chr9	17733429	17948108	Heterozygous
chr9	17948109	18192704	Heterozygous
chr9	18192705	18394509	Heterozygous
chr9	18394510	18563668	Heterozygous
chr9	18563669	18769017	Heterozygous
chr9	18769018	18996851	Heterozygous
chr9	18996852	19180386	Heterozygous
chr9	19180387	19427905	Heterozygous
chr9	19427906	19579747	Heterozygous
chr9	19579748	19764541	Heterozygous
chr9	19764542	19972037	Heterozygous
chr9	19972038	20149785	Heterozygous
chr9	20149786	20301479	Heterozygous
chr9	20301480	20484298	Heterozygous
chr9	20484299	20650199	Heterozygous
chr9	20650200	20838396	Heterozygous
chr9	20838397	21012829	Heterozygous
chr9	21012830	21246674	Heterozygous
chr9	21246675	21457439	Heterozygous
chr9	21457440	21608670	Heterozygous
chr9	21608671	21766183	Heterozygous
chr9	21766184	21888760	Heterozygous
chr9	21888761	22032650	Heterozygous
chr9	22032651	22235488	Heterozygous
chr9	22235489	22412144	Heterozygous
chr9	22412145	22584136	Heterozygous
chr9	22584137	22711461	Heterozygous
chr9	22711462	22900911	Heterozygous
chr10	144	192991	Heterozygous
chr10	192992	318301	Heterozygous
chr10	318302	424076	Heterozygous
chr10	424077	582271	Heterozygous
chr10	582272	730197	Heterozygous
chr10	730198	857513	Heterozygous
chr10	857514	972612	Heterozygous
chr10	972613	1101773	Heterozygous
chr10	1101774	1228662	Heterozygous
chr10	1228663	1344531	Heterozygous
chr10	1344532	1452291	Heterozygous
chr10	1452292	1591276	Heterozygous
chr10	1591277	1713556	Heterozygous
chr10	1713557	1855001	Heterozygous
chr10	1855002	2038115	Heterozygous
chr10	2038116	2182884	Heterozygous
chr10	2182885	2360689	Heterozygous
chr10	2360690	2491460	Heterozygous
chr10	2491461	2605237	Heterozygous
chr10	2605238	2775028	Heterozygous
chr10	2775029	2914363	Heterozygous
chr10	2914364	3036473	Heterozygous
chr10	3036474	3172958	Heterozygous
chr10	3172959	3300019	Heterozygous
chr10	3300020	3474475	Heterozygous
chr10	3474476	3617113	Heterozygous
chr10	3617114	3774452	Heterozygous
chr10	3774453	3937004	Heterozygous
chr10	3937005	4124504	Heterozygous
chr10	4124505	4278693	Heterozygous
chr10	4278694	4476990	Heterozygous
chr10	4476991	4652775	Heterozygous
chr10	4652776	4800668	Heterozygous
chr10	4800669	4935198	Heterozygous
chr10	4935199	5108782	Heterozygous
chr10	5108783	5284721	Heterozygous
chr10	5284722	5448759	Heterozygous
chr10	5448760	5599159	Heterozygous
chr10	5599160	5817973	Heterozygous
chr10	5817974	6005219	Heterozygous
chr10	6005220	6193383	Heterozygous
chr10	6193384	6421153	Heterozygous
chr10	6421154	6577110	Heterozygous
chr10	6577111	6695540	Heterozygous
chr10	6695541	6847835	Heterozygous
chr10	6847836	6980656	Heterozygous
chr10	6980657	7141795	Heterozygous
chr10	7141796	7364989	Heterozygous
chr10	7364990	7545352	Heterozygous
chr10	7545353	7718352	Heterozygous
chr10	7718353	7885133	Heterozygous
chr10	7885134	8077019	Heterozygous
chr10	8077020	8267744	Heterozygous
chr10	8267745	8437928	Heterozygous
chr10	8437929	8602502	Heterozygous
chr10	8602503	8794457	Heterozygous
chr10	8794458	8930828	Heterozygous
chr10	8930829	9096072	Heterozygous
chr10	9096073	9340606	Heterozygous
chr10	9340607	9544139	Heterozygous
chr10	9544140	9774449	Heterozygous
chr10	9774450	10012115	Heterozygous
chr10	10012116	10223044	Heterozygous
chr10	10223045	10472503	Heterozygous
chr10	10472504	10665285	Heterozygous
chr10	10665286	10896429	Heterozygous
chr10	10896430	11084432	Heterozygous
chr10	11084433	11293329	Heterozygous
chr10	11293330	11528313	Heterozygous
chr10	11528314	11817896	Heterozygous
chr10	11817897	12011297	Heterozygous
chr10	12011298	12240863	Heterozygous
chr10	12240864	12551712	Heterozygous
chr10	12551713	12701706	Heterozygous
chr10	12701707	12911914	Heterozygous
chr10	12911915	13124131	Heterozygous
chr10	13124132	13384508	Heterozygous
chr10	13384509	13673741	Heterozygous
chr10	13673742	13971993	Heterozygous
chr10	13971994	14183869	Heterozygous
chr10	14183870	14438803	Heterozygous
chr10	14438804	14726469	Heterozygous
chr10	14726470	15006072	Heterozygous
chr10	15006073	15252290	Heterozygous
chr10	15252291	15661667	Heterozygous
chr10	15661668	16210295	Heterozygous
chr10	16210296	16443181	Heterozygous
chr10	16443182	16639484	Heterozygous
chr10	16639485	16861641	Heterozygous
chr10	16861642	17108224	Heterozygous
chr10	17108225	17286628	Heterozygous
chr10	17286629	17488584	Heterozygous
chr10	17488585	17688413	Heterozygous
chr10	17688414	17906709	Heterozygous
chr10	17906710	18089271	Heterozygous
chr11	1	185502	Heterozygous
chr11	185503	342429	Heterozygous
chr11	342430	460424	Heterozygous
chr11	460425	589040	Heterozygous
chr11	589041	705466	Heterozygous
chr11	705467	812343	Heterozygous
chr11	812344	937967	Heterozygous
chr11	937968	1049794	Heterozygous
chr11	1049795	1170643	Heterozygous
chr11	1170644	1322496	Heterozygous
chr11	1322497	1436511	Heterozygous
chr11	1436512	1562218	Heterozygous
chr11	1562219	1673331	Heterozygous
chr11	1673332	1800897	Heterozygous
chr11	1800898	1923664	Heterozygous
chr11	1923665	2038690	Heterozygous
chr11	2038691	2163798	Heterozygous
chr11	2163799	2301436	Heterozygous
chr11	2301437	2415516	Heterozygous
chr11	2415517	2532524	Heterozygous
chr11	2532525	2646704	Heterozygous
chr11	2646705	2777192	Heterozygous
chr11	2777193	2893883	Heterozygous
chr11	2893884	3016714	Heterozygous
chr11	3016715	3143824	Heterozygous
chr11	3143825	3253254	Heterozygous
chr11	3253255	3377579	Heterozygous
chr11	3377580	3515100	Heterozygous
chr11	3515101	3639610	Heterozygous
chr11	3639611	3784737	Heterozygous
chr11	3784738	3897226	Heterozygous
chr11	3897227	4019446	Heterozygous
chr11	4019447	4151609	Heterozygous
chr11	4151610	4291965	Heterozygous
chr11	4291966	4414562	Heterozygous
chr11	4414563	4571503	Heterozygous
chr11	4571504	4728596	Heterozygous
chr11	4728597	4866510	Heterozygous
chr11	4866511	5017669	Heterozygous
chr11	5017670	5160613	Heterozygous
chr11	5160614	5289189	Heterozygous
chr11	5289190	5434404	Heterozygous
chr11	5434405	5583434	Heterozygous
chr11	5583435	5763988	Heterozygous
chr11	5763989	5924938	Heterozygous
chr11	5924939	6112152	Heterozygous
chr11	6112153	6294976	Heterozygous
chr11	6294977	6408182	Heterozygous
chr11	6408183	6557753	Heterozygous
chr11	6557754	6728431	Heterozygous
chr11	6728432	6921640	Heterozygous
chr11	6921641	7116385	Heterozygous
chr11	7116386	7322497	Heterozygous
chr11	7322498	7443643	Heterozygous
chr11	7443644	7626971	Heterozygous
chr11	7626972	7787854	Heterozygous
chr11	7787855	7935545	Heterozygous
chr11	7935546	8135511	Heterozygous
chr11	8135512	8314702	Heterozygous
chr11	8314703	8538764	Heterozygous
chr11	8538765	8747084	Heterozygous
chr11	8747085	9023804	Heterozygous
chr11	9023805	9275244	Heterozygous
chr11	9275245	9440036	Heterozygous
chr11	9440037	9619634	Heterozygous
chr11	9619635	9844546	Heterozygous
chr11	9844547	10048253	Heterozygous
chr11	10048254	10239781	Heterozygous
chr11	10239782	10461471	Heterozygous
chr11	10461472	10727865	Heterozygous
chr11	10727866	10997745	Heterozygous
chr11	10997746	11536239	Heterozygous
chr11	11536240	12248750	Heterozygous
chr11	12248751	12541356	Heterozygous
chr11	12541357	12839029	Heterozygous
chr11	12839030	13133471	Heterozygous
chr11	13133472	13520334	Heterozygous
chr11	13520335	13727616	Heterozygous
chr11	13727617	13984641	Heterozygous
chr11	13984642	14208394	Heterozygous
chr11	14208395	14400095	Heterozygous
chr11	14400096	14623317	Heterozygous
chr11	14623318	14799293	Heterozygous
chr11	14799294	15064262	Heterozygous
chr11	15064263	15254182	Heterozygous
chr11	15254183	15517676	Heterozygous
chr11	15517677	15804410	Heterozygous
chr11	15804411	15978364	Heterozygous
chr11	15978365	16182008	Heterozygous
chr11	16182009	16408129	Heterozygous
chr11	16408130	16597600	Heterozygous
chr11	16597601	16772359	Heterozygous
chr11	16772360	16964329	Heterozygous
chr11	16964330	17136249	Heterozygous
chr11	17136250	17306315	Heterozygous
chr11	17306316	17484028	Heterozygous
chr11	17484029	17666436	Heterozygous
chr11	17666437	17824068	Heterozygous
chr11	17824069	17965019	Heterozygous
chr11	17965020	18120616	Heterozygous
chr11	18120617	18256017	Heterozygous
chr11	18256018	18416035	Heterozygous
chr11	18416036	18556711	Heterozygous
chr11	18556712	18720702	Heterozygous
chr11	18720703	18906428	Homozygous
chr11	18906429	19036872	Homozygous
chr11	19036873	19191714	Homozygous
chr11	19191715	19353275	Heterozygous
chr11	19353276	19541801	Homozygous
chr11	19541802	19726284	Homozygous
chr12	7361	164510	Heterozygous
chr12	164511	313472	Heterozygous
chr12	313473	496136	Heterozygous
chr12	496137	679678	Heterozygous
chr12	679679	874005	Heterozygous
chr12	874006	1045300	Heterozygous
chr12	1045301	1179335	Heterozygous
chr12	1179336	1366971	Heterozygous
chr12	1366972	1518136	Heterozygous
chr12	1518137	1664195	Heterozygous
chr12	1664196	1806070	Heterozygous
chr12	1806071	1956509	Heterozygous
chr12	1956510	2103795	Heterozygous
chr12	2103796	2295334	Heterozygous
chr12	2295335	2427531	Heterozygous
chr12	2427532	2559365	Heterozygous
chr12	2559366	2694812	Heterozygous
chr12	2694813	2886566	Heterozygous
chr12	2886567	3004799	Heterozygous
chr12	3004800	3129807	Heterozygous
chr12	3129808	3256409	Heterozygous
chr12	3256410	3382534	Heterozygous
chr12	3382535	3536252	Heterozygous
chr12	3536253	3699137	Heterozygous
chr12	3699138	3854476	Heterozygous
chr12	3854477	3975119	Heterozygous
chr12	3975120	4121785	Heterozygous
chr12	4121786	4266554	Heterozygous
chr12	4266555	4437926	Heterozygous
chr12	4437927	4633733	Heterozygous
chr12	4633734	4765037	Heterozygous
chr12	4765038	4942448	Heterozygous
chr12	4942449	5099943	Heterozygous
chr12	5099944	5235875	Heterozygous
chr12	5235876	5383756	Heterozygous
chr12	5383757	5519086	Heterozygous
chr12	5519087	5656820	Heterozygous
chr12	5656821	5805909	Heterozygous
chr12	5805910	5982692	Heterozygous
chr12	5982693	6126197	Heterozygous
chr12	6126198	6262773	Heterozygous
chr12	6262774	6394542	Heterozygous
chr12	6394543	6561388	Heterozygous
chr12	6561389	6693619	Heterozygous
chr12	6693620	6829952	Heterozygous
chr12	6829953	6968725	Heterozygous
chr12	6968726	7134799	Heterozygous
chr12	7134800	7277973	Heterozygous
chr12	7277974	7427327	Heterozygous
chr12	7427328	7624081	Heterozygous
chr12	7624082	7802043	Heterozygous
chr12	7802044	8051491	Heterozygous
chr12	8051492	8185735	Heterozygous
chr12	8185736	8394396	Heterozygous
chr12	8394397	8607357	Heterozygous
chr12	8607358	8784899	Heterozygous
chr12	8784900	8923687	Heterozygous
chr12	8923688	9077037	Heterozygous
chr12	9077038	9233188	Heterozygous
chr12	9233189	9351397	Heterozygous
chr12	9351398	9596799	Heterozygous
chr12	9596800	9734327	Heterozygous
chr12	9734328	9930942	Heterozygous
chr12	9930943	10073575	Heterozygous
chr12	10073576	10224125	Heterozygous
chr12	10224126	11298601	Heterozygous
chr12	11298602	11707858	Heterozygous
chr12	11707859	11995450	Heterozygous
chr12	11995451	12257983	Heterozygous
chr12	12257984	12527919	Heterozygous
chr12	12527920	12789673	Heterozygous
chr12	12789674	13049657	Heterozygous
chr12	13049658	13228262	Heterozygous
chr12	13228263	13470164	Heterozygous
chr12	13470165	13627354	Heterozygous
chr12	13627355	13820984	Heterozygous
chr12	13820985	14058120	Heterozygous
chr12	14058121	14268683	Heterozygous
chr12	14268684	14447640	Heterozygous
chr12	14447641	14695521	Heterozygous
chr12	14695522	14915972	Heterozygous
chr12	14915973	15170671	Heterozygous
chr12	15170672	15470826	Heterozygous
chr12	15470827	15739422	Heterozygous
chr12	15739423	15990117	Heterozygous
chr12	15990118	16348119	Heterozygous
chr12	16348120	16566717	Heterozygous
chr12	16566718	16776003	Heterozygous
chr12	16776004	16936010	Heterozygous
chr12	16936011	17116766	Heterozygous
chr12	17116767	17286508	Heterozygous
chr12	17286509	17436292	Heterozygous
chr12	17436293	17629470	Heterozygous
chr12	17629471	17799994	Heterozygous
chr12	17799995	17981031	Heterozygous
chr12	17981032	18168901	Heterozygous
chr12	18168902	18354126	Heterozygous
chr12	18354127	18514919	Heterozygous
chr12	18514920	18687569	Heterozygous
chr12	18687570	18856198	Heterozygous
chr12	18856199	18988953	Heterozygous
chr12	18988954	19147652	Heterozygous
chr12	19147653	19276166	Heterozygous
chr12	19276167	19461004	Heterozygous
chr12	19461005	19637182	Heterozygous
chr12	19637183	19834338	Heterozygous
chr12	19834339	20045721	Heterozygous
chr12	20045722	20192530	Heterozygous
chr12	20192531	20397866	Heterozygous
chr12	20397867	20534214	Heterozygous
chr12	20534215	20683254	Heterozygous
chr12	20683255	20857043	Heterozygous
chr12	20857044	21002335	Heterozygous
chr12	21002336	21165554	Heterozygous
chr12	21165555	21323279	Heterozygous
chr12	21323280	21540626	Heterozygous
chr12	21540627	21736071	Heterozygous
chr12	21736072	21869538	Heterozygous
chr12	21869539	21997090	Heterozygous
chr12	21997091	22166311	Heterozygous
chr12	22166312	22292041	Heterozygous
chr12	22292042	22438592	Heterozygous
chr12	22438593	22604663	Heterozygous
chr13	1	146059	Heterozygous
chr13	146060	266285	Heterozygous
chr13	266286	393076	Heterozygous
chr13	393077	515949	Heterozygous
chr13	515950	627081	Heterozygous
chr13	627082	754820	Heterozygous
chr13	754821	877186	Heterozygous
chr13	877187	1016697	Heterozygous
chr13	1016698	1133458	Heterozygous
chr13	1133459	1254502	Heterozygous
chr13	1254503	1366210	Heterozygous
chr13	1366211	1524210	Heterozygous
chr13	1524211	1646128	Heterozygous
chr13	1646129	1769811	Heterozygous
chr13	1769812	1902393	Heterozygous
chr13	1902394	2038322	Heterozygous
chr13	2038323	2167128	Heterozygous
chr13	2167129	2291584	Heterozygous
chr13	2291585	2436199	Heterozygous
chr13	2436200	2550129	Heterozygous
chr13	2550130	2670400	Heterozygous
chr13	2670401	2794860	Heterozygous
chr13	2794861	2914615	Heterozygous
chr13	2914616	3051684	Heterozygous
chr13	3051685	3189678	Heterozygous
chr13	3189679	3319913	Heterozygous
chr13	3319914	3457520	Heterozygous
chr13	3457521	3587806	Heterozygous
chr13	3587807	3711421	Heterozygous
chr13	3711422	3841924	Heterozygous
chr13	3841925	3980533	Heterozygous
chr13	3980534	4130188	Heterozygous
chr13	4130189	4280212	Heterozygous
chr13	4280213	4404355	Heterozygous
chr13	4404356	4550474	Heterozygous
chr13	4550475	4698213	Heterozygous
chr13	4698214	4824681	Heterozygous
chr13	4824682	5028817	Heterozygous
chr13	5028818	5180284	Heterozygous
chr13	5180285	5306740	Heterozygous
chr13	5306741	5450612	Heterozygous
chr13	5450613	5574395	Heterozygous
chr13	5574396	5722920	Heterozygous
chr13	5722921	5875083	Heterozygous
chr13	5875084	6033696	Heterozygous
chr13	6033697	6179332	Heterozygous
chr13	6179333	6325190	Heterozygous
chr13	6325191	6507693	Heterozygous
chr13	6507694	6681115	Heterozygous
chr13	6681116	6848162	Heterozygous
chr13	6848163	7012409	Heterozygous
chr13	7012410	7168784	Heterozygous
chr13	7168785	7324168	Heterozygous
chr13	7324169	7485869	Heterozygous
chr13	7485870	7665380	Heterozygous
chr13	7665381	7899402	Heterozygous
chr13	7899403	8129291	Heterozygous
chr13	8129292	8325230	Heterozygous
chr13	8325231	8539783	Heterozygous
chr13	8539784	8781548	Heterozygous
chr13	8781549	8989472	Heterozygous
chr13	8989473	9207923	Heterozygous
chr13	9207924	9458552	Heterozygous
chr13	9458553	9717239	Heterozygous
chr13	9717240	9920732	Heterozygous
chr13	9920733	10145561	Heterozygous
chr13	10145562	10380813	Heterozygous
chr13	10380814	10665661	Heterozygous
chr13	10665662	11213755	Heterozygous
chr13	11213756	11364208	Heterozygous
chr13	11364209	11766719	Heterozygous
chr13	11766720	12010303	Heterozygous
chr13	12010304	12295576	Heterozygous
chr13	12295577	12822948	Heterozygous
chr13	12822949	13126329	Heterozygous
chr13	13126330	13411546	Heterozygous
chr13	13411547	13619831	Heterozygous
chr13	13619832	13873489	Heterozygous
chr13	13873490	14219841	Heterozygous
chr13	14219842	14477960	Heterozygous
chr13	14477961	14679734	Heterozygous
chr13	14679735	14871127	Heterozygous
chr13	14871128	15116850	Heterozygous
chr13	15116851	15325865	Heterozygous
chr13	15325866	15498014	Heterozygous
chr13	15498015	15710226	Heterozygous
chr13	15710227	15961570	Heterozygous
chr13	15961571	16189018	Heterozygous
chr13	16189019	16375927	Heterozygous
chr13	16375928	16645221	Heterozygous
chr13	16645222	16838324	Heterozygous
chr13	16838325	17018808	Heterozygous
chr13	17018809	17208099	Heterozygous
chr13	17208100	17380440	Heterozygous
chr13	17380441	17595536	Heterozygous
chr13	17595537	17812596	Heterozygous
chr13	17812597	18014473	Heterozygous
chr13	18014474	18198539	Heterozygous
chr13	18198540	18422064	Heterozygous
chr13	18422065	18625412	Heterozygous
chr13	18625413	18797614	Heterozygous
chr13	18797615	19001420	Heterozygous
chr13	19001421	19180194	Heterozygous
chr13	19180195	19340078	Heterozygous
chr13	19340079	19523544	Heterozygous
chr13	19523545	19689933	Heterozygous
chr13	19689934	19840459	Heterozygous
chr13	19840460	20025087	Heterozygous
chr13	20025088	20169691	Heterozygous
chr13	20169692	20330809	Heterozygous
chr13	20330810	20456224	Heterozygous
chr13	20456225	20598285	Heterozygous
chr13	20598286	20879578	Heterozygous
chr13	20879579	21052595	Heterozygous
chr13	21052596	21182295	Heterozygous
chr13	21182296	21318973	Heterozygous
chr13	21318974	21491757	Heterozygous
chr13	21491758	21624296	Heterozygous
chr13	21624297	21779102	Heterozygous
chr13	21779103	21917053	Heterozygous
chr13	21917054	22081594	Heterozygous
chr13	22081595	22275368	Heterozygous
chr13	22275369	22413735	Heterozygous
chr13	22413736	22580276	Heterozygous
chr13	22580277	22723521	Heterozygous
chr13	22723522	22853531	Heterozygous
chr13	22853532	23001754	Heterozygous
chr13	23001755	23140941	Heterozygous
chr13	23140942	23268666	Heterozygous
chr13	23268667	23402928	Heterozygous
chr13	23402929	23565767	Heterozygous
chr13	23565768	23715329	Heterozygous
chr13	23715330	23884499	Heterozygous
chr13	23884500	24028952	Heterozygous
chr13	24028953	24146578	Heterozygous
chr13	24146579	24294058	Heterozygous
chr14	439	176748	Heterozygous
chr14	176749	351209	Heterozygous
chr14	351210	464483	Heterozygous
chr14	464484	595062	Heterozygous
chr14	595063	711981	Heterozygous
chr14	711982	833348	Heterozygous
chr14	833349	966576	Heterozygous
chr14	966577	1102571	Heterozygous
chr14	1102572	1244801	Heterozygous
chr14	1244802	1406293	Heterozygous
chr14	1406294	1540312	Heterozygous
chr14	1540313	1665357	Heterozygous
chr14	1665358	1811410	Heterozygous
chr14	1811411	1944471	Heterozygous
chr14	1944472	2083540	Heterozygous
chr14	2083541	2385565	Heterozygous
chr14	2385566	2545179	Heterozygous
chr14	2545180	2680497	Heterozygous
chr14	2680498	2830575	Heterozygous
chr14	2830576	2947674	Heterozygous
chr14	2947675	3075701	Heterozygous
chr14	3075702	3226727	Heterozygous
chr14	3226728	3367472	Heterozygous
chr14	3367473	3528283	Heterozygous
chr14	3528284	3708866	Heterozygous
chr14	3708867	3926682	Heterozygous
chr14	3926683	4074021	Heterozygous
chr14	4074022	4227889	Heterozygous
chr14	4227890	4364042	Heterozygous
chr14	4364043	4584257	Heterozygous
chr14	4584258	4790645	Heterozygous
chr14	4790646	4946807	Heterozygous
chr14	4946808	5130732	Heterozygous
chr14	5130733	5304234	Heterozygous
chr14	5304235	5495212	Heterozygous
chr14	5495213	5692027	Heterozygous
chr14	5692028	5829914	Heterozygous
chr14	5829915	6014154	Heterozygous
chr14	6014155	6152223	Heterozygous
chr14	6152224	6360912	Heterozygous
chr14	6360913	6515009	Heterozygous
chr14	6515010	6670148	Heterozygous
chr14	6670149	6807731	Heterozygous
chr14	6807732	7023173	Heterozygous
chr14	7023174	7189711	Heterozygous
chr14	7189712	7397682	Heterozygous
chr14	7397683	7544343	Heterozygous
chr14	7544344	7720369	Heterozygous
chr14	7720370	7910242	Heterozygous
chr14	7910243	8133933	Heterozygous
chr14	8133934	8381098	Heterozygous
chr14	8381099	8613835	Heterozygous
chr14	8613836	8836526	Heterozygous
chr14	8836527	9029556	Heterozygous
chr14	9029557	9229224	Heterozygous
chr14	9229225	9398803	Heterozygous
chr14	9398804	9559627	Heterozygous
chr14	9559628	9744129	Heterozygous
chr14	9744130	9937146	Heterozygous
chr14	9937147	10172990	Heterozygous
chr14	10172991	10444710	Heterozygous
chr14	10444711	10721868	Heterozygous
chr14	10721869	10954867	Heterozygous
chr14	10954868	11235315	Heterozygous
chr14	11235316	11450759	Heterozygous
chr14	11450760	11683740	Heterozygous
chr14	11683741	11938151	Heterozygous
chr14	11938152	12193651	Heterozygous
chr14	12193652	12456501	Heterozygous
chr14	12456502	12630870	Heterozygous
chr14	12630871	12850697	Heterozygous
chr14	12850698	13087181	Heterozygous
chr14	13087182	13345670	Heterozygous
chr14	13345671	13641599	Heterozygous
chr14	13641600	13942916	Heterozygous
chr14	13942917	14150932	Heterozygous
chr14	14150933	14568555	Heterozygous
chr14	14568556	14836538	Heterozygous
chr14	14836539	15396093	Heterozygous
chr14	15396094	15715295	Heterozygous
chr14	15715296	15967391	Heterozygous
chr14	15967392	16250969	Heterozygous
chr14	16250970	16514434	Heterozygous
chr14	16514435	16929569	Heterozygous
chr14	16929570	17294022	Heterozygous
chr14	17294023	17518347	Heterozygous
chr14	17518348	17756347	Heterozygous
chr14	17756348	17979617	Heterozygous
chr14	17979618	18243396	Heterozygous
chr14	18243397	18427761	Heterozygous
chr14	18427762	18715327	Heterozygous
chr14	18715328	18932421	Heterozygous
chr14	18932422	19223966	Heterozygous
chr14	19223967	19498316	Heterozygous
chr14	19498317	19723395	Heterozygous
chr14	19723396	19958944	Heterozygous
chr14	19958945	20180385	Heterozygous
chr14	20180386	20432335	Heterozygous
chr14	20432336	20636507	Heterozygous
chr14	20636508	20844317	Heterozygous
chr14	20844318	21027010	Heterozygous
chr14	21027011	21209892	Heterozygous
chr14	21209893	21397488	Heterozygous
chr14	21397489	21613521	Heterozygous
chr14	21613522	21796002	Heterozygous
chr14	21796003	21942405	Heterozygous
chr14	21942406	22120147	Heterozygous
chr14	22120148	22294844	Heterozygous
chr14	22294845	22459972	Heterozygous
chr14	22459973	22604496	Heterozygous
chr14	22604497	22756178	Heterozygous
chr14	22756179	22909860	Heterozygous
chr14	22909861	23057529	Heterozygous
chr14	23057530	23192280	Heterozygous
chr14	23192281	23339711	Heterozygous
chr14	23339712	23481500	Heterozygous
chr14	23481501	23673136	Heterozygous
chr14	23673137	23827275	Heterozygous
chr14	23827276	23974238	Heterozygous
chr14	23974239	24103726	Heterozygous
chr14	24103727	24254302	Heterozygous
chr14	24254303	24444381	Heterozygous
chr14	24444382	24574993	Heterozygous
chr14	24574994	24706897	Heterozygous
chr14	24706898	24850260	Heterozygous
chr14	24850261	24980775	Heterozygous
chr14	24980776	25100657	Heterozygous
chr14	25100658	25237096	Heterozygous
chr14	25237097	25360009	Heterozygous
chr14	25360010	25507529	Heterozygous
chr14	25507530	25658749	Heterozygous
chr14	25658750	25789770	Heterozygous
chr14	25789771	25997104	Heterozygous
chr14	25997105	26115244	Heterozygous
chr14	26115245	26243588	Heterozygous
chr14	26243589	26377244	Heterozygous
chr14	26377245	26489832	Heterozygous
chr14	26489833	26695190	Heterozygous
chr14	26695191	26815971	Heterozygous
chr14	26815972	26938358	Heterozygous
chr14	26938359	27081579	Heterozygous
chr14	27081580	27200906	Heterozygous
chr14	27200907	27332170	Heterozygous
chr14	27332171	27452554	Heterozygous
chr14	27452555	27595223	Heterozygous
chr14	27595224	27718669	Heterozygous
chr14	27718670	27837438	Heterozygous
chr14	27837439	27960241	Heterozygous
chr14	27960242	28076307	Heterozygous
chr14	28076308	28199130	Heterozygous
chr14	28199131	28353884	Heterozygous
chr14	28353885	28483050	Heterozygous
chr14	28483051	28599298	Heterozygous
chr14	28599299	28717256	Heterozygous
chr14	28717257	28832847	Heterozygous
chr14	28832848	28949236	Heterozygous
chr14	28949237	29122480	Heterozygous
chr14	29122481	29239674	Heterozygous
chr14	29239675	29360003	Heterozygous
chr14	29360004	29517481	Heterozygous
chr14	29517482	29640015	Heterozygous
chr14	29640016	29761481	Heterozygous
chr14	29761482	29882473	Heterozygous
chr14	29882474	29992862	Heterozygous
chr14	29992863	30107975	Heterozygous
chr15	586	270364	Heterozygous
chr15	270365	504298	Heterozygous
chr15	504299	720180	Heterozygous
chr15	720181	1009012	Heterozygous
chr15	1009013	1224763	Heterozygous
chr15	1224764	1526067	Heterozygous
chr15	1526068	1763631	Heterozygous
chr15	1763632	2089599	Heterozygous
chr15	2089600	2266255	Heterozygous
chr15	2266256	2486320	Heterozygous
chr15	2486321	2856702	Heterozygous
chr15	2856703	3051767	Heterozygous
chr15	3051768	3295368	Heterozygous
chr15	3295369	3568834	Heterozygous
chr15	3568835	3868443	Heterozygous
chr15	3868444	4228784	Heterozygous
chr15	4228785	4530462	Heterozygous
chr15	4530463	5213317	Heterozygous
chr15	5213318	5670752	Heterozygous
chr15	5670753	5941233	Heterozygous
chr15	5941234	6216795	Heterozygous
chr15	6216796	6558243	Heterozygous
chr15	6558244	6745883	Heterozygous
chr15	6745884	7041168	Heterozygous
chr15	7041169	7399498	Heterozygous
chr15	7399499	7628720	Heterozygous
chr15	7628721	7948215	Heterozygous
chr15	7948216	8273679	Heterozygous
chr15	8273680	8538979	Heterozygous
chr15	8538980	8839136	Heterozygous
chr15	8839137	9127527	Heterozygous
chr15	9127528	9368997	Heterozygous
chr15	9368998	9749298	Heterozygous
chr15	9749299	9984183	Heterozygous
chr15	9984184	10235441	Heterozygous
chr15	10235442	10455779	Heterozygous
chr15	10455780	10627368	Heterozygous
chr15	10627369	10808772	Heterozygous
chr15	10808773	11024850	Heterozygous
chr15	11024851	11303061	Heterozygous
chr15	11303062	11493232	Heterozygous
chr15	11493233	11680171	Heterozygous
chr15	11680172	11879882	Heterozygous
chr15	11879883	12075434	Homozygous
chr15	12075435	12229416	Heterozygous
chr15	12229417	12444210	Heterozygous
chr15	12444211	12641897	Heterozygous
chr15	12641898	12803578	Heterozygous
chr15	12803579	12964580	Heterozygous
chr15	12964581	13147192	Heterozygous
chr15	13147193	13323667	Heterozygous
chr15	13323668	13522865	Heterozygous
chr15	13522866	13697624	Heterozygous
chr15	13697625	13816922	Heterozygous
chr15	13816923	13992364	Heterozygous
chr15	13992365	14154535	Heterozygous
chr15	14154536	14314334	Heterozygous
chr15	14314335	14455573	Heterozygous
chr15	14455574	14623498	Heterozygous
chr15	14623499	14751151	Heterozygous
chr15	14751152	14939316	Heterozygous
chr15	14939317	15081187	Heterozygous
chr15	15081188	15194228	Heterozygous
chr15	15194229	15341367	Heterozygous
chr15	15341368	15490561	Heterozygous
chr15	15490562	15615522	Heterozygous
chr15	15615523	15745758	Heterozygous
chr15	15745759	15875354	Heterozygous
chr15	15875355	16013693	Heterozygous
chr15	16013694	16177658	Heterozygous
chr15	16177659	16405648	Heterozygous
chr15	16405649	16546588	Heterozygous
chr15	16546589	16684044	Heterozygous
chr15	16684045	16810683	Heterozygous
chr15	16810684	16959645	Heterozygous
chr15	16959646	17100526	Heterozygous
chr15	17100527	17238439	Heterozygous
chr15	17238440	17362874	Heterozygous
chr15	17362875	17506855	Heterozygous
chr15	17506856	17621031	Heterozygous
chr15	17621032	17751252	Heterozygous
chr15	17751253	17863010	Heterozygous
chr15	17863011	17976253	Heterozygous
chr15	17976254	18161970	Heterozygous
chr15	18161971	18304915	Heterozygous
chr15	18304916	18550562	Heterozygous
chr15	18550563	18674750	Heterozygous
chr15	18674751	18798966	Heterozygous
chr15	18798967	18937533	Heterozygous
chr15	18937534	19048598	Heterozygous
chr15	19048599	19158064	Heterozygous
chr15	19158065	19270809	Heterozygous
chr15	19270810	19396828	Heterozygous
chr15	19396829	19517081	Heterozygous
chr15	19517082	19632443	Heterozygous
chr15	19632444	19780258	Heterozygous
chr15	19780259	19900582	Heterozygous
chr15	19900583	20026309	Heterozygous
chr15	20026310	20175566	Heterozygous
chr15	20175567	20291996	Heterozygous
chr15	20291997	20461166	Heterozygous
chr15	20461167	20610420	Heterozygous
chr15	20610421	20766977	Heterozygous
chr16	2735	178780	Heterozygous
chr16	178781	321147	Heterozygous
chr16	321148	482617	Heterozygous
chr16	482618	616496	Heterozygous
chr16	616497	805355	Heterozygous
chr16	805356	953033	Heterozygous
chr16	953034	1102038	Heterozygous
chr16	1102039	1262779	Heterozygous
chr16	1262780	1414889	Heterozygous
chr16	1414890	1610166	Heterozygous
chr16	1610167	1755007	Heterozygous
chr16	1755008	1898508	Heterozygous
chr16	1898509	2112709	Heterozygous
chr16	2112710	2275100	Heterozygous
chr16	2275101	2413211	Heterozygous
chr16	2413212	2555767	Heterozygous
chr16	2555768	2699754	Heterozygous
chr16	2699755	2832652	Heterozygous
chr16	2832653	3011447	Heterozygous
chr16	3011448	3160117	Homozygous
chr16	3160118	3351511	Heterozygous
chr16	3351512	3631238	Heterozygous
chr16	3631239	3906662	Heterozygous
chr16	3906663	4373681	Heterozygous
chr16	4373682	4556748	Heterozygous
chr16	4556749	4756060	Heterozygous
chr16	4756061	4977541	Heterozygous
chr16	4977542	5144583	Heterozygous
chr16	5144584	5351062	Homozygous
chr16	5351063	5606458	Heterozygous
chr16	5606459	5829768	Heterozygous
chr16	5829769	6066914	Heterozygous
chr16	6066915	6308419	Heterozygous
chr16	6308420	6530187	Heterozygous
chr16	6530188	6737184	Heterozygous
chr16	6737185	6911786	Heterozygous
chr16	6911787	7123628	Heterozygous
chr16	7123629	7456642	Heterozygous
chr16	7456643	7791739	Heterozygous
chr16	7791740	8109478	Heterozygous
chr16	8109479	8312409	Heterozygous
chr16	8312410	8509904	Heterozygous
chr16	8509905	8754142	Heterozygous
chr16	8754143	9058757	Heterozygous
chr16	9058758	9284530	Heterozygous
chr16	9284531	9605912	Heterozygous
chr16	9605913	9985150	Heterozygous
chr16	9985151	10262800	Heterozygous
chr16	10262801	10735468	Heterozygous
chr16	10735469	10967016	Heterozygous
chr16	10967017	11178576	Heterozygous
chr16	11178577	11484881	Heterozygous
chr16	11484882	11702391	Heterozygous
chr16	11702392	11895900	Heterozygous
chr16	11895901	12071671	Heterozygous
chr16	12071672	12252780	Heterozygous
chr16	12252781	12503070	Heterozygous
chr16	12503071	12726502	Heterozygous
chr16	12726503	13014222	Heterozygous
chr16	13014223	13210732	Heterozygous
chr16	13210733	13407701	Heterozygous
chr16	13407702	13659441	Heterozygous
chr16	13659442	13846706	Heterozygous
chr16	13846707	14035198	Heterozygous
chr16	14035199	14250681	Heterozygous
chr16	14250682	14456250	Heterozygous
chr16	14456251	14643789	Heterozygous
chr16	14643790	14820686	Heterozygous
chr16	14820687	14970433	Heterozygous
chr16	14970434	15124767	Heterozygous
chr16	15124768	15342752	Heterozygous
chr16	15342753	15610732	Heterozygous
chr16	15610733	15750566	Heterozygous
chr16	15750567	15903493	Heterozygous
chr16	15903494	16043547	Heterozygous
chr16	16043548	16180743	Heterozygous
chr16	16180744	16355656	Heterozygous
chr16	16355657	16562466	Heterozygous
chr16	16562467	16750044	Heterozygous
chr16	16750045	16899948	Heterozygous
chr16	16899949	17032933	Heterozygous
chr16	17032934	17222773	Heterozygous
chr16	17222774	17389524	Heterozygous
chr16	17389525	17527447	Heterozygous
chr16	17527448	17655552	Heterozygous
chr16	17655553	17786861	Heterozygous
chr16	17786862	17928643	Heterozygous
chr16	17928644	18061956	Heterozygous
chr16	18061957	18249028	Heterozygous
chr16	18249029	18402730	Heterozygous
chr16	18402731	18597431	Heterozygous
chr16	18597432	18768585	Heterozygous
chr16	18768586	18917278	Heterozygous
chr16	18917279	19078896	Heterozygous
chr16	19078897	19194048	Heterozygous
chr16	19194049	19318421	Heterozygous
chr16	19318422	19461600	Heterozygous
chr16	19461601	19586976	Heterozygous
chr16	19586977	19724680	Heterozygous
chr16	19724681	19953664	Heterozygous
chr16	19953665	20256936	Heterozygous
chr16	20256937	20466575	Heterozygous
chr16	20466576	20680132	Heterozygous
chr16	20680133	20796300	Heterozygous
chr16	20796301	20958518	Heterozygous
chr16	20958519	21082876	Heterozygous
chr16	21082877	21203761	Heterozygous
chr16	21203762	21330683	Heterozygous
chr16	21330684	21450444	Heterozygous
chr16	21450445	21588192	Heterozygous
chr16	21588193	21729481	Heterozygous
chr16	21729482	21838589	Heterozygous
chr16	21838590	21960409	Heterozygous
chr17	1514	137037	Heterozygous
chr17	137038	243964	Heterozygous
chr17	243965	362554	Heterozygous
chr17	362555	501289	Heterozygous
chr17	501290	620053	Heterozygous
chr17	620054	779945	Heterozygous
chr17	779946	901111	Heterozygous
chr17	901112	1014177	Heterozygous
chr17	1014178	1138503	Heterozygous
chr17	1138504	1282569	Heterozygous
chr17	1282570	1418365	Heterozygous
chr17	1418366	1556360	Heterozygous
chr17	1556361	1690966	Heterozygous
chr17	1690967	1819501	Heterozygous
chr17	1819502	1953445	Heterozygous
chr17	1953446	2106795	Heterozygous
chr17	2106796	2260922	Heterozygous
chr17	2260923	2388274	Heterozygous
chr17	2388275	2502716	Heterozygous
chr17	2502717	2631627	Heterozygous
chr17	2631628	2777172	Heterozygous
chr17	2777173	2923491	Heterozygous
[truncated: 370 more rows]

## Sheet: Suppl Fig. 7
Supplementary Figure 7. Individual ancestry estimates in the species V. vinifera (n = 203).
	K = 2		K = 3			K = 4
Accession name or code	Eastern	Western	Eastern	Western	sylvestris typica	W2	C1	C2	W1	Presumed country of most ancient or typical cultivation or collection site for wild accessions
Adjaruli Tetri	0.801026	0.198974	0.725808	0.059386	0.214807	0.70932	1e-05	0.11288	0.17779	GEO
Agadai	0.99999	1e-05	0.99998	1e-05	1e-05	0.902232	0.097748	1e-05	1e-05	RUS
Aglianico	0.777516	0.222484	0.12014	0.723158	0.156703	1e-05	0.542728	0.312618	0.144643	ITA
Airen	0.99999	1e-05	0.56031	0.43968	1e-05	0.013716	0.986264	1e-05	1e-05	ESP
Alexandroouli	0.915578	0.084422	0.904266	1e-05	0.095724	0.920924	1e-05	1e-05	0.079056	GEO
Ansonica	0.946239	0.053761	0.323388	0.669612	0.007	1e-05	0.866832	0.112111	0.021047	ITA
Ararati	0.99999	1e-05	0.99998	1e-05	1e-05	0.774963	0.225017	1e-05	1e-05	ARM
Assyrtiko	0.99999	1e-05	0.61023	0.38976	1e-05	0.106741	0.893239	1e-05	1e-05	GRC
Asyl Kara	0.974529	0.025471	0.827446	0.147932	0.024623	0.700678	0.217009	0.075378	0.006936	ROU
Autumn Royal	0.99999	1e-05	0.792517	0.207473	1e-05	0.735794	0.160531	0.103665	1e-05	breeding
Barbera	0.825911	0.174089	1e-05	0.919851	0.080139	1e-05	0.26874	0.722773	0.008477	ITA
Bayan Shirei	0.99999	1e-05	0.99998	1e-05	1e-05	0.914098	0.085882	1e-05	1e-05	AZE
Berzamino	0.852801	0.147199	1e-05	0.938079	0.061911	1e-05	0.240053	0.759927	1e-05	ITA
Bombino Bianco	0.984969	0.015031	0.248799	0.751191	1e-05	1e-05	0.99997	1e-05	1e-05	ITA
Cabernet Franc	0.676017	0.323983	0.059466	0.69134	0.249194	1e-05	0.264402	0.547967	0.187621	FRA
Cabernet Sauvignon	0.728221	0.271779	1e-05	0.823133	0.176857	1e-05	0.146504	0.775221	0.078265	FRA
Carignan	0.993159	0.006841	0.439486	0.560504	1e-05	1e-05	0.99997	1e-05	1e-05	ESP
Catarratto Bianco Comune	0.964047	0.035953	0.248545	0.751445	1e-05	1e-05	0.982376	1e-05	0.017604	ITA
Cesanese d'Affile	0.773563	0.226437	0.046036	0.804144	0.14982	1e-05	0.489789	0.376109	0.134092	ITA
Chaouch Blanc	0.99999	1e-05	0.702528	0.297462	1e-05	0.268218	0.731762	1e-05	1e-05	TUR
Chardonnay	0.799655	0.200345	1e-05	0.913813	0.086177	1e-05	0.116798	0.883182	1e-05	FRA
Chasselas Blanc	0.7454	0.2546	1e-05	0.865147	0.134843	1e-05	1e-05	0.99997	1e-05	CHE
Clairette Blanche	0.838944	0.161056	0.195525	0.699818	0.104657	0.047149	0.550643	0.311216	0.090992	FRA
Coarna Alba	0.99999	1e-05	0.719148	0.280842	1e-05	0.182788	0.817192	1e-05	1e-05	MDA
Corvina Veronese	0.813055	0.186945	1e-05	0.908105	0.091885	1e-05	0.252595	0.719622	0.027772	ITA
Daphnia	0.99999	1e-05	0.688453	0.311537	1e-05	0.381258	0.618722	1e-05	1e-05	GRC
Disecka	0.869738	0.130262	0.018474	0.930926	0.0506	1e-05	0.55934	0.407632	0.033018	SVN
Enantio	0.483052	0.516948	1e-05	0.558867	0.441123	1e-05	1e-05	0.652913	0.347067	ITA
Falanghina	0.799517	0.200483	0.121293	0.747484	0.131223	1e-05	0.431569	0.475632	0.092789	ITA
Fiano	0.759215	0.240785	1e-05	0.851908	0.148082	1e-05	0.383543	0.504649	0.111798	ITA
Fumat	0.649796	0.350204	1e-05	0.73366	0.26633	1e-05	0.069193	0.753771	0.177025	ITA
Gamay Noir	0.802198	0.197802	1e-05	0.915676	0.084314	1e-05	0.118463	0.881517	1e-05	FRA
Garganega	0.99999	1e-05	0.395263	0.604727	1e-05	1e-05	0.99997	1e-05	1e-05	ITA
Garnacha	0.967974	0.032026	0.394746	0.605244	1e-05	1e-05	0.980466	1e-05	0.019514	ESP
Glera	0.956483	0.043517	0.21925	0.78074	1e-05	1e-05	0.717574	0.282406	1e-05	ITA
Gordin Verde	0.99999	1e-05	0.449581	0.550409	1e-05	1e-05	0.99997	1e-05	1e-05	MDA
Gorula	0.944877	0.055123	0.938033	1e-05	0.061957	0.958866	1e-05	1e-05	0.041114	GEO
Graciano	0.905855	0.094145	0.247599	0.708455	0.043946	0.025835	0.639161	0.305854	0.02915	ESP
Grechetto Bianco	0.886173	0.113827	0.194786	0.754015	0.051199	1e-05	0.747418	0.19023	0.062343	ITA
Greco di Tufo	0.658634	0.341366	1e-05	0.749747	0.250243	1e-05	0.18021	0.639927	0.179853	ITA
Grignolino	0.821602	0.178398	0.033368	0.867834	0.098798	1e-05	0.254176	0.715426	0.030388	ITA
Gyulyabi Dagestanskii	0.99999	1e-05	0.99998	1e-05	1e-05	0.776596	0.223384	1e-05	1e-05	RUS
Harslevelue	0.99999	1e-05	0.358531	0.641459	1e-05	1e-05	0.99997	1e-05	1e-05	HUN
Helfensteiner	0.788156	0.211844	1e-05	0.894011	0.105979	1e-05	1e-05	0.99997	1e-05	breeding
Henab Turki	0.99999	1e-05	0.922206	0.077784	1e-05	0.675426	0.324554	1e-05	1e-05	ISR
Heunisch Weiss	0.936777	0.063223	1e-05	0.99998	1e-05	1e-05	0.726865	0.273115	1e-05	AUT
Italia	0.951538	0.048462	0.277309	0.722681	1e-05	0.208283	0.338397	0.45331	1e-05	breeding
Kadarka	0.99999	1e-05	0.529815	0.470175	1e-05	1.1e-05	0.999969	1e-05	1e-05	TUR
Kandahari Siah	0.99999	1e-05	0.99998	1e-05	1e-05	0.99997	1e-05	1e-05	1e-05	AFG
Khop Khalat	0.991717	0.008283	0.990983	1e-05	0.009007	0.809605	0.190375	1e-05	1e-05	RUS
Kishmish Vatkana	0.99999	1e-05	0.99998	1e-05	1e-05	0.99997	1e-05	1e-05	1e-05	UZB
Kölner Blau	0.888969	0.111031	0.032373	0.933689	0.033938	1e-05	0.413738	0.586242	1e-05	AUT
Lambrusco di Sorbara	0.510406	0.489594	1e-05	0.593592	0.406398	1e-05	1e-05	0.692094	0.307886	ITA
Lambrusco Grasparossa	0.742564	0.257436	1e-05	0.843033	0.156957	1e-05	1e-05	0.958702	0.041278	ITA
Limnio	0.99999	1e-05	0.51744	0.48255	1e-05	1e-05	0.99997	1e-05	1e-05	GRC
Listan Negro	0.99999	1e-05	0.590435	0.409555	1e-05	0.125564	0.874416	1e-05	1e-05	ESP
Malvasia Bianca Lunga	0.99999	1e-05	0.613445	0.386545	1e-05	0.125983	0.873997	1e-05	1e-05	GRC
Malvasia del Lazio	0.95339	0.04661	0.320578	0.67812	0.001302	1e-05	0.96655	1e-05	0.03343	ITA
Malvasia di Lipari	0.894669	0.105331	0.29377	0.647217	0.059012	0.104243	0.530556	0.327613	0.037588	ITA
Malvasia Istriana	0.887015	0.112985	0.187989	0.747507	0.064504	1e-05	0.849306	0.062102	0.088582	HRV
Marandi Shemakhinskii	0.99999	1e-05	0.928321	0.071669	1e-05	0.813324	0.186656	1e-05	1e-05	AZE
Mauzac Blanc	0.717526	0.282474	1e-05	0.816642	0.183348	1e-05	1e-05	0.914056	0.085924	FRA
Mavrodaphni	0.999313	0.000687	0.49048	0.50951	1e-05	1e-05	0.99997	1e-05	1e-05	GRC
Merlot Noir	0.731034	0.268966	1e-05	0.819963	0.180027	1e-05	0.148241	0.753088	0.098661	FRA
Mgaloblishvili	0.835881	0.164119	0.81214	1e-05	0.18785	0.804869	1e-05	0.027285	0.167835	GEO
Montepulciano	0.929532	0.070468	0.173513	0.808566	0.017921	1e-05	0.917454	0.038278	0.044258	ITA
Moscato di Scanzo	0.734307	0.265693	0.011518	0.800637	0.187845	1e-05	0.229479	0.646302	0.124209	ITA
Mtsvane Kachuri	0.887155	0.112845	0.876971	1e-05	0.123019	0.898005	1e-05	1e-05	0.101975	GEO
Muscat à Petits Grains Blancs	0.99999	1e-05	0.125956	0.874034	1e-05	0.011059	0.508214	0.480716	1e-05	GRC
Muscat of Alexandria	0.99999	1e-05	0.515409	0.484581	1e-05	0.340396	0.466681	0.192913	1e-05	GRC
Narma	0.99999	1e-05	0.99998	1e-05	1e-05	0.771351	0.228629	1e-05	1e-05	RUS
Nasco	0.99999	1e-05	0.317161	0.682829	1e-05	0.094343	0.768861	0.136786	1e-05	ITA
Nebbiolo	0.703726	0.296274	1e-05	0.809724	0.190266	1e-05	1e-05	0.930519	0.069461	ITA
Negro Amaro	0.926708	0.073292	0.204873	0.777346	0.017781	1e-05	0.802454	0.173596	0.02394	ITA
Nero d'Avola	0.973446	0.026554	0.215951	0.784039	1e-05	1e-05	0.887228	0.112752	1e-05	ITA
Nieddu Mannu	0.992882	0.007118	0.380267	0.619723	1e-05	1e-05	0.99997	1e-05	1e-05	ITA
Nosiola	0.837864	0.162136	0.000731	0.921989	0.07728	0.063501	0.115069	0.82142	1e-05	ITA
Ojaleshi	0.834815	0.165185	0.778705	0.034153	0.187142	0.752362	1e-05	0.097785	0.149843	GEO
Pecorino	0.761801	0.238199	1e-05	0.854957	0.145033	1e-05	0.387491	0.50129	0.111208	ITA
Petit Rouge	0.8195	0.1805	1e-05	0.914094	0.085896	0.033416	1e-05	0.966564	1e-05	ITA
Picolit	0.762306	0.237694	1e-05	0.851432	0.148558	1e-05	0.105502	0.829359	0.065129	ITA
Pignoletto	0.875138	0.124862	0.165861	0.774281	0.059857	1e-05	0.836329	0.068742	0.09492	ITA
Pinela	0.944165	0.055835	1e-05	0.99998	1e-05	1e-05	0.70465	0.295325	1.4e-05	ITA
Pinot Noir	0.674442	0.325558	1e-05	0.801957	0.198033	1e-05	1e-05	0.987375	0.012605	FRA
Plechistik	0.99999	1e-05	0.776166	0.223824	1e-05	0.35141	0.64857	1e-05	1e-05	RUS
Raboso Piave	0.662119	0.337881	1e-05	0.750643	0.249347	1e-05	1e-05	0.857267	0.142713	ITA
Red Globe	0.99999	1e-05	0.664811	0.335179	1e-05	0.506317	0.395366	0.098307	1e-05	breeding
Refosco dal Peduncolo Rosso	0.760355	0.239645	1e-05	0.854623	0.145367	1e-05	1e-05	0.960716	0.039264	ITA
Ribolla Gialla	0.947876	0.052124	1e-05	0.99998	1e-05	1e-05	0.609755	0.390225	1e-05	SVN
Riesling Weiss	0.747583	0.252417	1e-05	0.844901	0.155089	1e-05	0.365859	0.521925	0.112206	DEU
Rkatsiteli	0.93348	0.06652	0.854328	0.067268	0.078403	0.843629	0.009833	0.099423	0.047114	GEO
Sagrantino	0.859091	0.140909	0.088009	0.846725	0.065266	1e-05	0.536183	0.421114	0.042693	ITA
Sangiovese	0.856799	0.143201	0.0478	0.889245	0.062955	1e-05	0.642724	0.29331	0.063956	ITA
Sauvignon Blanc	0.778685	0.221315	1e-05	0.885632	0.114358	1e-05	1e-05	0.99997	1e-05	FRA
Savagnin Blanc	0.689425	0.310575	1e-05	0.817178	0.182812	1e-05	1e-05	0.98913	0.01085	FRA
Schiava Gentile	0.829449	0.170551	1e-05	0.927145	0.072845	1e-05	1e-05	0.99997	1e-05	ITA
Schiava Grossa	0.909832	0.090168	1e-05	0.999978	1.2e-05	1.3e-05	1e-05	0.999967	1e-05	ITA
Schioppettino	0.926036	0.073964	0.251644	0.720839	0.027517	1e-05	0.69326	0.2928	0.01393	ITA
Sciavtsitska	0.936625	0.063375	0.844329	0.082436	0.073235	0.820011	0.013907	0.124748	0.041334	GEO
Semillon	0.849462	0.150538	1e-05	0.955885	0.044105	1e-05	1e-05	0.99997	1e-05	FRA
Sirgula	0.961526	0.038474	0.958743	1e-05	0.041247	0.983557	1e-05	1e-05	0.016423	GEO
Sultanina	0.99999	1e-05	0.99998	1e-05	1e-05	0.99997	1e-05	1e-05	1e-05	SYR
Tagobi	0.99999	1e-05	0.99998	1e-05	1e-05	0.99997	1e-05	1e-05	1e-05	TJK
Taifi Rozovyi	0.99999	1e-05	0.99998	1e-05	1e-05	0.923404	0.076576	1e-05	1e-05	UZB
Tannat	0.733959	0.266041	1e-05	0.82636	0.17363	1e-05	1e-05	0.933002	0.066978	FRA
Tavkveri	0.99999	1e-05	0.996108	1e-05	0.003882	0.935426	0.064554	1e-05	1e-05	GEO
Tebrizi	0.99999	1e-05	0.99998	1e-05	1e-05	0.854431	0.145549	1e-05	1e-05	AZE
Tempranillo Tinto	0.991606	0.008394	0.511945	0.488045	1e-05	1e-05	0.99997	1e-05	1e-05	ESP
Terbash	0.99999	1e-05	0.99998	1e-05	1e-05	0.99997	1e-05	1e-05	1e-05	TKM
Terrano	0.714331	0.285669	1e-05	0.807223	0.192767	0.014632	0.042	0.857492	0.085875	HRV
Tibouren	0.883602	0.116398	1e-05	0.972446	0.027544	1e-05	0.444262	0.555717	1.1e-05	FRA
Tocai Friulano	0.802524	0.197476	1e-05	0.904736	0.095254	1e-05	0.086178	0.913802	1e-05	FRA
Touriga National	0.704425	0.295575	1e-05	0.789972	0.210018	1e-05	0.059654	0.82979	0.110546	PRT
Trebbiano Toscano	0.966831	0.033169	0.146889	0.853101	1e-05	1e-05	0.84111	0.15887	1e-05	ITA
Tribidrag	0.99999	1e-05	0.294199	0.705791	1e-05	1e-05	0.99997	1e-05	1e-05	MKD
Tschvediansis Tetra	0.898643	0.101357	0.879245	1e-05	0.120745	0.851664	1e-05	0.060877	0.087449	GEO
Uva di Troia	0.973654	0.026346	0.249966	0.750024	1e-05	1e-05	0.99997	1e-05	1e-05	ITA
Verdicchio Bianco	0.888395	0.111605	0.140626	0.8085	0.050874	1e-05	0.701172	0.249226	0.049592	ITA
Verduzzo Friulano	0.630571	0.369429	0.033577	0.667708	0.298715	1e-05	0.332258	0.401755	0.265976	ITA
Vermentino	0.894412	0.105588	0.030304	0.932412	0.037284	1e-05	0.596724	0.381025	0.022241	ITA
Vernaccia di San Gimignano	0.945344	0.054656	0.278243	0.718443	0.003314	1e-05	0.862537	0.116315	0.021139	ITA
Welschriesling	0.719727	0.280273	1e-05	0.811033	0.188957	1e-05	0.303844	0.550857	0.145289	ITA
Zelen	0.927362	0.072638	0.231869	0.752786	0.015345	1e-05	0.692423	0.306493	0.001074	SVN
Azerbaijan1	0.956944	0.043056	0.941057	1e-05	0.058933	0.950307	1e-05	1e-05	0.049673	AZE
Azerbaijan2	0.947011	0.052989	0.942158	1e-05	0.057832	0.957859	1e-05	1e-05	0.042121	AZE
Pakistan1	0.99999	1e-05	0.99998	1e-05	1e-05	0.99997	1e-05	1e-05	1e-05	PAK
Pakistan3	0.99999	1e-05	0.99998	1e-05	1e-05	0.968521	0.031459	1e-05	1e-05	PAK
Turkmenistan2	0.877911	0.122089	0.858618	1e-05	0.141372	0.869579	1e-05	1e-05	0.130401	TKM
V267	0.860451	0.139549	0.742948	0.10539	0.151662	0.582627	0.272246	1e-05	0.145116	GEO
V278	0.799031	0.200969	0.779724	1e-05	0.220266	0.795178	1e-05	1e-05	0.204802	GEO
V292	0.99999	1e-05	0.99998	1e-05	1e-05	0.972288	0.027692	1e-05	1e-05	GEO
V294	0.99999	1e-05	0.99998	1e-05	1e-05	0.99997	1e-05	1e-05	1e-05	GEO
V385	0.971154	0.028846	0.95885	1e-05	0.04114	0.826037	0.147732	1e-05	0.02622	GEO
V389	0.858071	0.141929	0.838054	1e-05	0.161936	0.803784	0.044349	1e-05	0.151857	GEO
V410	0.99999	1e-05	0.99998	1e-05	1e-05	0.99997	1e-05	1e-05	1e-05	GEO
V411	0.768044	0.231956	0.748472	1e-05	0.251518	0.762587	1e-05	1e-05	0.237393	GEO
armenia	0.705227	0.294773	0.692875	1e-05	0.307115	0.712563	1e-05	1e-05	0.287417	ARM
georgia	0.598493	0.401507	0.584606	1e-05	0.415384	0.59811	1e-05	1e-05	0.40187	GEO
V395	0.466114	0.533886	0.456778	1e-05	0.543212	0.476688	1e-05	1e-05	0.523292	RUS
GZ1	0.116056	0.883944	1e-05	0.15432	0.84567	1e-05	1e-05	0.19929	0.80069	HRV
K26	1e-05	0.99999	1e-05	0.020753	0.979237	1e-05	1e-05	0.048195	0.951785	DEU
K27	1e-05	0.99999	1e-05	0.030087	0.969903	1e-05	1e-05	0.055756	0.944224	DEU
KE_23	0.086712	0.913288	1e-05	0.126658	0.873332	1e-05	1e-05	0.159389	0.840591	DEU
PK14	0.224076	0.775924	0.011773	0.250995	0.737231	0.034593	1e-05	0.278497	0.6869	HRV
PK15	0.243463	0.756537	1e-05	0.296713	0.703277	1e-05	1e-05	0.356811	0.643169	HRV
TA-5905	1e-05	0.99999	1e-05	0.01483	0.98516	1e-05	1e-05	0.029392	0.970588	DEU
TA-6195	0.016232	0.983768	1e-05	0.039337	0.960653	1e-05	1e-05	0.061987	0.937993	DEU
TA-6197	0.015949	0.984051	1e-05	0.031542	0.968448	1e-05	1e-05	0.044591	0.955389	DEU
TA-6201	0.062325	0.937675	1e-05	0.080519	0.919471	1e-05	1e-05	0.095012	0.904968	DEU
TA-6209	1e-05	0.99999	1e-05	0.017346	0.982644	1e-05	1e-05	0.031642	0.968338	DEU
TA-6213	0.008347	0.991653	1e-05	0.015436	0.984554	1e-05	1e-05	0.020157	0.979823	DEU
TA-6225	0.070631	0.929369	1e-05	0.089585	0.910405	1e-05	0.021094	0.078296	0.900601	DEU
TA-6239	0.002408	0.997592	1e-05	0.016284	0.983706	1e-05	0.014812	1e-05	0.985168	DEU
TA-6245	0.046169	0.953831	1e-05	0.0767	0.92329	1e-05	1e-05	0.10984	0.89014	DEU
TA-6246	0.016561	0.983439	1e-05	0.036081	0.963909	1e-05	1e-05	0.047302	0.952678	DEU
TA-6253	1e-05	0.99999	1e-05	0.013818	0.986172	1e-05	1e-05	0.031883	0.968097	DEU
TA-6259	0.015309	0.984691	1e-05	0.031874	0.968116	1e-05	1e-05	0.04777	0.95221	DEU
TA-6260	0.051936	0.948064	1e-05	0.067493	0.932497	1e-05	1e-05	0.08302	0.91696	DEU
K2	1e-05	0.99999	1.6e-05	1e-05	0.999974	1e-05	1e-05	1e-05	0.99997	DEU
K22	1e-05	0.99999	1e-05	1e-05	0.99998	1e-05	1e-05	1e-05	0.99997	DEU
RM02	1e-05	0.99999	1e-05	1e-05	0.99998	1e-05	1e-05	1e-05	0.99997	DEU
TA-5607	1e-05	0.99999	1e-05	1e-05	0.99998	1e-05	1e-05	1e-05	0.99997	DEU
TA-5901	1e-05	0.99999	1e-05	1e-05	0.99998	1e-05	1.4e-05	1e-05	0.999966	DEU
TA-6187	1e-05	0.99999	1e-05	1e-05	0.99998	1e-05	1e-05	1e-05	0.99997	DEU
TA-6190	1e-05	0.99999	1e-05	1e-05	0.99998	1e-05	1e-05	1e-05	0.99997	DEU
TA-6194	1e-05	0.99999	1e-05	1e-05	0.99998	1e-05	1e-05	1e-05	0.99997	DEU
TA-6198	1e-05	0.99999	1e-05	1e-05	0.99998	1e-05	1e-05	1e-05	0.99997	DEU
TA-6199	1e-05	0.99999	1e-05	1e-05	0.99998	1e-05	1e-05	1e-05	0.99997	DEU
TA-6204	1e-05	0.99999	1e-05	1e-05	0.99998	1e-05	1e-05	1e-05	0.99997	DEU
TA-6207	1e-05	0.99999	1e-05	1e-05	0.99998	1e-05	1e-05	1e-05	0.99997	DEU
TA-6208	1e-05	0.99999	1e-05	1e-05	0.99998	1e-05	1e-05	0.000148	0.999832	DEU
TA-6210	1e-05	0.99999	1e-05	1e-05	0.99998	1e-05	1e-05	1e-05	0.99997	DEU
TA-6211	1e-05	0.99999	1e-05	1e-05	0.99998	1e-05	1e-05	1e-05	0.99997	DEU
TA-6212	1e-05	0.99999	1e-05	1e-05	0.99998	1e-05	1e-05	1e-05	0.99997	DEU
TA-6216	1e-05	0.99999	1e-05	1e-05	0.99998	1e-05	1e-05	1e-05	0.99997	DEU
TA-6219	1e-05	0.99999	1e-05	1e-05	0.99998	1e-05	1e-05	1e-05	0.99997	DEU
TA-6220	1e-05	0.99999	1e-05	1e-05	0.99998	1e-05	1e-05	1e-05	0.99997	DEU
TA-6222	1e-05	0.99999	1e-05	1e-05	0.99998	1e-05	1e-05	1e-05	0.99997	DEU
TA-6223	1e-05	0.99999	1e-05	1e-05	0.99998	1e-05	1e-05	1e-05	0.99997	DEU
TA-6224	1e-05	0.99999	1e-05	1e-05	0.99998	1e-05	1e-05	1e-05	0.99997	DEU
TA-6228	1e-05	0.99999	1e-05	1e-05	0.99998	1e-05	1e-05	1e-05	0.99997	DEU
TA-6230	1e-05	0.99999	1e-05	1e-05	0.99998	1e-05	1e-05	1e-05	0.99997	DEU
TA-6233	1e-05	0.99999	1e-05	1e-05	0.99998	1e-05	1e-05	1e-05	0.99997	DEU
TA-6234	1e-05	0.99999	1e-05	1e-05	0.99998	1e-05	1e-05	1e-05	0.99997	DEU
TA-6235	1e-05	0.99999	1e-05	1e-05	0.99998	1e-05	1e-05	1e-05	0.99997	DEU
TA-6236	1e-05	0.99999	1e-05	1e-05	0.99998	1.4e-05	1e-05	1e-05	0.999966	DEU
TA-6237	1e-05	0.99999	1e-05	1e-05	0.99998	1e-05	1e-05	1e-05	0.99997	DEU
TA-6242	1e-05	0.99999	1e-05	1e-05	0.99998	1e-05	1e-05	1e-05	0.99997	DEU
TA-6243	1e-05	0.99999	1e-05	1e-05	0.99998	1e-05	1.4e-05	1e-05	0.999966	DEU
TA-6244	1e-05	0.99999	1e-05	1e-05	0.99998	1e-05	1e-05	1e-05	0.99997	DEU
TA-6247	1e-05	0.99999	1e-05	1e-05	0.99998	1.3e-05	1.4e-05	1e-05	0.999963	DEU
TA-6248	1e-05	0.99999	1e-05	1e-05	0.99998	1e-05	1e-05	1e-05	0.99997	DEU
TA-6250	1e-05	0.99999	1e-05	1e-05	0.99998	1e-05	1e-05	1e-05	0.99997	DEU
TA-6254	1e-05	0.99999	1e-05	1e-05	0.99998	1e-05	1e-05	1e-05	0.99997	DEU
TA-6255	1e-05	0.99999	1e-05	1e-05	0.99998	1e-05	1e-05	1e-05	0.99997	DEU
TA-6256	1e-05	0.99999	1e-05	1e-05	0.99998	1e-05	1e-05	1e-05	0.99997	DEU
TA-6257	1e-05	0.99999	1e-05	1e-05	0.99998	1e-05	1e-05	1e-05	0.99997	DEU
TA-6258	1e-05	0.99999	1e-05	1e-05	0.99998	1e-05	1e-05	1e-05	0.99997	DEU
TA-6262	1e-05	0.99999	1e-05	1e-05	0.99998	1.4e-05	1.3e-05	1e-05	0.999964	DEU
TA-6263	1e-05	0.99999	1.7e-05	1e-05	0.999973	1.2e-05	1e-05	1e-05	0.999968	DEU
TA-6265	1e-05	0.99999	1e-05	1e-05	0.99998	1e-05	1e-05	1e-05	0.99997	DEU
TA-6266	1e-05	0.99999	1e-05	1e-05	0.99998	1e-05	1e-05	1e-05	0.99997	DEU
TA-6267	1e-05	0.99999	1e-05	1e-05	0.99998	1e-05	1e-05	1e-05	0.99997	DEU

## Sheet: Suppl Fig. 10
Supplementary Figure 10. Individual ancestry estimates in the cultivated germplasm (n = 123).
	K = 2		K = 3			K = 4
Accession name or code	Eastern	Western	Pontica georgica/Table grapes	Pontica balcanica	Occidentalis	Pontica georgica	Table grapes	Pontica balcanica	Occidentalis	Group assignment*	Common group name used in the main text	Presumed country of most ancient or typical cultivation
Adjaruli Tetri	0.618935	0.381065	0.651665	1e-05	0.348325	0.888971	1e-05	1e-05	0.111009	Georgica	Caucasian wine grapes	GEO
Agadai	0.99999	1e-05	0.986265	0.013725	1e-05	1e-05	0.99997	1e-05	1e-05	Table grapes	Table grapes	RUS
Aglianico	0.306635	0.693365	1e-05	0.452579	0.547411	0.010865	0.044149	0.381392	0.563595	admixed	admixed	ITA
Airen	0.906048	0.093952	0.119951	0.880039	1e-05	1e-05	0.588922	0.411058	1e-05	admixed	admixed	ESP
Alexandroouli	0.927195	0.072805	0.973891	1e-05	0.026099	0.99997	1e-05	1e-05	1e-05	Georgica	Caucasian wine grapes	GEO
Ansonica	0.63912	0.36088	0.022231	0.799824	0.177945	1e-05	0.395268	0.379662	0.22506	admixed	admixed	ITA
Ararati	0.99999	1e-05	0.811299	0.188691	1e-05	1e-05	0.99997	1e-05	1e-05	Table grapes	Table grapes	ARM
Assyrtiko	0.986181	0.013819	0.15662	0.84337	1e-05	1e-05	0.366444	0.633536	1e-05	admixed	admixed	GRC
Asyl Kara	0.905863	0.094137	0.752317	0.180105	0.067578	0.42579	0.458117	0.104209	0.011884	admixed	admixed	ROU
Autumn Royal	0.965918	0.034082	0.832807	0.130076	0.037117	1e-05	0.99997	1e-05	1e-05	Table grapes	Table grapes	breeding
Barbera	0.084699	0.915301	1e-05	0.265234	0.734756	1e-05	1e-05	0.267506	0.732474	admixed	admixed	ITA
Bayan Shirei	0.99999	1e-05	0.99998	1e-05	1e-05	0.567178	0.432802	1e-05	1e-05	admixed	admixed	AZE
Berzamino	0.054452	0.945548	1e-05	0.247458	0.752532	1e-05	1e-05	0.216674	0.783306	admixed	admixed	ITA
Bombino Bianco	0.76285	0.23715	1e-05	0.99998	1e-05	1e-05	1e-05	0.99997	1e-05	Balcanica	Balkans and Magna Graecia	ITA
Cabernet Franc	0.04923	0.95077	1e-05	0.179542	0.820448	1e-05	1e-05	0.198178	0.801802	admixed	admixed	FRA
Cabernet Sauvignon	1e-05	0.99999	1e-05	0.10134	0.89865	1e-05	1e-05	0.112763	0.887217	Occidentalis	Alpine wine grapes	FRA
Carignan	0.854323	0.145677	1e-05	0.99998	1e-05	1e-05	0.298415	0.701565	1e-05	admixed	admixed	ESP
Catarratto Bianco Comune	0.730476	0.269524	1e-05	0.977892	0.022098	1e-05	0.02265	0.912926	0.064414	Balcanica	Balkans and Magna Graecia	ITA
Cesanese d'Affile	0.175856	0.824144	1e-05	0.379707	0.620283	1e-05	1e-05	0.37305	0.62693	admixed	admixed	ITA
Chaouch Blanc	0.996027	0.003973	0.275733	0.724257	1e-05	1e-05	0.490574	0.509406	1e-05	admixed	admixed	TUR
Chardonnay	1e-05	0.99999	1e-05	0.246553	0.753437	1e-05	1e-05	0.328614	0.671366	admixed	admixed	FRA
Chasselas Blanc	1e-05	0.99999	1e-05	1e-05	0.99998	1e-05	1e-05	1e-05	0.99997	Occidentalis	Alpine wine grapes	CHE
Clairette Blanche	0.357229	0.642771	0.063119	0.503269	0.433612	0.054241	0.120928	0.342935	0.481897	admixed	admixed	FRA
Coarna Alba	0.99999	1e-05	0.203602	0.796388	1e-05	0.112451	0.182164	0.705375	1e-05	admixed	admixed	MDA
Corvina Veronese	0.120226	0.879774	1e-05	0.22716	0.77283	1e-05	0.086759	0.121699	0.791533	admixed	admixed	ITA
Daphnia	0.948482	0.051518	0.489969	0.510021	1e-05	1e-05	0.924103	0.047701	0.028187	Table grapes	Table grapes	GRC
Disecka	0.255445	0.744555	1e-05	0.575317	0.424673	1e-05	1e-05	0.636346	0.363634	admixed	admixed	SVN
Enantio	1e-05	0.99999	1e-05	1e-05	0.99998	1e-05	1e-05	1e-05	0.99997	Occidentalis	Alpine wine grapes	ITA
Falanghina	0.305423	0.694577	0.027337	0.39431	0.578353	0.055669	0.023841	0.344524	0.575967	admixed	admixed	ITA
Fiano	0.165513	0.834487	1e-05	0.327943	0.672047	1e-05	1e-05	0.323849	0.676131	admixed	admixed	ITA
Fumat	1e-05	0.99999	1e-05	1e-05	0.99998	1e-05	1e-05	0.007141	0.992839	Occidentalis	Alpine wine grapes	ITA
Gamay Noir	1e-05	0.99999	1e-05	0.243876	0.756114	1e-05	1.2e-05	0.333742	0.666236	admixed	admixed	FRA
Garganega	0.990529	0.009471	1e-05	0.99998	1e-05	1e-05	1e-05	0.99997	1e-05	Balcanica	Balkans and Magna Graecia	ITA
Garnacha	0.751103	0.248897	1e-05	0.939116	0.060874	1e-05	0.480647	0.396546	0.122798	admixed	admixed	ESP
Glera	0.528226	0.471774	1e-05	0.727022	0.272968	1e-05	0.00069	0.721591	0.277709	admixed	admixed	ITA
Gordin Verde	0.799027	0.200973	1e-05	0.99998	1e-05	1e-05	1e-05	0.99997	1e-05	Balcanica	Balkans and Magna Graecia	MDA
Gorula	0.99999	1e-05	0.99998	1e-05	1e-05	0.99997	1e-05	1e-05	1e-05	Georgica	Caucasian wine grapes	GEO
Graciano	0.46816	0.53184	0.024672	0.648006	0.327322	1e-05	0.339373	0.276064	0.384553	admixed	admixed	ESP
Grechetto Bianco	0.458089	0.541911	1e-05	0.660289	0.339701	1e-05	1e-05	0.667027	0.332953	admixed	admixed	ITA
Greco di Tufo	1e-05	0.99999	1e-05	0.115085	0.884905	1e-05	1e-05	0.104123	0.895857	Occidentalis	Alpine wine grapes	ITA
Grignolino	0.188943	0.811057	1e-05	0.281877	0.718113	0.037134	0.020896	0.238351	0.703619	admixed	admixed	ITA
Gyulyabi Dagestanskii	0.99999	1e-05	0.774345	0.225645	1e-05	1e-05	0.99997	1e-05	1e-05	Table grapes	Table grapes	RUS
Harslevelue	0.739118	0.260882	1e-05	0.99998	1e-05	1e-05	1e-05	0.99997	1e-05	Balcanica	Balkans and Magna Graecia	HUN
Helfensteiner	1e-05	0.99999	1e-05	1e-05	0.99998	1e-05	1.4e-05	1e-05	0.999966	Occidentalis	Alpine wine grapes	breeding
Henab Turki	0.99999	1e-05	0.716992	0.282998	1e-05	1e-05	0.99997	1e-05	1e-05	Table grapes	Table grapes	ISR
Heunisch Weiss	0.333878	0.666122	1e-05	0.843923	0.156067	1e-05	1e-05	0.99997	1e-05	Balcanica	Balkans and Magna Graecia	AUT
Italia	0.543199	0.456801	0.281284	0.353267	0.36545	1e-05	0.596562	1e-05	0.403418	admixed	admixed	breeding
Kadarka	0.89482	0.10518	1e-05	0.99998	1e-05	1e-05	1e-05	0.99997	1e-05	Balcanica	Balkans and Magna Graecia	TUR
Kandahari Siah	0.99999	1e-05	0.99998	1e-05	1e-05	1e-05	0.99997	1e-05	1e-05	Table grapes	Table grapes	AFG
Khop Khalat	0.99999	1e-05	0.886891	0.113099	1e-05	0.479396	0.520584	1e-05	1e-05	admixed	admixed	RUS
Kishmish Vatkana	0.99999	1e-05	0.99998	1e-05	1e-05	1e-05	0.99997	1e-05	1e-05	Table grapes	Table grapes	UZB
Kölner Blau	0.255129	0.744871	1e-05	0.49034	0.50965	1e-05	1e-05	0.531299	0.468681	admixed	admixed	AUT
Lambrusco di Sorbara	1e-05	0.99999	1e-05	1e-05	0.99998	1e-05	1e-05	1e-05	0.99997	Occidentalis	Alpine wine grapes	ITA
Lambrusco Grasparossa	1e-05	0.99999	1e-05	1e-05	0.99998	1e-05	1e-05	1e-05	0.99997	Occidentalis	Alpine wine grapes	ITA
Limnio	0.883868	0.116132	1e-05	0.99998	1e-05	1e-05	1e-05	0.99997	1e-05	Balcanica	Balkans and Magna Graecia	GRC
Listan Negro	0.897586	0.102414	0.161097	0.838893	1e-05	1e-05	0.562009	0.43522	0.002761	admixed	admixed	ESP
Malvasia Bianca Lunga	0.951483	0.048517	0.188408	0.811582	1e-05	0.023831	0.33341	0.642749	1e-05	admixed	admixed	GRC
Malvasia del Lazio	0.716379	0.283621	1e-05	0.932975	0.067015	0.024327	1e-05	0.97147	0.004194	Balcanica	Balkans and Magna Graecia	ITA
Malvasia di Lipari	0.531757	0.468243	0.121413	0.522441	0.356146	1e-05	0.381558	0.232625	0.385807	admixed	admixed	ITA
Malvasia Istriana	0.495671	0.504329	1e-05	0.820331	0.179659	1e-05	1e-05	0.863936	0.136044	Balcanica	Balkans and Magna Graecia	HRV
Marandi Shemakhinskii	0.99999	1e-05	0.788875	0.211115	1e-05	0.101233	0.847937	0.05082	1e-05	admixed	admixed	AZE
Mauzac Blanc	1e-05	0.99999	1e-05	1e-05	0.99998	1e-05	1e-05	1e-05	0.99997	Occidentalis	Alpine wine grapes	FRA
Mavrodaphni	0.855011	0.144989	1e-05	0.99998	1e-05	1e-05	0.133337	0.866643	1e-05	Balcanica	Balkans and Magna Graecia	GRC
Merlot Noir	1e-05	0.99999	1e-05	0.099351	0.900639	1e-05	1e-05	0.103169	0.896811	Occidentalis	Alpine wine grapes	FRA
Mgaloblishvili	0.728313	0.271687	0.751887	1e-05	0.248103	0.99997	1e-05	1e-05	1e-05	Georgica	Caucasian wine grapes	GEO
Montepulciano	0.596913	0.403087	1e-05	0.892196	0.107794	1e-05	1e-05	0.996447	0.003533	Balcanica	Balkans and Magna Graecia	ITA
Moscato di Scanzo	0.138482	0.861518	0.044332	0.18055	0.775118	1e-05	0.214749	1e-05	0.785231	admixed	admixed	ITA
Mtsvane Kachuri	0.932663	0.067337	0.995503	1e-05	0.004487	0.99997	1e-05	1e-05	1e-05	Georgica	Caucasian wine grapes	GEO
Muscat à Petits Grains Blancs	0.538845	0.461155	0.148298	0.510025	0.341677	1e-05	0.620031	1e-05	0.379949	admixed	admixed	GRC
Muscat of Alexandria	0.83212	0.16788	0.479415	0.427467	0.093118	1e-05	0.898104	1e-05	0.101876	admixed	admixed	GRC
Narma	0.99999	1e-05	0.816229	0.183761	1e-05	1e-05	0.99997	1e-05	1e-05	Table grapes	Table grapes	RUS
Nasco	0.74682	0.25318	0.151134	0.77685	0.072016	1e-05	0.626005	0.238611	0.135374	admixed	admixed	ITA
Nebbiolo	1e-05	0.99999	1e-05	1e-05	0.99998	1e-05	1.1e-05	1e-05	0.999969	Occidentalis	Alpine wine grapes	ITA
Negro Amaro	0.536631	0.463369	1e-05	0.777307	0.222683	1e-05	1e-05	0.796613	0.203367	admixed	admixed	ITA
Nero d'Avola	0.629764	0.370236	1e-05	0.875209	0.124781	1e-05	0.308749	0.505619	0.185622	admixed	admixed	ITA
Nieddu Mannu	0.779984	0.220016	1e-05	0.99998	1e-05	1e-05	0.347787	0.60777	0.044433	admixed	admixed	ITA
Nosiola	0.17022	0.82978	0.116285	0.1275	0.756214	1e-05	0.198988	0.025663	0.77534	admixed	admixed	ITA
Ojaleshi	0.68367	0.31633	0.714957	1e-05	0.285033	0.955138	1e-05	1e-05	0.044842	Georgica	Caucasian wine grapes	GEO
Pecorino	0.102529	0.897471	1e-05	0.331477	0.668513	1e-05	1e-05	0.328596	0.671384	admixed	admixed	ITA
Petit Rouge	1e-05	0.99999	0.050223	1e-05	0.949767	1e-05	0.087171	1e-05	0.912809	Occidentalis	Alpine wine grapes	ITA
Picolit	1e-05	0.99999	1e-05	0.093312	0.906678	0.003139	1e-05	0.100394	0.896456	Occidentalis	Alpine wine grapes	ITA
Pignoletto	0.497713	0.502287	1e-05	0.737203	0.262787	1e-05	1e-05	0.773692	0.226288	admixed	admixed	ITA
Pinela	0.296096	0.703904	1e-05	0.753048	0.246942	1e-05	1e-05	0.849987	0.149993	admixed	admixed	ITA
Pinot Noir	1e-05	0.99999	1e-05	1e-05	0.99998	1e-05	1e-05	1e-05	0.99997	Occidentalis	Alpine wine grapes	FRA
Plechistik	0.985207	0.014793	0.33139	0.6686	1e-05	0.112065	0.316329	0.571596	1e-05	admixed	admixed	RUS
Raboso Piave	1e-05	0.99999	1e-05	1e-05	0.99998	1e-05	1e-05	1e-05	0.99997	Occidentalis	Alpine wine grapes	ITA
Red Globe	0.91566	0.08434	0.597185	0.366979	0.035836	1e-05	0.991039	1e-05	0.008941	Table grapes	Table grapes	breeding
Refosco dal Peduncolo Rosso	1e-05	0.99999	1e-05	1e-05	0.99998	1e-05	1e-05	1e-05	0.99997	Occidentalis	Alpine wine grapes	ITA
Ribolla Gialla	0.250134	0.749866	1e-05	0.654271	0.345719	1e-05	1e-05	0.710163	0.289817	admixed	admixed	SVN
Riesling Weiss	0.121887	0.878113	1e-05	0.414746	0.585244	1e-05	1e-05	0.504373	0.495607	admixed	admixed	DEU
Rkatsiteli	0.894978	0.105022	0.912842	1e-05	0.087148	0.99997	1e-05	1e-05	1e-05	Georgica	Caucasian wine grapes	GEO
Sagrantino	0.301697	0.698303	1e-05	0.458315	0.541675	0.016004	0.018229	0.430085	0.535681	admixed	admixed	ITA
Sangiovese	0.344104	0.655896	1e-05	0.636278	0.363712	1e-05	1e-05	0.646267	0.353713	admixed	admixed	ITA
Sauvignon Blanc	1e-05	0.99999	1e-05	0.032156	0.967834	1e-05	0.000843	1e-05	0.999137	Occidentalis	Alpine wine grapes	FRA
Savagnin Blanc	1e-05	0.99999	1e-05	1e-05	0.99998	1e-05	1e-05	1e-05	0.99997	Occidentalis	Alpine wine grapes	FRA
Schiava Gentile	1e-05	0.99999	1e-05	1e-05	0.99998	1e-05	0.002811	1e-05	0.997169	Occidentalis	Alpine wine grapes	ITA
Schiava Grossa	1e-05	0.99999	1e-05	1e-05	0.99998	1e-05	0.08412	1e-05	0.91586	Occidentalis	Alpine wine grapes	ITA
Schioppettino	0.531207	0.468793	1e-05	0.702164	0.297826	1e-05	0.10392	0.593368	0.302701	admixed	admixed	ITA
Sciavtsitska	0.858177	0.141823	0.860891	1e-05	0.139099	0.99997	1e-05	1e-05	1e-05	Georgica	Caucasian wine grapes	GEO
Semillon	1e-05	0.99999	1e-05	0.051547	0.948443	1e-05	0.027305	1e-05	0.972675	Occidentalis	Alpine wine grapes	FRA
Sirgula	0.99999	1e-05	0.99998	1e-05	1e-05	0.99997	1e-05	1e-05	1e-05	Georgica	Caucasian wine grapes	GEO
Sultanina	0.99999	1e-05	0.99998	1e-05	1e-05	1e-05	0.99997	1e-05	1e-05	Table grapes	Table grapes	SYR
Tagobi	0.99999	1e-05	0.999971	1.9e-05	1e-05	1e-05	0.99997	1e-05	1e-05	Table grapes	Table grapes	TJK
Taifi Rozovyi	0.99999	1e-05	0.87693	0.12306	1e-05	1e-05	0.99997	1e-05	1e-05	Table grapes	Table grapes	UZB
Tannat	1e-05	0.99999	1e-05	1e-05	0.99998	1e-05	1e-05	1e-05	0.99997	Occidentalis	Alpine wine grapes	FRA
Tavkveri	0.99999	1e-05	0.999979	1.1e-05	1e-05	0.495898	0.504082	1e-05	1e-05	admixed	admixed	GEO
Tebrizi	0.99999	1e-05	0.99998	1e-05	1e-05	0.23052	0.76946	1e-05	1e-05	admixed	admixed	AZE
Tempranillo Tinto	0.895182	0.104818	1e-05	0.99998	1e-05	1e-05	0.348281	0.651699	1e-05	admixed	admixed	ESP
Terbash	0.99999	1e-05	0.99998	1e-05	1e-05	1e-05	0.99997	1e-05	1e-05	Table grapes	Table grapes	TKM
Terrano	1e-05	0.99999	0.041683	1e-05	0.958307	0.05491	1e-05	0.00047	0.944611	Occidentalis	Alpine wine grapes	HRV
Tibouren	0.21581	0.78419	1e-05	0.467992	0.531998	1e-05	1e-05	0.441292	0.558688	admixed	admixed	FRA
Tocai Friulano	1e-05	0.99999	1e-05	0.125172	0.874818	1e-05	1e-05	0.104777	0.895203	Occidentalis	Alpine wine grapes	FRA
Touriga National	1e-05	0.99999	1e-05	0.046726	0.953264	1e-05	0.015375	1e-05	0.984605	Occidentalis	Alpine wine grapes	PRT
Trebbiano Toscano	0.594719	0.405281	1e-05	0.841732	0.158258	1e-05	1e-05	0.886725	0.113255	Balcanica	Balkans and Magna Graecia	ITA
Tribidrag	0.744343	0.255657	1e-05	0.99998	1e-05	1e-05	1e-05	0.99997	1e-05	Balcanica	Balkans and Magna Graecia	MKD
Tschvediansis Tetra	0.818837	0.181163	0.854223	1e-05	0.145767	0.99997	1e-05	1e-05	1e-05	Georgica	Caucasian wine grapes	GEO
Uva di Troia	0.670838	0.329162	1e-05	0.99998	1e-05	1e-05	1e-05	0.99997	1e-05	Balcanica	Balkans and Magna Graecia	ITA
Verdicchio Bianco	0.441301	0.558699	1e-05	0.663211	0.336779	1e-05	1e-05	0.66609	0.33389	admixed	admixed	ITA
Verduzzo Friulano	0.097399	0.902601	1e-05	0.234721	0.765269	1e-05	0.03429	0.173649	0.792052	admixed	admixed	ITA
Vermentino	0.284307	0.715693	1e-05	0.589148	0.410842	1e-05	1e-05	0.572571	0.427409	admixed	admixed	ITA
Vernaccia di San Gimignano	0.651612	0.348388	1e-05	0.872088	0.127902	1e-05	1e-05	0.890645	0.109335	Balcanica	Balkans and Magna Graecia	ITA
Welschriesling	1e-05	0.99999	1e-05	0.241086	0.758904	1e-05	1e-05	0.291602	0.708378	admixed	admixed	ITA
Zelen	0.527769	0.472231	1e-05	0.718126	0.281864	1e-05	0.021225	0.706163	0.272602	admixed	admixed	SVN
										* Accessions were assigned to groups based on >0.85 ADMIXTURE membership proportion with K = 4, with the exception of Muscat of Alexandria that is an known offpring of admixed Muscat à Petits Grains Blancs.

[truncated: 10 more sheets: Suppl Fig. 21, Suppl Fig. 22, Suppl Fig. 25, Suppl Fig. 27, Suppl Fig. 31, Suppl Fig. 33, Suppl Fig. 34, Suppl Fig. 39b, Suppl Fig. 41, Suppl Fig. 42]
